# Supplementary material for: Deep Sequencing Reveals Transcriptome Re-Programming of Taxus × media Cells to the Elicitation with Methyl Jasmonate
Source: PLoS One. 2013 Apr 30;8(4):e62865. doi: 10.1371/journal.pone.0062865 (PMC3639896; doi:10.1371/journal.pone.0062865)
Supplement: Table S1 — Unique sequences with over 1000 transcripts/million in nonelicited and elicited cultures. (XLS) [file pone.0062865.s003.xls]

## Sheet: abundant trancripts
Supplemental Table 1. Unique sequences with over 1000 transcripts/million in nonelicited and elicited cultures.
Cultures	IDs	Putative Function	Transcripts/million
Nonelicitated	179505	unknown	31648.5
	191208	unknown	6227.54
	Contig23380	unknown	3866.45
	Contig20364	unknown	3182.29
	246385	unknown	2863.2
	Contig16247	ribosomal protein S2	2770.06
	Contig10560	unknown	2434.21
	Contig12085	unknown	2385.68
	Contig22885	cold-shock DNA binding protein	1906.52
	Contig25291	heat shock cognate 70 kDa protein isoform 1	1847.06
	Contig7984	unknown	1839.78
	Contig1512	unknown	1698.56
	Contig14238	unknown	1679.68
	Contig11529	GST	1605.64
	Contig24831	cell division cycle protein 48 homolog	1567.34
	Contig32783	Cytochrome P450 likeTBP	1542.81
	Contig6352	gibberellin 3-beta-dioxygenase 4-like	1508.27
	Contig10184	unknown	1410.36
	Contig25020	unknown	1368.12
	118698	calreticulin-1	1355.27
	Contig1116	enolase	1344.24
	Contig22980	heat shock 70 kDa protein	1344.12
	Contig4256	polyubiquitin 1	1269.36
	Contig22772	heat shock cognate 70 kDa protein isoform 1	1212.4
	Contig25511	annexin D1	1148.51
	Contig10814	fiber protein Fb9	1126.49
	Contig18472	heat shock cognate 70 kDa protein isoform 1	1110.78
	Contig3838	cytosolic glyceraldehyde-3-phosophodehydrogenase	1105.87
	Contig4301	acetyl-CoA carboxylase beta subunit	1105.39
	Contig26624	unknown	1071.17
	Contig19660	unknown	1070.67
	Contig8445	annexin	1040.79
	Contig1858	heat shock protein 83-like	1016.1
	Contig28081	cysteine proteinase 1 precursor	1014.14
	Contig11165	60S ribosomal protein L9-like	1000.29
Elicitated	Contig8011	Rps2	6564.44
	53947	aldo/keto reductase, putative	4942.37
	Contig17469	pathogenesis-related protein STH-2-like	4508.04
	Contig6352	gibberellin 3-beta-dioxygenase 4-like	3353.17
	Contig25271	acidic endochitinase-like	3174.61
	Contig16247	ribosomal protein S2	3150.51
	Contig13636	unknown	2571.04
	Contig26403	unknown	2426.97
	Contig5498	pathogenesis-related protein 4b	2394.41
	240095	unknown	2344.34
	Contig12092	unknown	2318.18
	Contig8229	late embryogenesis abundant protein Lea5	2312.3
	75560	ATP synthase subunit beta	2306.43
	Contig21512	pathogenesis-related protein PR-4B	2304.77
	Contig13167	unknown	2250.65
	Contig6127	peroxidase	2203.72
	Contig10184	unknown	2193.04
	Contig28081	cysteine proteinase 1 precursor	2168.51
	Contig4693	unknown	1917.74
	Contig20306	aldo/keto reductase family protein	1891.94
	Contig16235	acc oxidase	1875.06
	Contig14860	unknown	1830.6
	Contig29843	unknown	1732.72
	Contig3848	unknown	1634.09
	Contig16655	actin depolymerizing factor, putative	1571.49
	Contig26560	miraculin	1533.47
	Contig22021	Peroxidase 52 precursor, putative	1510.7
	Contig11165	60S ribosomal protein L9-like	1490.49
	Contig24206	D-arabinono-1,4-lactone oxidase family protein	1490.21
	Contig26380	unknown	1477.07
	Contig2879	LOW QUALITY PROTEIN: cytochrome P450 716B2-like	1468.42
	Contig13354	heat shock protein 70 kDa	1465.4
	Contig25291	heat shock cognate 70 kDa protein isoform 1	1457.06
	Contig28796	benzyl alcohol O-benzoyltransferase	1454.01
	Contig16574	formate dehydrogenase, mitochondrial	1443.39
	Contig22980	heat shock 70 kDa protein	1432.3
	Contig15681	multicopper oxidase, putative	1425.49
	Contig22885	cold-shock DNA binding protein	1400.22
	Contig32800	unknown	1374.93
	Contig10186	L-gulonolactone oxidase-like isoform 1	1361.34
	Contig23760	IN2-1 protein	1331.37
	Contig20802	RRNA intron-encoded homing endonuclease	1298.3
	Contig19461	nucleoredoxin, putative	1287.64
	Contig14814	putative translation factor	1269.49
	Contig27140	miraculin	1253.79
	Contig5191	unknown	1245.48
	Contig20170	cytochrome P450 probable 6-deoxocathasterone to 6-deoxoteasterone or cathasterone to teasterone	1239.35
	Contig4301	acetyl-CoA carboxylase beta subunit	1227.82
	Contig18472	heat shock cognate 70 kDa protein isoform 1	1212.2
	Contig27160	unknown	1209.27
	Contig18780	unknown	1198.89
	Contig23086	unknown	1194.25
	Contig611	5-alpha-taxadienol-10-beta-hydroxylase	1176.04
	Contig23643	unknown	1175.05
	Contig24500	hypothetical chloroplast RF1	1170.56
	Contig19843	ribosomal protein S3	1165.07
	Contig1116	enolase	1164.43
	Contig7964	RRNA intron-encoded homing endonuclease	1163.91
	Contig9164	cysteine proteinase 15A-like	1130.67
	Contig1097	hsp70 protein	1124.03
	Contig2827	unknown	1116.92
	Contig16694	monodehydroascorbate reductase	1108.39
	Contig10490	formate dehydrogenase, mitochondrial	1102.6
	Contig23659	translation initiation factor 1	1091.34
	Contig22047	cysteine proteinase RD21a-like	1088.54
	Contig30921	unknown	1083.87
	Contig26594	cytochrome P450	1076.91
	Contig12908	elongation factor 2-like isoform 1	1076.08
	108007	unknown	1053.48
	Contig26624	unknown	1041.67
	Contig30950	aldo-keto reductase, putative	1028.45
	Contig19660	unknown	1028.05
	Contig31872	12-oxophytodienoate reductase 2 isoform 1	1022.15
	Contig22516	cysteine proteinase RD19a isoform 1	1020.55
