# Supplementary material for: Deep Sequencing Reveals Transcriptome Re-Programming of Taxus × media Cells to the Elicitation with Methyl Jasmonate
Source: PLoS One. 2013 Apr 30;8(4):e62865. doi: 10.1371/journal.pone.0062865 (PMC3639896; doi:10.1371/journal.pone.0062865)
Supplement: Table S2 — Comparison of unique sequences in KEGG pathways between nonelicited and elicited cultures. (XLS) [file pone.0062865.s004.xls]

## Sheet: KEGG analysis
Supplemental Table 2. Comparison of unique sequences in KEGG pathways between nonelicited and elicited cultures
Pathway names	Nonelicited		Elicited
	Reads	Percentage	Reads	Percentage
Spliceosome	204	4.63742	191	4.45741
Ribosome	157	3.56899	158	3.68728
Protein processing in endoplasmic reticulum	151	3.4326	135	3.15053
Purine metabolism	134	3.04615	131	3.05718
Starch and sucrose metabolism	118	2.68243	94	2.1937
Endocytosis	112	2.54603	103	2.40373
Oxidative phosphorylation	111	2.5233	105	2.45041
Glycolysis / Gluconeogenesis	105	2.38691	120	2.80047
Amino sugar and nucleotide sugar metabolism	104	2.36417	98	2.28705
Plant-pathogen interaction	97	2.20505	84	1.96033
Ubiquitin mediated proteolysis	94	2.13685	92	2.14702
Pyrimidine metabolism	93	2.11412	89	2.07701
Pyruvate metabolism	74	1.6822	69	1.61027
Peroxisome	70	1.59127	61	1.42357
Aminoacyl-tRNA biosynthesis	70	1.59127	57	1.33022
RNA degradation	68	1.54581	58	1.35356
Phenylpropanoid biosynthesis	66	1.50034	63	1.47025
Cysteine and methionine metabolism	63	1.43214	57	1.33022
Proteasome	62	1.40941	65	1.51692
Nucleotide excision repair	61	1.38668	59	1.3769
Arginine and proline metabolism	59	1.34121	59	1.3769
Phenylalanine metabolism	58	1.31848	57	1.33022
Carbon fixation in photosynthetic organisms	56	1.27302	69	1.61027
Fatty acid metabolism	56	1.27302	56	1.30688
Citrate cycle (TCA cycle)	56	1.27302	53	1.23687
Phagosome	53	1.20482	43	1.0035
Glycine, serine and threonine metabolism	52	1.18209	52	1.21354
Glutathione metabolism	50	1.13662	51	1.1902
Fructose and mannose metabolism	49	1.11389	52	1.21354
alpha-Linolenic acid metabolism	49	1.11389	41	0.956826
Valine, leucine and isoleucine degradation	48	1.09116	58	1.35356
Glycerophospholipid metabolism	48	1.09116	44	1.02684
Alanine, aspartate and glutamate metabolism	45	1.02296	55	1.28355
Pentose phosphate pathway	44	1.00023	51	1.1902
Galactose metabolism	43	0.977495	37	0.863477
Protein export	43	0.977495	37	0.863477
Inositol phosphate metabolism	43	0.977495	35	0.816803
N-Glycan biosynthesis	42	0.954762	35	0.816803
Porphyrin and chlorophyll metabolism	41	0.93203	45	1.05018
Selenoamino acid metabolism	41	0.93203	42	0.980163
Base excision repair	41	0.93203	41	0.956826
DNA replication	38	0.863833	48	1.12019
Phosphatidylinositol signaling system	38	0.863833	30	0.700117
RNA polymerase	37	0.8411	40	0.933489
Terpenoid backbone biosynthesis	37	0.8411	39	0.910152
Biosynthesis of unsaturated fatty acids	37	0.8411	25	0.583431
Mismatch repair	35	0.795635	41	0.956826
Valine, leucine and isoleucine biosynthesis	35	0.795635	37	0.863477
Phenylalanine, tyrosine and tryptophan biosynthesis	35	0.795635	36	0.84014
Tyrosine metabolism	35	0.795635	35	0.816803
Propanoate metabolism	33	0.75017	39	0.910152
Circadian rhythm	33	0.75017	31	0.723454
Basal transcription factors	33	0.75017	30	0.700117
SNARE interactions in vesicular transport	33	0.75017	28	0.653442
Homologous recombination	32	0.727438	28	0.653442
Photosynthesis	31	0.704706	50	1.16686
Ascorbate and aldarate metabolism	29	0.659241	29	0.676779
Cyanoamino acid metabolism	29	0.659241	28	0.653442
beta-Alanine metabolism	28	0.636508	31	0.723454
Flavonoid biosynthesis	26	0.591043	24	0.560093
Nitrogen metabolism	25	0.568311	38	0.886814
Glycerolipid metabolism	25	0.568311	30	0.700117
Carotenoid biosynthesis	25	0.568311	24	0.560093
Tryptophan metabolism	24	0.545579	29	0.676779
Butanoate metabolism	24	0.545579	27	0.630105
Fatty acid biosynthesis	24	0.545579	24	0.560093
Sulfur metabolism	24	0.545579	23	0.536756
Ether lipid metabolism	24	0.545579	22	0.513419
Limonene and pinene degradation	23	0.522846	24	0.560093
One carbon pool by folate	23	0.522846	21	0.490082
Ubiquinone and other terpenoid-quinone biosynthesis	23	0.522846	20	0.466744
Histidine metabolism	22	0.500114	24	0.560093
Pantothenate and CoA biosynthesis	21	0.477381	24	0.560093
Stilbenoid, diarylheptanoid and gingerol biosynthesis	21	0.477381	14	0.326721
Lysine degradation	20	0.454649	28	0.653442
Glyoxylate and dicarboxylate metabolism	20	0.454649	19	0.443407
Steroid biosynthesis	20	0.454649	16	0.373396
Other glycan degradation	20	0.454649	15	0.350058
Non-homologous end-joining	19	0.431916	17	0.396733
Nicotinate and nicotinamide metabolism	18	0.409184	15	0.350058
Pentose and glucuronate interconversions	16	0.363719	17	0.396733
Regulation of autophagy	15	0.340987	14	0.326721
Glycosylphosphatidylinositol(GPI)-anchor biosynthesis	15	0.340987	10	0.233372
Sphingolipid metabolism	14	0.318254	12	0.280047
Glycosphingolipid biosynthesis	13	0.295522	17	0.396733
Arachidonic acid metabolism	13	0.295522	16	0.373396
Glycosaminoglycan degradation	12	0.272789	14	0.326721
Folate biosynthesis	12	0.272789	12	0.280047
Riboflavin metabolism	11	0.250057	10	0.233372
Diterpenoid biosynthesis	10	0.227324	17	0.396733
Lysine biosynthesis	10	0.227324	10	0.233372
Tropane, piperidine and pyridine alkaloid biosynthesis	10	0.227324	9	0.210035
Zeatin biosynthesis	10	0.227324	7	0.163361
Natural killer cell mediated cytotoxicity	8	0.18186	6	0.140023
Isoquinoline alkaloid biosynthesis	8	0.18186	5	0.116686
Thiamine metabolism	8	0.18186	4	0.0933489
Taurine and hypotaurine metabolism	7	0.159127	6	0.140023
Flavone and flavonol biosynthesis	6	0.136395	8	0.186698
Synthesis and degradation of ketone bodies	6	0.136395	5	0.116686
Vitamin B6 metabolism	6	0.136395	5	0.116686
Lipoic acid metabolism	6	0.136395	4	0.0933489
Biotin metabolism	5	0.113662	4	0.0933489
Caffeine metabolism	5	0.113662	3	0.0700117
Cell cycle	5	0.113662	3	0.0700117
C5-Branched dibasic acid metabolism	4	0.0909298	5	0.116686
Meiosis	4	0.0909298	2	0.0466744
Polyketide sugar unit biosynthesis	3	0.0681973	5	0.116686
Cardiac muscle contraction	3	0.0681973	3	0.0700117
Peptidoglycan biosynthesis	3	0.0681973	2	0.0466744
Indole alkaloid biosynthesis	3	0.0681973	1	0.0233372
Glucosinolate biosynthesis	2	0.0454649	6	0.140023
Brassinosteroid biosynthesis	2	0.0454649	3	0.0700117
Fatty acid elongation in mitochondria	2	0.0454649	3	0.0700117
Parkinson's disease	2	0.0454649	3	0.0700117
Methane metabolism	2	0.0454649	2	0.0466744
Oocyte meiosis	2	0.0454649	2	0.0466744
Cytosolic DNA-sensing pathway	2	0.0454649	1	0.0233372
High-mannose type N-glycan biosynthesis	2	0.0454649	1	0.0233372
Regulation of actin cytoskeleton	2	0.0454649	1	0.0233372
Tight junction	2	0.0454649	1	0.0233372
Viral myocarditis	2	0.0454649	1	0.0233372
ABC transporters	1	0.0227324	3	0.0700117
1- and 2-Methylnaphthalene degradation	1	0.0227324	2	0.0466744
3-Chloroacrylic acid degradation	1	0.0227324	2	0.0466744
Alzheimer's disease	1	0.0227324	2	0.0466744
Huntington's disease	1	0.0227324	2	0.0466744
Dilated cardiomyopathy	1	0.0227324	1	0.0233372
Focal adhesion	1	0.0227324	1	0.0233372
Hypertrophic cardiomyopathy (HCM)	1	0.0227324	1	0.0233372
Insulin signaling pathway	1	0.0227324	1	0.0233372
Lipopolysaccharide biosynthesis	1	0.0227324	1	0.0233372
Progesterone-mediated oocyte maturation	1	0.0227324	1	0.0233372
Renin-angiotensin system	1	0.0227324	1	0.0233372
Vascular smooth muscle contraction	1	0.0227324	1	0.0233372
Long-term potentiation	1	0.0227324	0	0
Lysosome	1	0.0227324	0	0
Notch signaling pathway	1	0.0227324	0	0
Two-component system	0	0	1	0.0233372
Total	4399	100	4285	100
Unique sequences	2739	-	2605	-
