# Supplementary material for: Deep Sequencing Reveals Transcriptome Re-Programming of Taxus × media Cells to the Elicitation with Methyl Jasmonate
Source: PLoS One. 2013 Apr 30;8(4):e62865. doi: 10.1371/journal.pone.0062865 (PMC3639896; doi:10.1371/journal.pone.0062865)
Supplement: Table S3 — Unique sequences with no less than two-fold changes in transcript levels (adjusted p-value ≤0.05) following the elicitation of MeJA. (XLS) [file pone.0062865.s005.xls]

## Sheet: Table1 S3
Supplemental Table 3. Unique sequences with no less than two fold changes in expression levels (adjusted p-value ≤ 0.05) following the elicitation of MeJA.
Note: “#DIV/0!" and "#NUM!" indicate that the estimated transcripts per million of genes are zero in the nonelicited and elicited cells, respecitvely.
Taxus IDs	Hit IDs	Hit species	Putative function	Evalue against nr db	Estimated transcripts per million in the nonelicited cells	Estimated transcripts per million in the elicited cells	LOG2 fold change	Adjusted p-value
129545	NP_195494	Arabidopsis thaliana	xyloglucan:xyloglucosyl transferase	5e-87	0	9.46402e-06	#DIV/0!	9.15e-09
239638	NP_191359	Arabidopsis thaliana	VQ motif-containing protein	7e-07	0	1.51933e-05	#DIV/0!	6.74e-08
246344	NP_180375	Arabidopsis thaliana	UDP-glycosyltransferase-like protein	2e-09	0	2.72056e-05	#DIV/0!	6.86e-06
159948	XP_002529825	Ricinus communis	UDP-glucosyltransferase, putative	1e-10	0	4.74943e-05	#DIV/0!	9.15e-09
195672	XP_002275566	Vitis vinifera	transcription factor HY5-like	2e-30	0	1.47611e-05	#DIV/0!	4.92e-07
225600	XP_002269877	Vitis vinifera	subtilisin-like protease-like	2e-93	0	2.22065e-05	#DIV/0!	4.21e-40
247378	XP_002531124	Ricinus communis	serine-pyruvate aminotransferase, putative	1e-41	0	7.32811e-06	#DIV/0!	0.0151199
Contig32334	ACE97587	Populus tremula	serine/threonine protein kinase	2e-027	0	3.29689e-05	#DIV/0!	1.33e-05
247346	XP_002534139	Ricinus communis	Salt-tolerance protein, putative	6e-26	0	6.00888e-06	#DIV/0!	0.000654003
Contig28699	XP_002281315	Vitis vinifera	RNA-dependent RNA polymerase 1-like	1e-67	0	2.73252e-06	#DIV/0!	0.000345344
171829	XP_002524206	Ricinus communis	Ribulose bisphosphate carboxylase/oxygenase activase 1, chloroplast precursor, putative	2e-35	0	1.48577e-05	#DIV/0!	0.00123938
229554	XP_002524206	Ricinus communis	Ribulose bisphosphate carboxylase/oxygenase activase 1, chloroplast precursor, putative	8e-13	0	5.43872e-05	#DIV/0!	0.00436398
239706	XP_002510008	Ricinus communis	receptor protein kinase, putative	4e-11	0	7.86004e-06	#DIV/0!	2.54e-07
140858	NP_172911	Arabidopsis thaliana	putative myb DNA binding protein	8e-29	0	1.70271e-05	#DIV/0!	0.000345344
240042	XP_002264807	Vitis vinifera	protein SRG1-like isoform 2	1e-100	0	4.72831e-05	#DIV/0!	3.58e-121
248351	NP_187555	Arabidopsis thaliana	protein heat shock protein 70-3	2e-35	0	4.11545e-05	#DIV/0!	1.84e-06
240455	XP_002275180	Vitis vinifera	protein E6-like	2e-12	0	5.58346e-06	#DIV/0!	1.84e-06
194179	XP_002274404	Vitis vinifera	probable xyloglucan endotransglucosylase/hydrolase protein 23	4e-14	0	8.09874e-05	#DIV/0!	8.49e-21
191440	XP_002267726	Vitis vinifera	probable fructose-bisphosphate aldolase 1, chloroplastic	1e-51	0	1.85715e-05	#DIV/0!	3.25e-10
235176	XP_002510603	Ricinus communis	Plastocyanin A, chloroplast precursor, putative	1e-44	0	1.35783e-05	#DIV/0!	2.56e-05
Contig3433	ADR72901	Picea omorika	plant U-box 17	1e-025	0	7.0729e-06	#DIV/0!	0.0279276
250281	XP_002271575	Vitis vinifera	phytoene synthase, chloroplastic	2e-50	0	6.83354e-06	#DIV/0!	0.00436398
134488	NP_563815	Arabidopsis thaliana	photosystem I subunit O	3e-51	0	8.11935e-06	#DIV/0!	0.00123938
171653	NP_175963	Arabidopsis thaliana	photosystem I reaction center subunit V	7e-31	0	2.6573e-05	#DIV/0!	0.00123938
196266	XP_002280687	Vitis vinifera	photosystem I reaction center subunit psaK, chloroplastic	3e-11	0	4.26564e-05	#DIV/0!	0.000345344
235980	XP_002263724	Vitis vinifera	phosphoribulokinase, chloroplastic-like	6e-87	0	6.23744e-06	#DIV/0!	6.86e-06
Contig26792	NP_176362	Arabidopsis thaliana	phosphoinositide binding protein	1e-20	0	5.52991e-05	#DIV/0!	0.00812168
164606	XP_002285892	Vitis vinifera	peroxidase 64-like isoform 1	2e-06	0	1.00041e-05	#DIV/0!	1.31e-07
247039	NP_001077901	Arabidopsis thaliana	Peptidyl-prolyl cis-trans isomerase CYP19-1	1e-34	0	8.93838e-06	#DIV/0!	0.0151199
244994	XP_002273710	Vitis vinifera	pentatricopeptide repeat-containing protein At4g13650-like	3e-14	0	7.57458e-06	#DIV/0!	0.0279276
167797	XP_002514210	Ricinus communis	Pectinesterase PPE8B precursor, putative	4e-45	0	1.00067e-05	#DIV/0!	1.33e-05
149696	NP_192427	Arabidopsis thaliana	oxygen-evolving enhancer protein 3-2	1e-12	0	1.2489e-05	#DIV/0!	0.0279276
225090	NP_196179	Arabidopsis thaliana	oxidoreductase, 2OG-Fe(II) oxygenase family protein	1e-36	0	2.15889e-05	#DIV/0!	4.32e-11
143959	NP_001152353	Zea mays	oxidoreductase	5e-10	0	1.41991e-05	#DIV/0!	0.00436398
134733	XP_002515087	Ricinus communis	o-methyltransferase, putative	8e-24	0	1.96256e-05	#DIV/0!	0.00234622
236663	XP_002267184	Vitis vinifera	oligopeptide transporter 1-like	4e-42	0	9.00516e-06	#DIV/0!	1.31e-07
238862	XP_002273091	Vitis vinifera	O-glucosyltransferase rumi-like	2e-61	0	3.42322e-06	#DIV/0!	0.000654003
245811	NP_191253	oxidative	magnesium-protoporphyrin IX monomethyl ester	2e-41	0	8.25724e-06	#DIV/0!	0.00234622
249583	NP_172268	Arabidopsis thaliana	LOB domain-containing protein 1	4e-37	0	1.68252e-05	#DIV/0!	1.68e-20
239327	XP_002512386	Ricinus communis	lipoxygenase, putative	8e-37	0	3.83377e-06	#DIV/0!	0.00436398
169930	XP_002278007	Vitis vinifera	linoleate 9S-lipoxygenase 5, chloroplastic	1e-26	0	6.64683e-06	#DIV/0!	0.00812168
170741	XP_002330127	Populus trichocarpa	light-harvesting complex I protein Lhca4	4e-80	0	1.0529e-05	#DIV/0!	4.69e-09
246900	XP_002536454	Ricinus communis	Leucoanthocyanidin dioxygenase, putative	5e-60	0	9.94708e-06	#DIV/0!	2.28e-16
243816	XP_002536454	Ricinus communis	Leucoanthocyanidin dioxygenase, putative	1e-39	0	6.67473e-06	#DIV/0!	9.48e-07
172889	XP_002270539	Vitis vinifera	hydroxycinnamoyl-Coenzyme A shikimate/quinate hydroxycinnamoyltransferase-like	7e-10	0	1.74107e-05	#DIV/0!	0.00812168
248931	XP_002298960	Populus trichocarpa	hydroxycinnamoyl CoA shikimate/quinate hydroxycinnamoyltransferase-like protein	1e-22	0	3.45206e-05	#DIV/0!	6.79e-15
242520	NP_174083	Arabidopsis thaliana	HXXXD-type acyl-transferase-like protein	3e-16	0	0.000106377	#DIV/0!	2.99e-73
120796	XP_002527736	Ricinus communis	heat shock protein, putative	3e-41	0	1.06744e-05	#DIV/0!	0.0151199
243991	XP_002529978	Ricinus communis	gulonolactone oxidase, putative	6e-24	0	1.3729e-05	#DIV/0!	9.15e-09
236027	XP_002279281	Vitis vinifera	glycerate dehydrogenase	1e-89	0	6.01519e-06	#DIV/0!	1.84e-06
216963	NP_174996	Arabidopsis thaliana	glyceraldehyde-3-phosphate dehydrogenase B	2e-22	0	2.4187e-05	#DIV/0!	9.48e-07
238842	NP_174996	Arabidopsis thaliana	glyceraldehyde-3-phosphate dehydrogenase B	2e-54	0	7.07108e-06	#DIV/0!	2.56e-05
237246	NP_001148081	Zea mays	gibberellin receptor GID1L2	1e-17	0	2.55519e-05	#DIV/0!	1.5e-12
244507	XP_002284931	Vitis vinifera	gibberellin 3-beta-dioxygenase 4-like	2e-07	0	9.19005e-06	#DIV/0!	1.84e-06
197882	NP_200323	Arabidopsis thaliana	GDP-L-galactose phosphorylase	7e-54	0	8.46975e-06	#DIV/0!	0.000345344
198982	NP_192703	Arabidopsis thaliana	F-type H+-transporting ATPase subunit delta	2e-22	0	1.67067e-05	#DIV/0!	0.00812168
208669	XP_002280505	Vitis vinifera	formin-like protein 8-like	3e-14	0	6.99569e-05	#DIV/0!	0.00812168
235299	XP_002285841	Vitis vinifera	flavonol synthase/flavanone 3-hydroxylase	2e-29	0	1.57352e-05	#DIV/0!	0.00018137
129620	XP_002277301	Vitis vinifera	elongation factor Tu, chloroplastic-like	2e-44	0	7.17856e-06	#DIV/0!	0.0279276
238813	XP_002284899	Vitis vinifera	E3 ubiquitin-protein ligase ATL6 isoform 1	3e-08	0	3.4516e-05	#DIV/0!	1.75e-15
129867	XP_002302453	Populus trichocarpa	cytochrome P450 allene oxide synthase	1e-08	0	2.12992e-05	#DIV/0!	0.00812168
248536	XP_002270553	Vitis vinifera	cytochrome P450 90A1-like	4e-13	0	2.32142e-05	#DIV/0!	0.00123938
249841	XP_002268470	Vitis vinifera	cytochrome P450 716B2	2e-19	0	2.08714e-05	#DIV/0!	5.74e-12
241492	XP_002279608	Vitis vinifera	cytochrome P450 716B2	1e-08	0	6.42182e-05	#DIV/0!	4.69e-09
237755	XP_002302147	Populus trichocarpa	cytochrome P450	4e-17	0	1.4016e-05	#DIV/0!	0.0151199
237535	XP_002299098	Populus trichocarpa	cytochrome P450	2e-07	0	3.08613e-05	#DIV/0!	0.0279276
142298	XP_002265183	Vitis vinifera	cytochrome b6-f complex iron-sulfur subunit, chloroplastic-like	9e-41	0	2.14887e-05	#DIV/0!	9.15e-09
244236	XP_002283400	Vitis vinifera	cysteine proteinase inhibitor 12-like	2e-15	0	3.02618e-06	#DIV/0!	0.00123938
247532	XP_002302110	Populus trichocarpa	copalyl diphosphate synthase	1e-12	0	4.64804e-05	#DIV/0!	3.79e-34
Contig32480	ABW35320	Prosopis juliflora	chloroplast photosystem II PsbR	5e-044	0	1.47547e-05	#DIV/0!	4.93e-05
Contig28809	XP_002274905	Vitis vinifera	chitinase 5-like isoform 1	1e-78	0	0.000126175	#DIV/0!	2.72e-219
147641	NP_189997	Arabidopsis thaliana	chaperone protein dnaJ 3	6e-06	0	1.02125e-05	#DIV/0!	0.00234622
Contig31283	XP_002527306	Ricinus communis	ccr4-associated factor, putative	2e-75	0	8.31455e-06	#DIV/0!	3.46e-08
243728	XP_002268259	Vitis vinifera	cationic peroxidase 1-like	3e-89	0	5.02897e-05	#DIV/0!	3.83e-77
182189	XP_002529419	Ricinus communis	carbonic anhydrase, putative	1e-51	0	0.000109574	#DIV/0!	4.43e-194
235881	XP_002529419	Ricinus communis	carbonic anhydrase, putative	5e-26	0	1.76673e-05	#DIV/0!	1.33e-05
249640	XP_002524642	Ricinus communis	carbonic anhydrase, putative	2e-41	0	7.92391e-06	#DIV/0!	0.00123938
246126	NP_850491	Arabidopsis thaliana	carbonic anhydrase 1	4e-45	0	1.72822e-05	#DIV/0!	3.56e-06
239554	NP_171706	Arabidopsis thaliana	C2H2-type zinc finger protein	4e-07	0	8.34859e-06	#DIV/0!	0.00234622
194603	XP_002277732	Vitis vinifera	beta-glucosidase 12-like	2e-24	0	7.23259e-06	#DIV/0!	0.0279276
244639	XP_002278801	Vitis vinifera	BAHD acyltransferase DCR-like	4e-22	0	6.70002e-06	#DIV/0!	0.00436398
239717	XP_002273096	Vitis vinifera	auxin-induced protein 5NG4-like	3e-16	0	4.94244e-06	#DIV/0!	0.000654003
213059	NP_001105500	Zea mays	ascorbate peroxidase2	8e-16	0	1.0456e-05	#DIV/0!	0.0279276
240204	NP_186994	Arabidopsis thaliana	armadillo/beta-catenin-like repeat-containing protein	3e-31	0	1.61905e-06	#DIV/0!	0.00812168
Contig30237	XP_002268039	Vitis vinifera	aldose 1-epimerase	7e-17	0	1.22348e-05	#DIV/0!	0.000654003
Contig33184	AAZ79356	Vitis pseudoreticulata	aldehyde dehydrogenase	2e-056	0	1.05092e-05	#DIV/0!	0.000345344
237466	XP_002273448	Vitis vinifera	acid phosphatase 1	9e-64	0	4.65033e-05	#DIV/0!	4.03e-89
198139	XP_002522535	Ricinus communis	3'-N-debenzoyl-2'-deoxytaxol N-benzoyltransferase, putative	2e-07	0	8.44199e-06	#DIV/0!	0.00234622
134092	XP_002281808	Vitis vinifera	2-hydroxy-6-oxononadienedioate/2-hydroxy-6-oxononatrienedioate hydrolase isoform 1	1e-30	0	9.42607e-06	#DIV/0!	0.000345344
Contig33713	AEO45957	Taxus cuspidata	2-debenzoyl-7,13-diacetylbaccatin III-2-O-benzoyl transferase	1e-058	0	7.80406e-05	#DIV/0!	1.4e-30
235149	XP_002277531	Vitis vinifera	(R)-mandelonitrile lyase-like	1e-42	0	5.80737e-05	#DIV/0!	3.43e-62
112191	XP_002275563	Vitis vinifera	flavanone 3-dioxygenase isoform 1	3e-27	4.36033e-268	2.11896e-05	872.626	0.0151199
242603	NP_201480	Arabidopsis thaliana	wall-associated receptor kinase-like 21	4e-15	5.18407e-257	4.36467e-06	833.556	0.00436398
246870	XP_002274435	Vitis vinifera	G-type lectin S-receptor-like serine/threonine-protein kinase At2g19130-like	3e-26	1.02173e-212	4.15798e-06	686.342	0.00234622
241521	XP_002522164	Ricinus communis	DNA gyrase subunit B, putative	7e-99	1.61964e-183	2.41639e-06	588.558	0.00234622
238503	XP_002282429	Vitis vinifera	alpha-xylosidase isoform 1	4e-21	3.27008e-179	4.76005e-06	575.235	0.00812168
Contig28855	XP_002515749	Ricinus communis	Peroxidase 3 precursor, putative	6e-52	6.72969e-151	4.0692e-06	480.954	3.46e-08
249318	NP_683575	Arabidopsis thaliana	RING/U-box-containing protein-like protein	2e-51	2.51728e-147	1.63292e-06	467.767	0.0151199
247438	NP_568798	Arabidopsis thaliana	Nucleotidyltransferase family protein	3e-52	2.91008e-145	1.83821e-06	461.085	0.0151199
236662	NP_197969	Arabidopsis thaliana	Core-2/I-branching beta-1,6-N-acetylglucosaminyltransferase family protein	2e-51	5.22144e-140	5.13073e-06	445.113	9.45e-05
242330	XP_002334672	Populus trichocarpa	cytochrome P450	1e-27	2.17875e-134	2.8783e-05	428.93	3.32e-20
151182	XP_002277600	Vitis vinifera	DEAD-box ATP-dependent RNA helicase 17-like	1e-25	1.50366e-133	6.16742e-06	423.921	0.00234622
241694	XP_002283760	Vitis vinifera	BEACH domain-containing protein lvsC-like, partial	2e-10	1.40885e-131	6.34374e-06	417.412	0.0279276
249073	XP_002268470	Vitis vinifera	cytochrome P450 716B2	3e-15	2.26554e-126	2.25705e-05	401.948	4.92e-07
237675	NP_177343	Arabidopsis thaliana	protease-associated and C3HC4-type RING finger domain-containing protein	3e-10	1.30402e-115	1.24118e-06	362.019	0.0151199
Contig30048	NP_671857	Arabidopsis thaliana	transducin/WD-40 repeat-containing protein	4e-88	1.10331e-113	2.96497e-06	356.872	9.45e-05
114949	XP_002514829	Ricinus communis	glucosamine-fructose-6-phosphate aminotransferase, putative	3e-34	8.70706e-111	1.40481e-05	349.493	2.56e-05
249713	XP_002532961	Ricinus communis	actin binding protein, putative	1e-71	8.9132e-103	1.45448e-06	319.612	0.0151199
242389	XP_002531191	Ricinus communis	geranyl geranyl pyrophosphate synthase, putative	3e-06	6.64582e-102	9.74796e-06	319.458	0.00436398
238624	XP_002267516	Vitis vinifera	histone deacetylase 14	4e-63	1.13769e-101	3.48163e-06	317.197	0.0279276
237715	XP_002267391	Vitis vinifera	15-cis-zeta-carotene isomerase, chloroplastic-like	4e-64	6.14654e-99	4.66534e-06	308.542	0.000654003
240942	XP_002283148	Vitis vinifera	E3 ubiquitin-protein ligase SDIR1-like	2e-22	1.91263e-94	9.03921e-06	294.57	6.74e-08
243065	NP_189042	Arabidopsis thaliana	pentatricopeptide repeat-containing protein	2e-17	1.37499e-89	8.45289e-06	278.34	0.00123938
237484	XP_002533398	Ricinus communis	androgen induced inhibitor of proliferation (as3) / pds5, putative	2e-34	3.50669e-78	3.37263e-06	239.123	0.00812168
246967	XP_002525911	Ricinus communis	N(2),N(2)-dimethylguanosine tRNA methyltransferase, putative	3e-31	1.55828e-77	5.29817e-06	237.622	4.69e-09
35552	ACA04881	Picea abies	TAZ-type zinc finger	5e-09	3.03307e-73	1.1202e-05	224.454	0.0151199
236616	XP_002283841	Vitis vinifera	CASP-like protein POPTRDRAFT_822486	8e-32	2.04103e-70	4.64493e-06	213.79	0.00436398
240139	NP_196688	Arabidopsis thaliana	overexpressor of cationic peroxidase 3	4e-14	2.07589e-61	8.29487e-06	184.705	4.93e-05
247800	YP_001806667	Cryptomeria japonica	NADH dehydrogenase subunit 3	8e-51	5.15902e-61	3.96875e-06	182.328	0.000345344
109456	NP_172498	Arabidopsis thaliana	glutamine-rich protein 23	4e-23	1.23678e-53	9.35379e-06	159.05	3.46e-08
237954	NP_001149753	Zea mays	elongation factor 1-delta 1	1e-18	4.57113e-53	1.61081e-06	154.626	0.0151199
249175	XP_002274366	Vitis vinifera	ferredoxin--NADP reductase, leaf isozyme, chloroplastic-like	7e-83	1.89838e-51	5.85563e-06	151.112	4.93e-05
Contig28643	XP_002523228	Ricinus communis	histidinol-phosphate aminotransferase, putative	3e-114	1.05031e-48	7.88025e-07	139.106	0.0279276
247881	XP_002279678	Vitis vinifera	putative protease Do-like 14-like	1e-17	6.31552e-48	3.54906e-06	138.69	6.86e-06
242352	NP_179849	Arabidopsis thaliana	protein BRICK 1	2e-06	3.15443e-46	1.0263e-05	134.579	0.000345344
245881	NP_187372	Arabidopsis thaliana	callose synthase	0.0	1.18029e-44	5.63026e-07	125.165	0.0151199
235653	XP_002266638	Vitis vinifera	UPF0614 protein C14orf102-like	2e-45	5.0468e-44	1.132e-06	124.077	0.0151199
241708	XP_002533349	Ricinus communis	poly(ADP-ribose) glycohydrolase, putative	3e-32	1.88326e-42	2.60225e-06	120.056	0.00436398
242508	NP_001159312	Zea mays	ABC(yeast) homolog1	5e-109	1.55046e-40	3.62425e-06	114.171	0.00018137
239589	NP_566923	Arabidopsis thaliana	branched-chain-amino-acid aminotransferase 3	3e-54	2.71784e-35	1.58913e-06	95.5617	0.0279276
249407	XP_002533376	Ricinus communis	amino acid binding protein, putative	8e-80	6.28889e-34	2.92289e-06	91.9086	2.54e-07
97794	XP_002522599	Ricinus communis	ATP-dependent RNA helicase, putative	1e-24	2.45996e-33	9.43516e-06	91.6315	0.00018137
237604	XP_002273852	Vitis vinifera	protein NDR1-like	3e-07	5.75814e-33	9.16839e-06	90.3631	1.31e-07
237139	NP_193111	Arabidopsis thaliana	Histidine kinase-, DNA gyrase B-, and HSP90-like ATPase family protein	1e-17	1.18441e-30	3.65916e-06	81.3536	0.0279276
237399	XP_002511410	Ricinus communis	EXECUTER1 protein, chloroplast precursor, putative	2e-30	1.99611e-30	3.98631e-06	80.7241	0.000654003
237120	XP_002264506	Vitis vinifera	zinc finger protein CONSTANS-LIKE 9-like	2e-10	1.34622e-27	5.92429e-06	71.8982	0.0151199
153003	XP_002511304	Ricinus communis	hydrolase, putative	2e-11	2.97414e-27	6.18905e-06	70.8177	0.00234622
242115	XP_002279764	Vitis vinifera	serine/threonine-protein kinase AFC2	2e-24	1.70184e-21	3.66468e-06	50.9355	0.00436398
240010	NP_565077	Arabidopsis thaliana	signal peptide peptidase	4e-32	3.92499e-21	4.87691e-06	50.1422	0.00436398
116888	NP_177765	Arabidopsis thaliana	U-box domain-containing protein 43	1e-29	1.81295e-20	2.62054e-06	47.0385	3.56e-06
239909	XP_002525068	Ricinus communis	ATP binding protein, putative	5e-18	1.58475e-18	2.85372e-06	40.7117	0.0151199
245739	XP_002510487	Ricinus communis	lysine-specific histone demethylase, putative	2e-48	6.76001e-17	1.09846e-06	33.9197	0.00234622
248541	NP_567974	Arabidopsis thaliana	basic leucine zipper transcription factor-like protein	5e-36	5.7329e-15	9.30605e-06	30.5963	5.74e-12
239422	XP_002530670	Ricinus communis	phospholipase d beta, putative	1e-124	4.027e-15	5.12433e-06	30.245	1.12e-11
239924	XP_002268418	Vitis vinifera	E3 ubiquitin-protein ligase CHFR-like	4e-71	7.29916e-15	2.19555e-06	28.1642	9.48e-07
83319	XP_002529711	Ricinus communis	Chalcone--flavonone isomerase, putative	3e-27	9.5369e-13	2.26884e-05	24.5039	6.34e-10
249937	XP_002285322	Vitis vinifera	DNA-directed RNA polymerase II subunit RPB3-A	7e-118	5.40477e-13	8.42308e-06	23.8936	2.28e-16
240857	XP_002511644	Ricinus communis	ccr4-not transcription complex, putative	2e-58	4.61267e-13	4.19219e-06	23.1156	1.33e-05
244835	NP_172283	Arabidopsis thaliana	C3HC4-type RING finger-containing protein	4e-45	1.95689e-12	5.35244e-06	21.3832	6.79e-15
247411	XP_002509468	Ricinus communis	kinase, putative	2e-07	1.06775e-11	6.67694e-06	19.2543	0.000345344
249354	NP_194071	Arabidopsis thaliana	putative aquaporin PIP1-5	1e-123	4.12588e-11	2.22521e-05	19.0408	7.12e-45
113964	XP_002265360	Vitis vinifera	lysosomal alpha-mannosidase	9e-121	6.49413e-11	2.10142e-06	14.9819	1.65e-10
244376	XP_002279808	Vitis vinifera	auxin response factor 6-like	2e-89	5.21337e-10	2.52467e-06	12.2416	1.79e-08
242428	NP_189790	Arabidopsis thaliana	transducin/WD40 domain-containing protein	4e-46	1.09037e-08	6.54589e-06	9.22963	3.56e-06
234699	XP_002522443	Ricinus communis	ribonuclease t2, putative	2e-72	1.72277e-07	9.22498e-05	9.06467	3.55e-148
240687	NP_566426	Arabidopsis thaliana	chitinase	5e-103	3.84327e-07	0.000200493	9.027	0
169797	XP_002283222	Vitis vinifera	isoflavone 2'-hydroxylase-like	5e-107	9.44617e-08	2.38117e-05	7.97773	1.48e-70
Contig32604	CAC40754	Atropa belladonna	putative NtPRp27-like protein	3e-062	1.66582e-06	0.000323185	7.59999	6.92e-202
250269	NP_001158991	Zea mays	ZIM motif family protein	8e-15	6.1774e-07	0.000106019	7.4231	3.26e-91
242527	XP_002271913	Vitis vinifera	3'-N-debenzoyl-2'-deoxytaxol N-benzoyltransferase	8e-06	4.37362e-07	6.89319e-05	7.3002	4.21e-40
247120	XP_002331913	Populus trichocarpa	cytochrome P450	8e-131	1.49717e-07	1.94628e-05	7.02234	2.99e-73
Contig29447	XP_002298960	Populus trichocarpa	hydroxycinnamoyl CoA shikimate/quinate hydroxycinnamoyltransferase-like protein	3e-38	3.1639e-07	3.72919e-05	6.88101	6.97e-65
Contig22344	XP_002332325	Populus trichocarpa	cytochrome P450	1e-06	2.33759e-06	0.000258062	6.78656	3.92e-13
243161	XP_002302147	Populus trichocarpa	cytochrome P450	6e-37	8.5033e-07	9.2935e-05	6.77205	6.47e-56
157990	XP_002275084	Vitis vinifera	RING-H2 finger protein ATL72	8e-24	2.13256e-07	2.22739e-05	6.70662	6.61e-28
235939	NP_001147295	Zea mays	harpin-induced protein	1e-23	3.99933e-07	4.02653e-05	6.65363	1.01e-54
240422	XP_002271603	Vitis vinifera	benzyl alcohol O-benzoyltransferase	1e-11	1.03387e-06	0.000101499	6.61726	1.68e-20
240628	XP_002520733	Ricinus communis	Ent-kaurene synthase A, chloroplast precursor, putative	2e-119	1.54221e-07	1.50426e-05	6.6079	3.93e-83
222655	XP_002273283	Vitis vinifera	putative expansin-A17	2e-101	6.70247e-07	5.95595e-05	6.47349	2.37e-72
180293	XP_002516773	Ricinus communis	Protein SSM1, putative	3e-65	5.09225e-07	4.37399e-05	6.4245	5.34e-96
248937	XP_002325485	Populus trichocarpa	cytochrome P450	7e-37	8.15116e-07	6.64532e-05	6.34919	1.75e-65
247209	XP_002529978	Ricinus communis	gulonolactone oxidase, putative	2e-43	5.62202e-07	4.34785e-05	6.27307	5.4e-41
Contig32462	AAU89980	Taxus cuspidata	taxadien-5-alpha-ol-O-acetyltransferase	6e-046	8.24431e-07	6.28921e-05	6.25334	5.82e-17
245692	XP_002511860	Ricinus communis	gibberellin 20-oxidase, putative	4e-29	3.44866e-07	2.47359e-05	6.16443	6.55e-39
Contig28924	XP_002324668	Populus trichocarpa	cytochrome P450	1e-23	1.06097e-06	7.54917e-05	6.15286	1.28e-55
237932	XP_002266925	Vitis vinifera	probable 1-deoxy-D-xylulose-5-phosphate synthase, chloroplastic	0.0	7.12401e-07	4.57381e-05	6.00456	5.39e-210
141662	XP_002327381	Populus trichocarpa	AP2/ERF domain-containing transcription factor	3e-21	2.19223e-06	0.000140424	6.00125	7.12e-45
Contig20443	XP_002524352	Ricinus communis	nucleotide binding protein, putative	2e-65	1.05914e-05	0.000666038	5.97464	0
Contig24638	XP_002266053	Vitis vinifera	tryptophan aminotransferase-related protein 4	1e-10	6.06371e-06	0.000380793	5.97266	7.06e-118
150091	NP_188923	Arabidopsis thaliana	chlorophyll A-B binding, early light-inducible protein	7e-42	2.90476e-07	1.79461e-05	5.94911	4.5e-16
240883	XP_002279608	Vitis vinifera	cytochrome P450 716B2	7e-18	5.60909e-07	3.45848e-05	5.94623	1.16e-32
Contig32340	ABK23987	Picea sitchensis	unknown	8e-069	8.27478e-07	4.94694e-05	5.90167	1.56e-82
250562	XP_002269347	Vitis vinifera	putative germin-like protein 2-1	4e-48	2.58459e-07	1.51974e-05	5.87774	1.75e-15
209790	XP_002531624	Ricinus communis	Ribulose bisphosphate carboxylase small chain, chloroplast precursor, putative	9e-57	7.4841e-07	4.24483e-05	5.82573	1.81e-45
151131	XP_003591203	Medicago truncatula	Pheromone receptor-like protein	1e-12	2.71026e-07	1.49746e-05	5.78794	2.77e-30
201668	XP_002266728	Vitis vinifera	subtilisin-like protease	8e-128	5.36768e-07	2.95062e-05	5.78058	7.63e-77
Contig30746	NP_201399	Arabidopsis thaliana	auxin efflux carrier family protein	5e-105	2.1314e-06	0.000115766	5.76326	0
Contig29968	XP_002284426	Vitis vinifera	nodulation-signaling pathway 2 protein-like	1e-46	6.4349e-07	3.46949e-05	5.75266	1.41e-153
238462	XP_002270820	Vitis vinifera	3'-N-debenzoyl-2'-deoxytaxol N-benzoyltransferase-like	4e-21	4.358e-07	2.24909e-05	5.68953	7.66e-13
236867	NP_001152234	Zea mays	gibberellin receptor GID1L2	8e-21	3.29638e-06	0.000168835	5.67859	1.58e-65
238120	NP_001154369	Arabidopsis thaliana	myb domain protein 117	2e-55	7.76721e-07	3.94378e-05	5.66604	2.83e-144
Contig28471	XP_002515188	Ricinus communis	10-deacetylbaccatin III 10-O-acetyltransferase, putative	2e-20	2.03349e-06	0.000102813	5.65992	1.03e-77
Contig31145	XP_002276789	Vitis vinifera	peroxidase 5-like	8e-103	5.44133e-06	0.000270686	5.63652	0
247322	XP_002513183	Ricinus communis	cytochrome P450, putative	2e-24	1.90642e-06	9.29514e-05	5.60754	4.3e-21
Contig8474	AAV66572	Thuja occidentalis	glucanase-like protein	2e-113	6.67527e-06	0.000325279	5.60671	0
Contig22946	XP_002266302	Vitis vinifera	miraculin-like, partial	2e-07	7.72757e-06	0.000373053	5.59322	9.81e-26
249534	NP_001105698	Zea mays	light harvesting chlorophyll a/b binding protein5 precursor	9e-96	1.89111e-07	9.08851e-06	5.58674	7.66e-13
Contig32749	ACR78247	Taxus wallichiana var. mairei	taxoid 7-beta-hydroxylase	0.0	8.75211e-06	0.000413925	5.56359	0
Contig30387	XP_002265927	Vitis vinifera	auxin-induced protein PCNT115 isoform 1	9e-07	2.43036e-06	0.000114164	5.5538	0.00023334
238795	XP_002310015	Populus trichocarpa	cytochrome P450	1e-32	3.4761e-07	1.62496e-05	5.5468	5.74e-12
Contig22457	XP_002510488	Ricinus communis	Galactose oxidase precursor, putative	2e-153	1.33694e-06	6.20661e-05	5.5368	8.66e-247
Contig24007	XP_002272869	Vitis vinifera	ent-copalyl diphosphate synthase, chloroplastic	7e-80	2.24572e-06	0.000103046	5.51996	3.4e-292
242955	XP_002306917	Populus trichocarpa	SAUR family protein	9e-11	3.70865e-07	1.69877e-05	5.51745	2.2e-11
244979	XP_002282429	Vitis vinifera	alpha-xylosidase isoform 1	3e-160	4.67993e-07	2.072e-05	5.46839	6.4e-49
129816	XP_002516206	Ricinus communis	zinc finger protein, putative	2e-55	2.70725e-07	1.1651e-05	5.42749	1.85e-23
Contig26249	NP_001150182	Zea mays	SAUR56 - auxin-responsive SAUR family member	3e-12	3.24784e-06	0.000139503	5.42468	1.26e-207
229462	XP_002516772	Ricinus communis	Photosystem I reaction center subunit II, chloroplast precursor, putative	7e-47	5.49713e-07	2.36091e-05	5.42452	3.25e-10
199379	XP_002522854	Ricinus communis	sweet protein mabinlin-1 chain A	1e-13	6.70536e-07	2.80224e-05	5.38512	1.24e-09
Contig6127	CAD92856	Picea abies	peroxidase	6e-126	5.30347e-05	0.00220372	5.37686	0
236449	XP_002334744	Populus trichocarpa	cytochrome P450	7e-31	3.94881e-07	1.62387e-05	5.36188	3.25e-10
Contig28510	XP_002279608	Vitis vinifera	cytochrome P450 716B2	6e-08	9.38643e-06	0.000379461	5.33723	3.41e-95
241470	XP_002522386	Ricinus communis	Oxygen-evolving enhancer protein 1, chloroplast precursor, putative	3e-95	2.1363e-07	8.62176e-06	5.3348	1.65e-10
241284	XP_002517958	Ricinus communis	o-methyltransferase, putative	1e-52	4.73619e-07	1.90603e-05	5.3307	1.05e-42
241363	NP_566426	Arabidopsis thaliana	chitinase	2e-08	2.30163e-07	9.05505e-06	5.29799	3.25e-10
248311	NP_174083	Arabidopsis thaliana	HXXXD-type acyl-transferase-like protein	3e-12	6.72226e-07	2.63804e-05	5.29438	3.32e-20
Contig33737	AAO66199	Taxus cuspidata	taxane 14b-hydroxylase	0.0	6.18618e-07	2.41936e-05	5.28943	1.73e-84
247326	XP_002284278	Vitis vinifera	peroxidase 73	4e-56	3.16076e-07	1.23371e-05	5.28659	6.34e-10
Contig30350	XP_002304499	Populus trichocarpa	2-oxoglutarate-dependent dioxygenase	6e-25	6.05861e-07	2.3421e-05	5.27267	1.84e-29
243789	XP_002283642	Vitis vinifera	clavaminate synthase-like protein At3g21360	2e-54	4.14334e-06	0.000158975	5.26187	0
Contig26560	XP_002266430	Vitis vinifera	miraculin	9e-25	4.01707e-05	0.00153347	5.25451	0
Contig31331	XP_002530475	Ricinus communis	aldose-1-epimerase, putative	2e-31	3.4081e-07	1.2973e-05	5.25041	1.24e-09
246823	XP_002281505	Vitis vinifera	probable membrane-associated kinase regulator 1	1e-11	2.2879e-07	8.65046e-06	5.24068	9.35e-30
161918	XP_002301846	Populus trichocarpa	glycosyltransferase, CAZy family GT47	9e-29	4.76517e-07	1.79331e-05	5.23396	2.16e-18
Contig32537	CAA63266	Arabidopsis thaliana	allene oxide synthase	3e-054	3.98754e-07	1.49232e-05	5.22591	2.41e-09
239243	NP_001148165	Zea mays	beta-glucosidase precursor	1e-161	7.48732e-07	2.80032e-05	5.225	2.45e-80
247866	XP_002501909	Micromonas sp. RCC299	phosphoglycerate kinase	9e-113	7.87326e-07	2.89486e-05	5.20039	3.11e-89
Contig25677	XP_002262875	Vitis vinifera	probable glucan 1,3-beta-glucosidase A-like	2e-148	2.24792e-06	8.25667e-05	5.1989	2.25e-237
241608	XP_002283795	Vitis vinifera	LOB domain-containing protein 41	6e-46	6.52893e-07	2.35128e-05	5.17046	4.94e-48
Contig32379	YP_001936538	Fagopyrum esculentum subsp. ancestrale	ribosomal protein L33	4e-039	1.81062e-06	6.40446e-05	5.14452	1.06e-101
Contig29998	XP_002285736	Vitis vinifera	blue copper protein-like	5e-19	3.0853e-06	0.000107437	5.12194	2.08e-115
Contig30486	XP_002299099	Populus trichocarpa	cytochrome P450	4e-41	2.71582e-06	9.39974e-05	5.11316	1.19e-105
248554	XP_002332926	Populus trichocarpa	hydroxycinnamoyl CoA shikimate/quinate hydroxycinnamoyltransferase-like protein	4e-11	4.51972e-06	0.000152947	5.08065	9.08e-44
154878	XP_002511648	Ricinus communis	Nuc-1 negative regulatory protein preg, putative	1e-42	9.60453e-07	3.21962e-05	5.06703	5.2e-42
248986	XP_002516930	Ricinus communis	Translationally-controlled tumor protein, putative	2e-57	3.41765e-07	1.13337e-05	5.05147	1.79e-08
Contig29588	XP_002284535	Vitis vinifera	probable linoleate 9S-lipoxygenase 5	0.0	3.82174e-06	0.000124708	5.02818	0
Contig32964	XP_002522448	Ricinus communis	glucose-methanol-choline (gmc) oxidoreductase, putative	3e-049	1.03399e-06	3.3554e-05	5.02019	1.29e-23
Contig21512	XP_002264720	Vitis vinifera	pathogenesis-related protein PR-4B	1e-31	7.16455e-05	0.00230477	5.0076	0
249688	YP_538870	Solanum bulbocastanum	ribosomal protein S18	9e-34	4.65755e-07	1.47981e-05	4.9897	1.31e-07
246243	XP_002275049	Vitis vinifera	cytochrome P450 716B1	3e-35	8.28031e-07	2.62631e-05	4.98721	2.51e-23
178919	XP_002280278	Vitis vinifera	probable L-type lectin-domain containing receptor kinase S.5	1e-15	4.48624e-07	1.41858e-05	4.9828	1.31e-07
241153	XP_002310008	Populus trichocarpa	cytochrome P450	4e-26	7.22099e-07	2.27375e-05	4.97673	4.92e-07
Contig20871	XP_002278031	Vitis vinifera	probable carboxylesterase 17-like	9e-09	1.22e-05	0.000381717	4.96755	1.92e-72
240489	NP_001030673	Arabidopsis thaliana	START domain-containing protein	2e-20	2.15657e-07	6.72511e-06	4.96275	1.67e-15
238414	XP_002298993	Populus trichocarpa	2-oxoglutarate-dependent dioxygenase	2e-08	6.89472e-07	2.14988e-05	4.96262	4.92e-07
132581	XP_002270571	Vitis vinifera	ribulose bisphosphate carboxylase/oxygenase activase 1, chloroplastic-like	5e-150	6.79507e-07	2.11321e-05	4.9588	4.24e-32
243522	XP_002271603	Vitis vinifera	benzyl alcohol O-benzoyltransferase	2e-19	5.10599e-07	1.57719e-05	4.94902	2.54e-07
Contig25021	XP_002285219	Vitis vinifera	probable NAD(P)H-dependent oxidoreductase 1	3e-78	1.00271e-05	0.000309302	4.94704	0
Contig31160	XP_002268711	Vitis vinifera	alpha-galactosidase	4e-154	6.74494e-06	0.000207996	4.94661	0
Contig23695	NP_001152735	Zea mays	phytosulfokines 4 precursor	4e-09	7.39485e-06	0.000227974	4.9462	5.74e-48
Contig27312	XP_002513183	Ricinus communis	cytochrome P450, putative	5e-12	1.51147e-05	0.000463975	4.94003	5.89e-187
236379	XP_002522969	Ricinus communis	cytochrome P450, putative	2e-29	7.83684e-07	2.39732e-05	4.93501	9.58e-23
Contig24289	XP_002265927	Vitis vinifera	auxin-induced protein PCNT115 isoform 1	3e-09	1.0585e-05	0.00031864	4.91183	7.95e-113
235875	XP_002284503	Vitis vinifera	IAA-amino acid hydrolase ILR1-like 6-like	9e-170	1.5868e-06	4.76019e-05	4.90682	3.32e-157
248352	XP_002511286	Ricinus communis	ribonucleoprotein, chloroplast, putative	2e-12	8.7266e-08	2.60108e-06	4.89755	0.0151199
235998	XP_002263056	Vitis vinifera	UDP-glycosyltransferase 85A2 isoform 1	1e-90	6.25836e-07	1.86027e-05	4.89359	4.05e-53
Contig5161	ADD51186	Vitis cinerea var. helleri x Vitis riparia	tumor-related protein	2e-16	9.89057e-06	0.000293447	4.8909	4.01e-49
Contig25271	XP_002279205	Vitis vinifera	acidic endochitinase-like	3e-06	0.000107164	0.00317461	4.88869	0
237327	NP_182198	Arabidopsis thaliana	D-arabinono-1,4-lactone oxidase-like protein	1e-20	1.2879e-06	3.77607e-05	4.87379	1.84e-27
Contig18744	XP_002522969	Ricinus communis	cytochrome P450, putative	9e-52	6.73051e-06	0.000197051	4.87171	3.86e-306
209954	XP_002533396	Ricinus communis	serine-threonine protein kinase, plant-type, putative	4e-10	1.23182e-06	3.58278e-05	4.86221	0.000127605
Contig27888	XP_002279608	Vitis vinifera	cytochrome P450 716B2	9e-20	2.22898e-06	6.46851e-05	4.85898	3.69e-25
Contig19765	XP_002302147	Populus trichocarpa	cytochrome P450	8e-16	2.4746e-05	0.00071757	4.85785	8.86e-170
Contig611	AAS49032	Taxus x media	5-alpha-taxadienol-10-beta-hydroxylase	3e-038	4.11436e-05	0.00117604	4.83713	0
247899	XP_002525487	Ricinus communis	cytochrome P450, putative	1e-08	5.32905e-07	1.51851e-05	4.83263	9.48e-07
248102	XP_002264183	Vitis vinifera	beta-xylosidase/alpha-L-arabinofuranosidase 2-like	5e-96	1.47375e-06	4.13552e-05	4.8105	3.19e-81
Contig19893	XP_002270820	Vitis vinifera	3'-N-debenzoyl-2'-deoxytaxol N-benzoyltransferase-like	1e-34	1.90695e-05	0.000533731	4.80678	0
Contig30783	XP_002279608	Vitis vinifera	cytochrome P450 716B2	2e-47	1.04045e-06	2.90695e-05	4.80422	1.35e-26
Contig26594	XP_002318797	Populus trichocarpa	cytochrome P450	2e-11	3.87168e-05	0.00107691	4.7978	0
144854	XP_002266022	Vitis vinifera	thioredoxin M-type, chloroplastic	6e-52	2.69305e-07	7.46123e-06	4.7921	4.92e-07
236793	XP_002522882	Ricinus communis	Oligopeptide transporter, putative	3e-61	1.97058e-07	5.35666e-06	4.76464	4.92e-07
239678	NP_176821	Arabidopsis thaliana	plastid movement impaired 2 protein	1e-27	7.52965e-07	2.02219e-05	4.74719	9.81e-26
Contig24872	XP_002327089	Populus trichocarpa	cytochrome P450	4e-06	6.42308e-07	1.70788e-05	4.7328	3.56e-06
108110	NP_198504	Arabidopsis thaliana	acetyl-CoA synthetase	2e-43	1.76284e-06	4.64247e-05	4.71892	1.02e-23
Contig25088	NP_568287	Arabidopsis thaliana	protein TIFY 9	9e-12	3.07492e-06	8.08121e-05	4.71595	6.08e-117
Contig30864	XP_002332926	Populus trichocarpa	hydroxycinnamoyl CoA shikimate/quinate hydroxycinnamoyltransferase-like protein	7e-29	2.38055e-05	0.000623579	4.7112	0
Contig24206	NP_196715	Arabidopsis thaliana	D-arabinono-1,4-lactone oxidase family protein	3e-06	5.69858e-05	0.00149021	4.70877	5.04e-182
250566	NP_001117368	Arabidopsis thaliana	VQ motif-containing protein	1e-06	1.4101e-06	3.66737e-05	4.70088	5.95e-52
Contig28796	XP_002266114	Vitis vinifera	benzyl alcohol O-benzoyltransferase	2e-37	5.61166e-05	0.00145401	4.69547	0
237189	XP_002316852	Populus trichocarpa	polyphenol oxidase	3e-14	1.20496e-06	3.1108e-05	4.69023	5.24e-24
245755	NP_563630	Arabidopsis thaliana	protein BPS1	4e-40	2.69901e-07	6.82859e-06	4.66108	1.84e-06
133463	XP_002520028	Ricinus communis	AMP dependent CoA ligase, putative	1e-85	5.07242e-07	1.27781e-05	4.65485	8.51e-12
171225	XP_002280158	Vitis vinifera	chalcone--flavonone isomerase-like isoform 1	3e-64	3.04644e-06	7.66894e-05	4.65383	4.17e-111
237613	XP_002285857	Vitis vinifera	photosystem II 22 kDa protein, chloroplastic	1e-37	5.98229e-07	1.50002e-05	4.64814	6.86e-06
248726	XP_002284535	Vitis vinifera	probable linoleate 9S-lipoxygenase 5	1e-68	2.28867e-07	5.7279e-06	4.64542	1.84e-06
236229	XP_002302147	Populus trichocarpa	cytochrome P450	4e-34	8.5513e-07	2.1354e-05	4.64222	4.2e-18
239985	XP_002272348	Vitis vinifera	alcohol dehydrogenase-like 3	3e-32	4.00062e-07	9.985e-06	4.64147	3.56e-06
235821	XP_002520313	Ricinus communis	1-aminocyclopropane-1-carboxylate oxidase, putative	2e-76	5.66769e-06	0.000140458	4.63124	3.7e-193
Contig4121	AAT73199	Taxus x media	3'-N-debenzoyltaxol N-benzoyltransferase	1e-15	3.8736e-05	0.000958356	4.62881	1.46e-63
Contig32229	XP_003550941	Glycine max	nitrate transporter 1.5-like	0.0	3.37504e-06	8.2849e-05	4.61751	0
Contig29235	XP_002266014	Vitis vinifera	myb-related protein 308	2e-43	2.8678e-06	7.03916e-05	4.61738	1.73e-89
250364	XP_002527602	Ricinus communis	nucleic acid binding protein, putative	1e-60	2.25644e-06	5.5034e-05	4.60821	6.13e-132
241717	XP_002274942	Vitis vinifera	chlorophyll a-b binding protein 40, chloroplastic isoform 1	3e-30	8.59317e-07	2.08604e-05	4.60143	0.00023334
237791	XP_002262750	Vitis vinifera	protein TIFY 9	4e-07	8.33693e-07	2.01311e-05	4.59377	1.6e-17
236308	XP_002524604	Ricinus communis	legumin A precursor, putative	3e-61	4.73777e-07	1.13439e-05	4.58157	4.56e-30
Contig32621	AAO66199	Taxus cuspidata	taxane 14b-hydroxylase	4e-046	1.02766e-05	0.00024473	4.57376	1.75e-79
Contig30752	XP_003614686	Medicago truncatula	COSII	2e-26	2.48581e-06	5.89835e-05	4.56852	1.39e-86
237204	XP_002282125	Vitis vinifera	putative receptor protein kinase ZmPK1	7e-23	7.4998e-07	1.76701e-05	4.55831	1.09e-05
242661	NP_195574	Arabidopsis thaliana	transcription repressor MYB4	4e-69	7.17722e-07	1.6827e-05	4.5512	1.15e-10
Contig32808	AAN52360	Taxus wallichiana var. chinensis	5-alpha-taxadienol-10-beta-hydroxylase	4e-091	1.46713e-06	3.42683e-05	4.5458	1.94e-39
249701	XP_002531635	Ricinus communis	alpha-glucosidase, putative	2e-30	2.94388e-06	6.80277e-05	4.53033	2.97e-48
Contig32041	XP_002278541	Vitis vinifera	LOW QUALITY PROTEIN: cytochrome P450 716B2-like	4e-144	3.78854e-06	8.65028e-05	4.51303	8.77e-298
246849	XP_002520733	Ricinus communis	Ent-kaurene synthase A, chloroplast precursor, putative	2e-76	8.70324e-07	1.97377e-05	4.50326	3.32e-44
Contig25421	XP_002533789	Ricinus communis	short chain alcohol dehydrogenase, putative	2e-23	2.30248e-06	5.21994e-05	4.50277	6.04e-13
Contig29785	XP_002528319	Ricinus communis	Taxadien-5-alpha-ol O-acetyltransferase, putative	1e-09	2.553e-06	5.78302e-05	4.50156	1.15e-23
196811	XP_002267726	Vitis vinifera	probable fructose-bisphosphate aldolase 1, chloroplastic	4e-100	8.88777e-07	1.98255e-05	4.47939	7.42e-21
241266	NP_851254	Arabidopsis thaliana	protein LATERAL ORGAN BOUNDARIES	8e-43	3.1639e-07	7.03341e-06	4.47445	1.15e-10
Contig28335	XP_002512898	Ricinus communis	Anthranilate N-benzoyltransferase protein, putative	6e-20	1.29608e-05	0.000287049	4.46907	0
Contig30075	XP_002264599	Vitis vinifera	benzyl alcohol O-benzoyltransferase	6e-60	1.36202e-06	2.96237e-05	4.44293	2.39e-69
Contig6845	AAX20147	Taxus x media	taxane 13-alpha-hydroxylase	1e-31	9.10454e-06	0.000197302	4.43768	3.96e-38
Contig8229	ADW66129	Solanum nigrum	late embryogenesis abundant protein Lea5	4e-11	0.000106866	0.0023123	4.43545	0
151781	YP_001687441	Oenothera parviflora	photosystem I assembly protein Ycf3	3e-59	5.03057e-07	1.08562e-05	4.43166	8.04e-10
241760	XP_002285367	Vitis vinifera	phospholipase A1-Igamma3, chloroplastic	3e-91	5.71489e-07	1.22973e-05	4.42747	1.35e-26
Contig10186	XP_003548184	Glycine max	L-gulonolactone oxidase-like isoform 1	4e-99	6.33172e-05	0.00136134	4.42629	0
240196	XP_002272692	Vitis vinifera	protein TRANSPARENT TESTA 12	1e-25	1.92455e-06	4.1138e-05	4.41787	4.2e-23
237168	XP_002302147	Populus trichocarpa	cytochrome P450	6e-21	8.50331e-07	1.81651e-05	4.417	2.91e-09
Contig20170	XP_002311214	Populus trichocarpa	cytochrome P450 probable 6-deoxocathasterone to 6-deoxoteasterone or cathasterone to teasterone	1e-12	5.80252e-05	0.00123935	4.41676	3.34e-274
Contig28404	XP_002525361	Ricinus communis	polygalacturonase, putative	1e-112	1.99704e-06	4.22912e-05	4.40443	7.37e-99
161338	XP_002522726	Ricinus communis	11S globulin subunit beta precursor, putative	7e-14	1.4684e-06	3.10672e-05	4.40308	0.0077199
Contig20518	XP_002271603	Vitis vinifera	benzyl alcohol O-benzoyltransferase	7e-23	1.11175e-05	0.000231209	4.37829	2.74e-180
Contig32441	CAL25300	Picea abies	properoxidase	3e-012	1.56211e-06	3.1431e-05	4.33062	0.0134979
Contig30510	NP_565557	Arabidopsis thaliana	Rossmann-fold NAD(P)-binding domain-containing protein	4e-28	4.27308e-06	8.55346e-05	4.32316	8.27e-178
175636	XP_002273431	Vitis vinifera	protein TRANSPARENT TESTA 12-like	9e-26	2.83803e-06	5.61253e-05	4.30569	9.54e-16
Contig21265	XP_002334672	Populus trichocarpa	cytochrome P450	2e-34	5.57378e-06	0.000109959	4.30217	4.89e-79
238410	NP_001105111	Zea mays	Glutathione transferase III(b)	4e-43	4.5013e-07	8.84262e-06	4.29606	5.54e-09
Contig14375	AAS49032	Taxus x media	5-alpha-taxadienol-10-beta-hydroxylase	9e-34	7.3118e-06	0.000143203	4.29169	9.36e-112
Contig27785	XP_002320031	Populus trichocarpa	f-box family protein	4e-35	2.87988e-06	5.54599e-05	4.26737	1.62e-76
Contig20104	XP_002523235	Ricinus communis	cytochrome P450, putative	6e-42	9.81916e-06	0.000188628	4.2638	2.81e-232
Contig22021	XP_002520835	Ricinus communis	Peroxidase 52 precursor, putative	5e-115	7.92622e-05	0.0015107	4.25244	0
Contig25323	NP_196275	Arabidopsis thaliana	alpha/beta hydrolase fold-containing protein	2e-13	7.53884e-06	0.000142483	4.2403	5.01e-52
Contig30899	XP_002283364	Vitis vinifera	geranylgeranyl pyrophosphate synthase, chloroplastic	2e-106	3.54534e-05	0.00066749	4.23475	0
Contig31720	XP_002302110	Populus trichocarpa	copalyl diphosphate synthase	2e-32	1.36593e-05	0.000255585	4.22585	0
Contig24572	XP_002271913	Vitis vinifera	3'-N-debenzoyl-2'-deoxytaxol N-benzoyltransferase	9e-09	4.40068e-06	8.1877e-05	4.21766	4.47e-44
244720	XP_002280969	Vitis vinifera	cytochrome P450 716B2	1e-62	2.01927e-06	3.72851e-05	4.2067	7.8e-65
Contig28307	XP_002282975	Vitis vinifera	monosaccharide-sensing protein 2 isoform 1	3e-116	2.66173e-06	4.89897e-05	4.20204	6.21e-234
Contig32690	XP_003590659	Medicago truncatula	F-box protein	1e-019	8.71599e-07	1.59282e-05	4.19177	7.14e-08
239459	XP_002282932	Vitis vinifera	protein TRANSPARENT TESTA 12	2e-46	6.84033e-07	1.24971e-05	4.19138	7.67e-12
Contig13167	ABK23140	Picea sitchensis	unknown	4e-31	0.000124017	0.00225065	4.18173	0
175644	XP_002263724	Vitis vinifera	phosphoribulokinase, chloroplastic-like	2e-62	5.10599e-07	9.20026e-06	4.17141	0.00247605
236757	XP_002329300	Populus trichocarpa	amino acid transporter	2e-17	1.15283e-06	2.0576e-05	4.15772	1.35e-07
241133	XP_002519227	Ricinus communis	Disease resistance response protein, putative	5e-13	2.57795e-06	4.59498e-05	4.15576	8.07e-23
151959	XP_002282932	Vitis vinifera	protein TRANSPARENT TESTA 12	7e-17	7.22099e-07	1.28516e-05	4.15361	0.00436398
126671	XP_002266053	Vitis vinifera	tryptophan aminotransferase-related protein 4	9e-28	4.4763e-06	7.93577e-05	4.14799	6.48e-11
243990	NP_180375	Arabidopsis thaliana	UDP-glycosyltransferase-like protein	5e-13	9.68168e-07	1.70769e-05	4.14065	4.98e-16
181514	XP_002275194	Vitis vinifera	UDP-glycosyltransferase 74E2	1e-05	2.41499e-06	4.25594e-05	4.13939	1.09e-05
224184	NP_565327	Arabidopsis thaliana	protein PROTON GRADIENT REGULATION 5	1e-38	4.25165e-07	7.47974e-06	4.13689	0.00247605
Contig33457	XP_003589673	Medicago truncatula	Myb family transcription factor APL	4e-25	1.47264e-06	2.58886e-05	4.13584	1.21e-44
Contig21674	XP_002283604	Vitis vinifera	receptor-like protein kinase HAIKU2-like	2e-28	1.03715e-06	1.81493e-05	4.12922	1.68e-06
Contig31845	CAH10841	Picea abies	peroxidase	4e-021	5.02191e-06	8.76933e-05	4.12616	2.61e-35
237606	XP_002276013	Vitis vinifera	cysteine synthase, chloroplastic/chromoplastic isoform 1	2e-26	2.96648e-05	0.000517918	4.1259	6.57e-150
Contig17124	NP_001234373	Solanum lycopersicum	jasmonate ZIM-domain protein 3	6e-06	3.00578e-05	0.000522302	4.11907	2.82e-242
246727	XP_002513183	Ricinus communis	cytochrome P450, putative	1e-20	1.6566e-06	2.87672e-05	4.11812	3.42e-10
246272	XP_002520846	Ricinus communis	dual specificity protein phosphatase, putative	1e-27	3.6422e-07	6.30116e-06	4.11274	0.00247605
Contig24920	XP_002273458	Vitis vinifera	adipocyte plasma membrane-associated protein	2e-67	2.31483e-06	3.97799e-05	4.10306	6.84e-51
Contig32294	XP_002269573	Vitis vinifera	pentatricopeptide repeat-containing protein At4g33170-like	2e-022	5.63831e-07	9.66323e-06	4.09917	0.00247605
Contig26776	XP_002276057	Vitis vinifera	probable RNA polymerase II transcription factor B subunit 1-1	2e-14	1.64614e-06	2.80419e-05	4.09042	0.0401518
Contig32472	XP_002283795	Vitis vinifera	LOB domain-containing protein 41	1e-032	1.82039e-06	3.07077e-05	4.07628	8.81e-46
Contig33171	XP_002283808	Vitis vinifera	dihydrofolate reductase	3e-088	3.86916e-06	6.4854e-05	4.0671	4.84e-71
Contig31917	AEO45957	Taxus cuspidata	2-debenzoyl-7,13-diacetylbaccatin III-2-O-benzoyl transferase	7e-113	2.31823e-06	3.87088e-05	4.06156	4.46e-48
Contig23111	XP_002280969	Vitis vinifera	cytochrome P450 716B2	4e-48	5.94508e-06	9.92282e-05	4.06098	1.83e-99
199840	XP_002518295	Ricinus communis	DNA binding protein, putative	2e-13	1.18849e-06	1.97542e-05	4.05496	3.42e-10
Contig33266	XP_003554248	Glycine max	mitochondrial Rho GTPase 1-like	4e-045	3.87117e-06	6.42701e-05	4.0533	9.33e-127
124141	XP_002316589	Populus trichocarpa	1-aminocyclopropane-1-carboxylate	2e-34	7.44105e-07	1.23061e-05	4.04773	0.0077199
166342	XP_002285277	Vitis vinifera	phenylalanine ammonia-lyase	9e-20	8.97247e-07	1.47532e-05	4.03938	4.79e-07
Contig23813	XP_002279608	Vitis vinifera	cytochrome P450 716B2	3e-55	3.15105e-05	0.000511938	4.02207	0
Contig28822	XP_002271141	Vitis vinifera	transcription factor bHLH120	3e-17	1.42159e-06	2.30669e-05	4.02025	5.01e-52
Contig33099	XP_002284983	Vitis vinifera	gibberellin 20 oxidase 3-like	5e-007	2.42863e-06	3.93667e-05	4.01876	6.04e-13
247163	NP_182198	Arabidopsis thaliana	D-arabinono-1,4-lactone oxidase-like protein	1e-10	5.44804e-07	8.7446e-06	4.00458	0.00436398
236256	XP_002533182	Ricinus communis	ATP binding protein, putative	8e-11	6.65727e-07	1.06798e-05	4.00381	4.81e-18
Contig17866	XP_002325485	Populus trichocarpa	cytochrome P450	1e-34	6.08521e-05	0.000972012	3.99759	0
243445	XP_002267726	Vitis vinifera	probable fructose-bisphosphate aldolase 1, chloroplastic	3e-30	5.98229e-07	9.4744e-06	3.98527	0.0077199
244022	NP_176722	Arabidopsis thaliana	putative E3 ubiquitin-protein ligase ARI8	1e-14	1.1534e-06	1.82665e-05	3.98524	4.07e-12
Contig31802	AAY57876	Taxus wallichiana var. wallichiana	2-alpha-hydroxytaxane 2-O-benzoyltransferase	2e-032	7.92399e-06	0.000125236	3.98228	2.45e-28
Contig29249	XP_002277531	Vitis vinifera	(R)-mandelonitrile lyase-like	4e-57	1.21373e-05	0.000191208	3.97762	3.92e-290
Contig31686	XP_002275049	Vitis vinifera	cytochrome P450 716B1	2e-39	2.4424e-05	0.000384579	3.97691	0
Contig29438	XP_002266925	Vitis vinifera	probable 1-deoxy-D-xylulose-5-phosphate synthase, chloroplastic	0.0	2.3909e-05	0.000374626	3.96983	0
Contig24302	XP_002533789	Ricinus communis	short chain alcohol dehydrogenase, putative	6e-32	4.94192e-06	7.63313e-05	3.94913	7.57e-52
221809	XP_002326308	Populus trichocarpa	SAUR family protein	3e-18	1.02947e-06	1.57611e-05	3.93639	1.67e-13
237974	XP_002269617	Vitis vinifera	ferredoxin-1, chloroplastic-like	3e-31	1.40262e-06	2.14017e-05	3.93153	7.75e-09
Contig31661	XP_002522969	Ricinus communis	cytochrome P450, putative	3e-11	2.85963e-06	4.34724e-05	3.9262	1.69e-07
Contig28154	XP_002525377	Ricinus communis	carbonic anhydrase, putative	4e-80	3.04187e-06	4.59396e-05	3.91671	1.02e-69
Contig31828	CAH10841	Picea abies	peroxidase	2e-054	2.57954e-06	3.87455e-05	3.90884	7.29e-23
244453	YP_003775605	Herbaspirillum seropedicae SmR1	beta-lactamase class C protein	3e-13	1.52808e-06	2.29197e-05	3.90679	1.05e-18
245237	NP_179503	Arabidopsis thaliana	S-locus lectin protein kinase-like protein	4e-102	6.06362e-07	9.07852e-06	3.90421	1.95e-14
Contig32377	XP_002283642	Vitis vinifera	clavaminate synthase-like protein At3g21360	2e-084	6.94466e-06	0.000103846	3.90239	2.76e-208
Contig28781	XP_002264147	Vitis vinifera	premnaspirodiene oxygenase-like	2e-26	5.70617e-06	8.52673e-05	3.9014	7.9e-39
239201	NP_176458	Arabidopsis thaliana	vacuolar-processing enzyme beta-isozyme	2e-28	6.77985e-07	1.00762e-05	3.89355	0.0134979
Contig31741	NP_177477	Arabidopsis thaliana	Cytochrome P450 superfamily protein	1e-88	5.525e-06	8.21036e-05	3.8934	3.26e-183
169962	XP_002270448	Vitis vinifera	transcription factor bHLH25-like	2e-15	7.85692e-07	1.16055e-05	3.8847	3.19e-13
Contig18222	XP_002283080	Vitis vinifera	mitogen-activated protein kinase kinase 5	4e-34	6.42247e-06	9.48096e-05	3.88383	1.33e-40
239142	XP_002284688	Vitis vinifera	wall-associated receptor kinase 2-like	2e-22	3.3986e-07	5.00654e-06	3.8808	0.0077199
Contig33696	CAE05914	Oryza sativa Japonica Group	OSJNBa0034E24.8	1e-060	1.06668e-05	0.000156479	3.87477	5.91e-293
62057	ADN33804	Cucumis melo subsp. melo	glutamate-gated kainate-type ion channel receptor subunit glur5	5e-15	6.96971e-07	1.01533e-05	3.8647	0.000424185
Contig21795	XP_002277531	Vitis vinifera	(R)-mandelonitrile lyase-like	4e-76	5.40343e-05	0.000784768	3.86032	0
167227	XP_002281210	Vitis vinifera	UDP-glycosyltransferase 83A1-like	2e-27	5.9531e-07	8.63518e-06	3.85851	0.0134979
240648	NP_001152518	Zea mays	10-deacetylbaccatin III 10-O-acetyltransferase	3e-21	1.66359e-06	2.40982e-05	3.85655	7.02e-18
187788	XP_002538825	Ricinus communis	Reticuline oxidase precursor, putative	1e-41	1.63023e-06	2.32526e-05	3.83424	1.32e-17
Contig23045	XP_002263628	Vitis vinifera	1-aminocyclopropane-1-carboxylate oxidase homolog 1-like	6e-61	2.04465e-06	2.91253e-05	3.83235	1.59e-53
Contig22541	NP_001149176	Zea mays	transparent testa 12 protein	3e-49	2.84893e-06	4.05338e-05	3.83064	3.09e-16
Contig14792	XP_002276789	Vitis vinifera	peroxidase 5-like	7e-18	6.31148e-05	0.000897074	3.82918	3.74e-27
125132	XP_002312013	Populus trichocarpa	phenylalanine amonnia lyase	2e-45	8.02819e-07	1.12646e-05	3.81058	0.023413
248628	XP_002518132	Ricinus communis	Chalcone synthase, putative	4e-73	1.38942e-06	1.94775e-05	3.80925	2.93e-12
Contig33233	AAS49032	Taxus x media	5-alpha-taxadienol-10-beta-hydroxylase	0.0	1.55247e-05	0.000216733	3.80328	0
248107	XP_002302147	Populus trichocarpa	cytochrome P450	1e-25	8.81044e-07	1.22304e-05	3.79512	1.09e-05
Contig17795	XP_002530928	Ricinus communis	hevamine-A precursor, putative	5e-92	6.18053e-05	0.000857553	3.79442	0
Contig16298	XP_002514775	Ricinus communis	beta-glucosidase, putative	1e-20	2.47458e-05	0.000341769	3.78776	3.09e-157
Contig30728	XP_002525361	Ricinus communis	polygalacturonase, putative	2e-51	1.83689e-06	2.53098e-05	3.78436	3.84e-22
240340	NP_188773	Arabidopsis thaliana	clavaminate synthase-like protein	5e-29	2.70708e-06	3.72594e-05	3.7828	6.07e-39
249747	XP_002513231	Ricinus communis	s-receptor kinase, putative	2e-08	3.98754e-07	5.47183e-06	3.77845	0.0134979
244027	XP_002284493	Vitis vinifera	chlorophyll a-b binding protein 13, chloroplastic-like	4e-102	7.59284e-07	1.03212e-05	3.76483	2.68e-08
Contig28865	NP_182197	Arabidopsis thaliana	D-arabinono-1,4-lactone oxidase-like protein	5e-101	1.22272e-06	1.64292e-05	3.74809	5.71e-23
Contig20906	XP_002279608	Vitis vinifera	cytochrome P450 716B2	7e-61	9.23675e-06	0.000123649	3.74272	3.65e-134
Contig5498	BAD11073	Capsicum chinense	pathogenesis-related protein 4b	7e-68	0.000179465	0.00239441	3.73789	0
242667	NP_201379	Arabidopsis thaliana	branched-chain-amino-acid aminotransferase 5	7e-25	5.76971e-07	7.66753e-06	3.73219	2.03e-05
Contig32858	ACU30142	Camellia sinensis	allene oxide synthase	4e-042	7.75695e-07	1.02808e-05	3.72833	1.2e-10
Contig27689	XP_002282216	Vitis vinifera	MLO13 protein	5e-149	3.79385e-06	5.01359e-05	3.72411	3.06e-141
Contig22419	XP_002276053	Vitis vinifera	cytochrome P450 76C4-like	5e-114	1.13371e-05	0.000149812	3.72403	0
Contig23473	XP_002304679	Populus trichocarpa	f-box family protein	6e-12	5.23356e-06	6.8828e-05	3.71713	2.17e-42
236585	XP_003607275	Medicago truncatula	Nucleoporin NUP188-like protein	5e-55	3.67007e-07	4.82414e-06	3.71639	5.68e-07
Contig30383	XP_002518132	Ricinus communis	Chalcone synthase, putative	1e-73	4.43752e-06	5.80724e-05	3.71003	8.89e-56
249983	XP_002524024	Ricinus communis	3'-N-debenzoyl-2'-deoxytaxol N-benzoyltransferase, putative	9e-22	7.82771e-06	0.000101573	3.69778	2.35e-114
Contig33291	XP_002263056	Vitis vinifera	UDP-glycosyltransferase 85A2 isoform 1	1e-080	1.68495e-05	0.000216253	3.68195	0
Contig30966	XP_002522726	Ricinus communis	11S globulin subunit beta precursor, putative	1e-31	1.50039e-06	1.92536e-05	3.68171	3.1e-07
Contig28762	XP_002276858	Vitis vinifera	UDP-glycosyltransferase 86A1	1e-26	6.09937e-06	7.79562e-05	3.67593	1.2e-67
153094	XP_002277198	Vitis vinifera	beta-glucosidase 12-like isoform 1	8e-79	1.10099e-05	0.000140546	3.67417	1.4e-128
238133	XP_002264647	Vitis vinifera	wound-induced protein WIN2	5e-06	6.05471e-07	7.72678e-06	3.67374	2.03e-05
Contig5000	XP_002283080	Vitis vinifera	mitogen-activated protein kinase kinase 5	6e-21	1.10543e-05	0.000141046	3.67349	1.6e-63
Contig26436	NP_564278	Arabidopsis thaliana	F-box only protein 6	3e-11	1.66022e-06	2.11433e-05	3.67076	0.000127605
243694	XP_002281447	Vitis vinifera	leucoanthocyanidin reductase	4e-97	2.09769e-06	2.66304e-05	3.6662	2.74e-37
Contig25602	XP_002278736	Vitis vinifera	germin-like protein 2	8e-64	1.37126e-05	0.000173783	3.66372	1.77e-175
242868	XP_002282445	Vitis vinifera	wall-associated receptor kinase-like 20 isoform 1	5e-39	4.73543e-07	5.96514e-06	3.65499	0.000769341
180434	XP_002278165	Vitis vinifera	multiple C2 and transmembrane domain-containing protein 2	7e-38	7.87289e-07	9.89468e-06	3.65169	0.0401518
243328	XP_002511196	Ricinus communis	cytochrome P450, putative	3e-17	8.05408e-07	1.00583e-05	3.64252	3.76e-05
Contig30938	XP_002530475	Ricinus communis	aldose-1-epimerase, putative	2e-24	2.59433e-05	0.000322489	3.63581	1.61e-124
170037	XP_002312713	Populus trichocarpa	arogenate/prephenate dehydratase	1e-16	1.12477e-06	1.39571e-05	3.6333	6.94e-05
Contig26738	NP_196158	Arabidopsis thaliana	laccase 12	9e-28	2.73533e-05	0.000336842	3.62229	8.74e-82
Contig24891	XP_002280969	Vitis vinifera	cytochrome P450 716B2	7e-67	3.03592e-06	3.72941e-05	3.61874	3.85e-103
Contig29349	XP_002510443	Ricinus communis	Peroxidase 9 precursor, putative	5e-102	1.49146e-06	1.83183e-05	3.61849	7.6e-34
Contig26445	XP_002267019	Vitis vinifera	myrcene synthase, chloroplastic-like	2e-25	1.20772e-06	1.47659e-05	3.61191	7.06e-15
Contig21087	XP_002280190	Vitis vinifera	gamma-glutamyltranspeptidase 1	0.0	5.22389e-06	6.37366e-05	3.60892	1.8e-218
Contig21369	XP_002525487	Ricinus communis	cytochrome P450, putative	2e-20	1.37507e-05	0.000166646	3.59921	7.03e-52
217591	XP_002265873	Vitis vinifera	tryptophan aminotransferase-related protein 4-like	7e-26	5.24895e-06	6.34136e-05	3.59469	5.71e-17
236165	NP_001147264	Zea mays	calmodulin binding protein	2e-07	1.49427e-06	1.78863e-05	3.58135	1.04e-06
Contig30094	XP_002276576	Vitis vinifera	cytochrome P450 76C4	3e-113	1.43848e-05	0.00017032	3.56563	0
Contig3595	ABK23883	Picea sitchensis	unknown	3e-017	1.7786e-06	2.10511e-05	3.56508	1.01e-11
Contig28003	XP_002534345	Ricinus communis	transcription factor, putative	4e-34	2.32325e-06	2.74684e-05	3.56356	1.95e-57
Contig31757	XP_002530475	Ricinus communis	aldose-1-epimerase, putative	2e-132	1.46103e-05	0.00017241	3.56079	0
Contig25304	XP_002520211	Ricinus communis	Metalloendoproteinase 1 precursor, putative	4e-17	3.18008e-06	3.74593e-05	3.55819	1.8e-25
Contig30033	XP_002284151	Vitis vinifera	flavonoid 3'-monooxygenase	4e-57	1.24991e-06	1.46797e-05	3.55393	5.43e-12
Contig22231	NP_172871	Arabidopsis thaliana	glucose-methanol-choline oxidoreductase-like protein	1e-31	3.28094e-05	0.000382369	3.54278	2.88e-214
242646	XP_002533158	Ricinus communis	Root phototropism protein, putative	3e-22	5.23753e-07	6.08951e-06	3.53937	0.0401518
Contig21632	NP_001152512	Zea mays	FAD binding domain containing protein	3e-28	1.56728e-05	0.000182115	3.53852	1.33e-114
Contig28069	NP_190972	Arabidopsis thaliana	PAR1 protein	2e-28	3.27326e-06	3.80328e-05	3.53844	3.03e-44
240994	XP_002530475	Ricinus communis	aldose-1-epimerase, putative	2e-132	1.47304e-06	1.69477e-05	3.52422	1e-33
243032	XP_002283097	Vitis vinifera	TPR repeat-containing thioredoxin TTL1-like	6e-159	7.18776e-07	8.26165e-06	3.52282	2.88e-50
Contig30664	XP_002278266	Vitis vinifera	lichenase-like	6e-83	1.64127e-06	1.87594e-05	3.51473	6.49e-30
222990	XP_002266014	Vitis vinifera	myb-related protein 308	1e-10	9.07259e-07	1.03422e-05	3.51088	0.000127605
Contig24012	NP_195682	Arabidopsis thaliana	VQ motif-containing protein	8e-06	1.42189e-06	1.61651e-05	3.50699	1.87e-11
244041	XP_002524502	Ricinus communis	phopholipase d alpha, putative	5e-46	2.17124e-06	2.46175e-05	3.5031	1.2e-10
Contig22452	XP_002522535	Ricinus communis	3'-N-debenzoyl-2'-deoxytaxol N-benzoyltransferase, putative	3e-36	5.53319e-05	0.000622369	3.49159	0
Contig18563	XP_002522448	Ricinus communis	glucose-methanol-choline (gmc) oxidoreductase, putative	1e-60	1.63806e-05	0.000182861	3.48069	1.3e-199
Contig28066	XP_002533913	Ricinus communis	NAC domain-containing protein, putative	3e-72	8.31625e-06	9.25709e-05	3.47655	1.41e-269
Contig16670	NP_198706	Arabidopsis thaliana	DSBA oxidoreductase family protein	1e-07	4.14438e-05	0.000461006	3.47556	3.67e-51
200228	XP_002267028	Vitis vinifera	cytochrome P450 716B1	1e-60	1.00478e-06	1.11741e-05	3.47521	1.87e-11
200212	NP_564458	Arabidopsis thaliana	alpha/beta-hydrolase domain-containing protein	9e-12	5.8985e-06	6.51653e-05	3.46568	2.63e-08
Contig32546	XP_003540222	Glycine max	arogenate dehydratase/prephenate dehydratase 6, chloroplastic-like	4e-144	2.70013e-06	2.98249e-05	3.46542	4.82e-84
Contig30064	NP_175480	Arabidopsis thaliana	stigma-specific stig1-like protein	2e-18	9.83932e-07	1.0836e-05	3.46113	1.9e-06
235698	NP_171996	Arabidopsis thaliana	putative plastidic glucose transporter 1	1e-42	3.0809e-07	3.37489e-06	3.45342	0.0401518
Contig24865	NP_197475	Arabidopsis thaliana	Peptidase M28 family protein	1e-174	5.9644e-06	6.52056e-05	3.45055	1.11e-244
Contig11204	ABR17482	Picea sitchensis	unknown	6e-58	8.04662e-06	8.76279e-05	3.44494	2.46e-74
Contig26008	XP_002512804	Ricinus communis	lipid binding protein, putative	1e-12	7.80478e-05	0.00084938	3.44398	0
Contig30854	NP_196416	Arabidopsis thaliana	Flavonoid 3'-monooxygenase	1e-07	3.19473e-06	3.46025e-05	3.43711	1.39e-09
Contig12086	XP_003572973	Brachypodium distachyon	G-type lectin S-receptor-like serine/threonine-protein kinase SD2-5-like	5e-46	7.03495e-05	0.000759375	3.4322	0
124208	XP_002262875	Vitis vinifera	probable glucan 1,3-beta-glucosidase A-like	4e-25	1.34107e-06	1.44632e-05	3.43093	0.000424185
Contig32043	XP_002283604	Vitis vinifera	receptor-like protein kinase HAIKU2-like	0.0	4.10054e-06	4.36082e-05	3.41071	1.12e-244
249326	NP_001077443	Arabidopsis thaliana	armadillo/beta-catenin-like repeat-containing protein	2e-41	2.98778e-07	3.16546e-06	3.40527	0.0077199
Contig20363	XP_002268922	Vitis vinifera	omega-hydroxypalmitate O-feruloyl transferase	1e-18	6.57527e-05	0.000690241	3.39198	0
Contig32500	ABK24113	Picea sitchensis	unknown	3e-030	1.72487e-05	0.000181023	3.39161	5.8e-201
Contig33024	XP_002274027	Vitis vinifera	protein TRANSPARENT TESTA 12 isoform 1	4e-143	4.31807e-06	4.52575e-05	3.3897	1.62e-77
Contig29833	XP_002268470	Vitis vinifera	cytochrome P450 716B2	2e-122	2.79337e-06	2.9186e-05	3.3852	6.79e-67
Contig28740	NP_564043	Arabidopsis thaliana	transmembrane transporter-like protein	4e-77	3.51411e-06	3.6378e-05	3.37183	3.56e-49
Contig31688	NP_187239	Arabidopsis thaliana	Hydrophobic protein RCI2A	7e-13	1.75415e-05	0.000181434	3.3706	6.21e-84
Contig22418	XP_002276487	Vitis vinifera	cytochrome P450 71A1	7e-73	2.03397e-05	0.000210242	3.36968	0
Contig22288	XP_002516215	Ricinus communis	Indole-3-acetic acid-induced protein ARG7, putative	4e-20	3.68398e-06	3.80522e-05	3.36864	6.34e-36
242192	XP_002531187	Ricinus communis	transferase, transferring glycosyl groups, putative	9e-29	3.98598e-07	4.0989e-06	3.36223	0.000127605
243989	NP_197286	Arabidopsis thaliana	DnaJ/Hsp40 cysteine-rich domain-containing protein	5e-34	6.73408e-07	6.91435e-06	3.36004	3.1e-07
240301	YP_001806666	Cryptomeria japonica	ATP synthase CF1 beta subunit	8e-90	2.71628e-07	2.78654e-06	3.35877	0.0401518
Contig32432	ACH59388	Pseudotsuga macrocarpa	chalcone synthase	8e-103	5.23597e-06	5.36205e-05	3.35626	4.96e-43
Contig17881	NP_001078438	Arabidopsis thaliana	WcaG domain-containing protein	1e-17	3.04965e-05	0.000311658	3.35325	4.97e-38
Contig15643	XP_002276858	Vitis vinifera	UDP-glycosyltransferase 86A1	5e-29	1.16234e-06	1.18737e-05	3.35267	3.34e-12
Contig15212	ABK21418	Picea sitchensis	unknown	4e-23	7.37747e-05	0.000752394	3.35029	6.22e-113
Contig32351	XP_002510086	Ricinus communis	protein binding protein, putative	3e-051	1.04687e-06	1.06422e-05	3.34565	1.98e-16
Contig32776	AAN52360	Taxus wallichiana var. chinensis	5-alpha-taxadienol-10-beta-hydroxylase	5e-060	2.76101e-06	2.80485e-05	3.34466	2.63e-08
Contig13616	XP_003545248	Glycine max	protein NEDD1-like	3e-15	2.98171e-07	3.01407e-06	3.3375	6.29e-06
114702	XP_002280158	Vitis vinifera	chalcone--flavonone isomerase-like isoform 1	4e-34	4.05107e-06	4.08295e-05	3.33324	9.01e-14
237477	XP_002273430	Vitis vinifera	1-aminocyclopropane-1-carboxylate oxidase	1e-49	8.18928e-07	8.19693e-06	3.32328	0.000424185
Contig31671	XP_002272647	Vitis vinifera	transcription factor FER-LIKE IRON DEFICIENCY-INDUCED TRANSCRIPTION FACTOR	2e-14	1.77156e-06	1.77109e-05	3.32155	1.48e-14
242846	XP_002285061	Vitis vinifera	isoflavone 2'-hydroxylase-like	2e-45	1.08914e-06	1.08717e-05	3.31931	7.55e-10
Contig31769	ACY06317	Pseudotsuga menziesii	class II chitinase 2-1	6e-047	5.38292e-06	5.35806e-05	3.31525	3.54e-27
Contig32768	AAT39269	Oryza sativa Japonica Group	putative receptor-like protein kinase	2e-016	8.824e-06	8.78163e-05	3.31498	0.000117887
236114	XP_002516472	Ricinus communis	Vacuolar-processing enzyme precursor, putative	4e-135	9.50391e-07	9.44921e-06	3.3136	1.48e-14
Contig24321	XP_002271368	Vitis vinifera	UDP-glycosyltransferase 85A2	2e-80	9.27451e-06	9.21539e-05	3.3127	4.91e-267
156219	XP_002514684	Ricinus communis	diacylglycerol kinase, theta, putative	3e-52	1.35759e-06	1.34156e-05	3.30479	3.09e-13
Contig32239	AAS49032	Taxus x media	5-alpha-taxadienol-10-beta-hydroxylase	3e-078	1.86048e-06	1.8232e-05	3.29272	1.02e-12
Contig32734	ACK38177	Nicotiana tabacum	hydrogen peroxide-induced 1	8e-011	9.88448e-06	9.68502e-05	3.29252	2.28e-74
246353	NP_190956	Arabidopsis thaliana	aldo/keto reductase family protein	1e-26	1.74945e-06	1.70952e-05	3.28862	9.78e-07
Contig33373	NP_001233816	Solanum lycopersicum	laccase precursor	6e-093	2.93868e-05	0.000286806	3.28684	2.06e-297
245241	XP_002511900	Ricinus communis	transferase, transferring glycosyl groups, putative	4e-15	1.60551e-06	1.55333e-05	3.27426	9.78e-07
Contig28117	XP_002303821	Populus trichocarpa	chalcone synthase	2e-76	1.57126e-05	0.000151495	3.26928	1.33e-88
Contig32840	XP_003546459	Glycine max	probable polyamine oxidase 5-like	1e-046	1.16434e-06	1.12023e-05	3.26621	2.74e-14
Contig32465	XP_002266714	Vitis vinifera	apoptosis-inducing factor homolog A-like	1e-087	1.73233e-06	1.6581e-05	3.25875	5.61e-28
Contig32489	ACN40187	Picea sitchensis	unknown	8e-019	9.03897e-07	8.5825e-06	3.24717	0.00138524
Contig27679	XP_002520797	Ricinus communis	laccase, putative	1e-162	8.91518e-05	0.00083326	3.22443	0
Contig33296	XP_002529091	Ricinus communis	Polygalacturonase precursor, putative	6e-088	1.17058e-06	1.09349e-05	3.22364	1.53e-19
Contig21533	XP_002532540	Ricinus communis	syntaxin, plant, putative	4e-10	7.87298e-06	7.30793e-05	3.21448	8.42e-25
Contig26054	XP_002275444	Vitis vinifera	isoprene synthase, chloroplastic	4e-36	8.76919e-05	0.000813027	3.21279	0
Contig21313	XP_002298960	Populus trichocarpa	hydroxycinnamoyl CoA shikimate/quinate hydroxycinnamoyltransferase-like protein	5e-15	2.52239e-05	0.000233679	3.21167	3.54e-142
Contig17049	XP_002299099	Populus trichocarpa	cytochrome P450	3e-22	1.67366e-05	0.000154296	3.20462	8.72e-34
125141	XP_002533789	Ricinus communis	short chain alcohol dehydrogenase, putative	2e-48	6.17446e-06	5.69074e-05	3.20423	1.83e-62
Contig8177	NP_568142	Arabidopsis thaliana	Nuclear transport factor 2 (NTF2) family protein	3e-47	3.52809e-06	3.25159e-05	3.20419	7.67e-36
Contig25525	NP_181887	Arabidopsis thaliana	chitinase-like protein	2e-16	1.72695e-06	1.58505e-05	3.19823	0.000118555
Contig20672	XP_002268470	Vitis vinifera	cytochrome P450 716B2	2e-81	5.65145e-05	0.000517779	3.19564	0
Contig28428	XP_002283348	Vitis vinifera	auxin-induced protein 5NG4 isoform 1	3e-77	5.09268e-06	4.6577e-05	3.19312	3.56e-47
244812	NP_001148081	Zea mays	gibberellin receptor GID1L2	1e-09	2.14097e-06	1.9491e-05	3.18647	0.000210462
Contig19731	XP_002533789	Ricinus communis	short chain alcohol dehydrogenase, putative	3e-60	4.79227e-06	4.34258e-05	3.17977	7.29e-51
Contig32326	ABR17081	Picea sitchensis	unknown	3e-034	2.66028e-05	0.000240817	3.17829	8.28e-224
246409	XP_002278165	Vitis vinifera	multiple C2 and transmembrane domain-containing protein 2	1e-33	2.0504e-06	1.8528e-05	3.17573	0.0077199
Contig17837	XP_002271913	Vitis vinifera	3'-N-debenzoyl-2'-deoxytaxol N-benzoyltransferase	4e-08	7.28846e-05	0.000655487	3.16888	7.63e-270
Contig26797	XP_002528467	Ricinus communis	Auxin-induced protein 5NG4, putative	2e-08	4.72642e-06	4.22822e-05	3.16123	1.38e-25
Contig27140	XP_002266430	Vitis vinifera	miraculin	2e-25	0.000140992	0.00125379	3.15261	0
Contig31235	XP_002529826	Ricinus communis	UDP-glucosyltransferase, putative	4e-12	1.84907e-06	1.63553e-05	3.14488	0.000210462
124004	NP_001148402	Zea mays	sedoheptulose bisphosphatase1	7e-44	1.87712e-06	1.64917e-05	3.13514	0.0077199
237726	XP_002329300	Populus trichocarpa	amino acid transporter	6e-30	7.3233e-07	6.39218e-06	3.12574	0.00113895
Contig31732	XP_002522919	Ricinus communis	NAC domain-containing protein, putative	2e-60	1.9696e-06	1.71532e-05	3.12251	5.84e-23
247765	XP_002511424	Ricinus communis	aldehyde dehydrogenase, putative	5e-37	1.29828e-06	1.13046e-05	3.12223	0.00436398
159500	XP_002281081	Vitis vinifera	protein PLANT CADMIUM RESISTANCE 2-like	2e-41	1.25754e-06	1.0935e-05	3.12028	1.38e-09
Contig27039	XP_002275563	Vitis vinifera	flavanone 3-dioxygenase isoform 1	5e-134	3.89875e-06	3.3889e-05	3.11973	2.16e-51
209165	XP_003591203	Medicago truncatula	Pheromone receptor-like protein	6e-09	7.61612e-06	6.58459e-05	3.11196	0.000338087
Contig26336	XP_002283086	Vitis vinifera	arabinogalactan peptide 22	6e-09	2.47726e-05	0.000214154	3.11183	1.35e-97
Contig23900	NP_186914	Arabidopsis thaliana	pentatricopeptide repeat-containing protein	3e-06	2.30135e-06	1.98832e-05	3.111	0.0435612
Contig30741	NP_176178	Arabidopsis thaliana	glutathione S-transferase TAU 16	4e-41	8.59755e-06	7.40915e-05	3.10731	6.5e-114
Contig32652	ADR78275	Picea sitchensis	CYP720B2	2e-175	2.43826e-05	0.000209982	3.10634	0
178582	NP_001147571	Zea mays	gamma-glutamyltranspeptidase 1 precursor	1e-29	1.56454e-06	1.34658e-05	3.10549	0.000210462
172213	XP_002282429	Vitis vinifera	alpha-xylosidase isoform 1	5e-21	2.09205e-06	1.80051e-05	3.10542	0.00037071
Contig32972	XP_002975220	Selaginella moellendorffii	ubiquitin-protein ligase, PUB17	1e-046	1.36706e-06	1.17535e-05	3.10394	5.59e-06
Contig27956	NP_197316	Arabidopsis thaliana	Methyltransferase-related protein	3e-15	7.22781e-06	6.1559e-05	3.09034	4.81e-24
244486	XP_002266023	Vitis vinifera	probable peptide/nitrate transporter At1g22540	2e-84	7.66626e-07	6.49256e-06	3.08219	4.5e-09
224990	NP_001104905	Zea mays	photosystem I reaction center subunit VI, chloroplastic precursor	1e-26	1.38668e-06	1.17372e-05	3.08138	0.000210462
Contig32609	XP_002509935	Ricinus communis	amino acid transporter, putative	4e-022	3.00008e-06	2.53931e-05	3.08136	0.00113895
Contig17469	XP_002269128	Vitis vinifera	pathogenesis-related protein STH-2-like	3e-14	0.000532972	0.00450804	3.08037	0
Contig11955	XP_003533618	Glycine max	(+)-neomenthol dehydrogenase-like	2e-53	7.25047e-06	6.13134e-05	3.08006	8.53e-69
Contig32393	ADM77939	Picea sitchensis	unusual floral organs-like protein	5e-029	2.82052e-06	2.38486e-05	3.07987	1.73e-17
Contig28819	XP_002276789	Vitis vinifera	peroxidase 5-like	9e-67	4.46644e-06	3.77006e-05	3.07739	2.35e-55
Contig30762	XP_002278696	Vitis vinifera	zeatin O-glucosyltransferase	4e-21	6.02421e-06	5.0806e-05	3.07615	9.25e-23
Contig630	CAC27140	Picea abies	ADP, ATP carrier protein precursor	1e-120	2.79945e-05	0.000233591	3.06077	1.74e-258
241916	NP_001150431	Zea mays	polyneuridine-aldehyde esterase	3e-29	4.38791e-07	3.65147e-06	3.05687	0.00247605
Contig30321	XP_002520835	Ricinus communis	Peroxidase 52 precursor, putative	7e-66	4.04738e-06	3.36083e-05	3.05376	4.22e-20
247696	XP_002271441	Vitis vinifera	random slug protein 5	8e-15	1.66414e-06	1.37364e-05	3.04516	0.00037071
Contig22256	XP_002512804	Ricinus communis	lipid binding protein, putative	1e-14	2.26211e-05	0.000185995	3.03953	5.25e-212
Contig29321	XP_002526559	Ricinus communis	transcription factor, putative	1e-30	3.35323e-07	2.75537e-06	3.03862	1.69e-07
Contig24884	XP_002519227	Ricinus communis	Disease resistance response protein, putative	8e-24	1.38225e-05	0.000113341	3.03558	2.79e-100
Contig28349	NP_175092	Arabidopsis thaliana	photosystem II 22 kDa protein	4e-69	6.43636e-07	5.27536e-06	3.03495	5.59e-06
237176	XP_002518833	Ricinus communis	Defective in cullin neddylation protein, putative	5e-15	4.62252e-07	3.78822e-06	3.03477	9.34e-08
122878	NP_174595	Arabidopsis thaliana	fringe-related protein	1e-26	8.35763e-07	6.81274e-06	3.02707	0.00436398
Contig31524	XP_002281735	Vitis vinifera	cytochrome P450 76C4	6e-59	2.38449e-06	1.93174e-05	3.01815	8.03e-25
246370	XP_002274940	Vitis vinifera	probable inactive purple acid phosphatase 16-like	9e-30	7.67399e-07	6.19691e-06	3.0135	0.00436398
Contig30114	XP_002525487	Ricinus communis	cytochrome P450, putative	1e-14	1.31224e-06	1.05689e-05	3.00973	0.0077199
110086	NP_564001	Arabidopsis thaliana	Molybdenum cofactor sulfurase	4e-20	7.78905e-07	6.26631e-06	3.0081	0.00037071
246202	NP_850766	Arabidopsis thaliana	Nuclear transport factor 2 (NTF2) family protein	2e-34	3.88841e-06	3.12214e-05	3.00529	9.98e-43
Contig31994	AAK27264	Cryptomeria japonica	isoflavone reductase-like protein CJP-6	2e-168	1.27901e-05	0.000102605	3.00401	6.18e-187
247669	XP_002284426	Vitis vinifera	nodulation-signaling pathway 2 protein-like	8e-24	8.42708e-07	6.74683e-06	3.00111	9.91e-06
240464	NP_001147368	Zea mays	uclacyanin-2 precursor	1e-17	1.23897e-06	9.87201e-06	2.9942	0.0077199
239169	XP_002513994	Ricinus communis	purine transporter, putative	3e-101	3.6162e-06	2.87349e-05	2.99026	5.63e-47
Contig1921	XP_003521887	Glycine max	gibberellin 3-beta-dioxygenase 4-like	4e-030	2.61428e-06	2.07613e-05	2.98941	8.67e-12
235905	XP_002513830	Ricinus communis	nitrate reductase, putative	4e-70	6.37105e-07	5.05458e-06	2.98799	0.00436398
209279	XP_002275049	Vitis vinifera	cytochrome P450 716B1	1e-29	2.39291e-06	1.89488e-05	2.98527	9.45e-05
249090	XP_002522378	Ricinus communis	kinase, putative	3e-45	2.21583e-06	1.75349e-05	2.9843	6.15e-32
Contig28912	NP_001148007	Zea mays	sugar carrier protein C	2e-178	1.45481e-05	0.000115105	2.98405	1.92e-273
240704	XP_002522044	Ricinus communis	kinase, putative	5e-50	8.736e-07	6.89025e-06	2.97951	1.75e-05
245485	XP_002284426	Vitis vinifera	nodulation-signaling pathway 2 protein-like	7e-07	5.92238e-07	4.67041e-06	2.9793	0.00436398
Contig25842	XP_002305121	Populus trichocarpa	AP2/ERF domain-containing transcription factor	6e-17	1.16577e-06	9.18475e-06	2.97796	0.00037071
Contig5516	XP_002274156	Vitis vinifera	L-type lectin-domain containing receptor kinase VII.1-like	7e-08	2.08295e-06	1.6252e-05	2.96392	3.95e-09
204450	NP_001147023	Zea mays	long cell-linked locus protein	7e-07	4.9894e-07	3.88611e-06	2.96139	0.00436398
Contig33187	XP_002526614	Ricinus communis	cationic amino acid transporter, putative	5e-008	2.15992e-06	1.68194e-05	2.96108	9.45e-05
242587	XP_002283642	Vitis vinifera	clavaminate synthase-like protein At3g21360	8e-16	1.43615e-05	0.000111292	2.95408	2.53e-34
Contig33462	ADL36690	Malus x domestica	GATA domain class transcription factor	5e-061	2.30166e-06	1.78278e-05	2.95338	5.17e-47
Contig28568	NP_194019	Arabidopsis thaliana	leucoanthocyanidin dioxygenase	1e-62	2.52502e-06	1.94982e-05	2.94897	8.67e-17
Contig31906	XP_003573719	Brachypodium distachyon	aldose 1-epimerase-like	3e-110	2.33232e-06	1.78556e-05	2.93654	6.81e-20
Contig29111	XP_002304921	Populus trichocarpa	cytochrome P450	1e-34	4.6269e-06	3.53984e-05	2.93556	1.36e-28
Contig25302	XP_002265823	Vitis vinifera	flavonoid 3',5'-hydroxylase 2-like	2e-87	2.55461e-06	1.94538e-05	2.92888	1.88e-15
Contig30404	XP_002319364	Populus trichocarpa	alkaloid o-methyltransferase related	2e-38	1.97317e-06	1.4893e-05	2.91604	8.36e-08
242984	XP_002279564	Vitis vinifera	cytochrome P450 716B1-like	4e-06	4.06668e-06	3.05373e-05	2.90865	0.000825535
Contig27532	XP_002271603	Vitis vinifera	benzyl alcohol O-benzoyltransferase	1e-24	4.85075e-05	0.000364231	2.90857	7.82e-153
Contig19363	XP_002318797	Populus trichocarpa	cytochrome P450	2e-08	9.61529e-06	7.21132e-05	2.90686	1.18e-10
Contig30982	XP_002267814	Vitis vinifera	ethylene-responsive transcription factor ERF113	3e-20	3.23564e-06	2.42501e-05	2.90587	7.13e-34
244159	NP_182198	Arabidopsis thaliana	D-arabinono-1,4-lactone oxidase-like protein	1e-07	1.37624e-06	1.02699e-05	2.89962	0.00113895
Contig29581	XP_002277928	Vitis vinifera	G-type lectin S-receptor-like serine/threonine-protein kinase SD2-5-like	3e-15	3.72562e-06	2.72141e-05	2.8688	0.000825535
Contig6858	XP_002270279	Vitis vinifera	gibberellin 3-beta-dioxygenase 4-like	1e-47	1.50809e-05	0.000109988	2.86655	3.11e-127
Contig25443	NP_201547	Arabidopsis thaliana	O-Glycosyl hydrolases family 17 protein	3e-11	8.44772e-06	6.11791e-05	2.85641	7.13e-21
Contig32167	XP_002283236	Vitis vinifera	indole-3-acetic acid-amido synthetase GH3.6 isoform 2	2e-130	3.4337e-06	2.4853e-05	2.85558	1.52e-40
243556	NP_001150678	Zea mays	aspartic proteinase nepenthesin-1 precursor	1e-16	5.43119e-07	3.91168e-06	2.84845	0.000210462
193167	NP_001144684	Zea mays	cell number regulator 2	4e-33	3.44579e-06	2.4761e-05	2.84517	2.19e-11
Contig29798	XP_002283113	Vitis vinifera	GDSL esterase/lipase At5g03610	7e-44	1.90606e-05	0.000136651	2.84183	0
Contig8011	ABY20980	Thuja sutchuenensis	Rps2	3e-26	0.000918896	0.00656444	2.8367	0.0077026
Contig25123	XP_002269397	Vitis vinifera	disease resistance response protein 206	1e-19	6.20831e-06	4.42893e-05	2.83469	2.34e-40
249443	XP_002265334	Vitis vinifera	thioredoxin h	8e-32	1.61226e-06	1.15013e-05	2.83464	5.68e-09
Contig32787	BAD13534	Citrus jambhiri	soluble epoxide hydrolase	1e-031	1.97714e-05	0.000140754	2.83169	1.29e-27
Contig21969	XP_002302147	Populus trichocarpa	cytochrome P450	2e-32	1.9722e-05	0.000140128	2.82887	4.74e-65
235827	NP_174038	Arabidopsis thaliana	TIR-NBS-LRR class disease resistance protein	7e-06	1.12027e-06	7.89665e-06	2.81739	0.00197088
243818	XP_002275850	Vitis vinifera	putative UDP-rhamnose:rhamnosyltransferase 1	8e-53	2.71851e-07	1.91579e-06	2.81705	0.023413
247245	XP_002511431	Ricinus communis	RNA-dependent RNA polymerase, putative	2e-18	1.02721e-06	7.23768e-06	2.81679	0.0401518
Contig26464	XP_002520606	Ricinus communis	glutamate receptor 3 plant, putative	1e-41	1.47344e-06	1.03643e-05	2.81436	1.35e-05
Contig17821	XP_002267028	Vitis vinifera	cytochrome P450 716B1	2e-34	1.13964e-05	7.99621e-05	2.81074	4.69e-49
236086	XP_002521836	Ricinus communis	RNA-binding protein Nova-1, putative	8e-28	3.68729e-07	2.57475e-06	2.8038	5.59e-06
235931	XP_002279072	Vitis vinifera	peroxisome biogenesis protein 2	6e-40	9.17496e-07	6.40067e-06	2.80245	0.0435612
Contig17061	XP_002271603	Vitis vinifera	benzyl alcohol O-benzoyltransferase	2e-21	2.6085e-05	0.00018197	2.80241	3.83e-60
Contig31475	XP_002278698	Vitis vinifera	receptor-like protein kinase HSL1-like	1e-80	1.4074e-06	9.78614e-06	2.79771	8.7e-20
Contig30366	NP_182198	Arabidopsis thaliana	D-arabinono-1,4-lactone oxidase-like protein	3e-42	2.39834e-06	1.66457e-05	2.79504	2.74e-19
Contig28970	XP_002302147	Populus trichocarpa	cytochrome P450	2e-43	7.24769e-06	5.02935e-05	2.79478	4.04e-46
Contig23016	XP_002523113	Ricinus communis	Pectinesterase-3 precursor, putative	8e-121	1.59634e-05	0.000110239	2.7878	1.65e-242
Contig32051	XP_003537463	Glycine max	L-type lectin-domain containing receptor kinase S.4-like	2e-057	1.93646e-06	1.33554e-05	2.78593	6.86e-08
113415	XP_002325975	Populus trichocarpa	cytochrome P450	4e-30	3.82886e-06	2.63781e-05	2.78435	5.68e-09
Contig957	NP_176821	Arabidopsis thaliana	plastid movement impaired 2 protein	2e-25	7.71867e-07	5.31595e-06	2.7839	9.45e-05
Contig30233	XP_002511167	Ricinus communis	Phospholipase C 4 precursor, putative	1e-145	2.97031e-06	2.04199e-05	2.78129	6.77e-31
Contig28445	XP_002274147	Vitis vinifera	putative UPF0481 protein At3g02645-like	2e-26	4.60777e-06	3.16508e-05	2.7801	2.13e-51
Contig29584	XP_002525487	Ricinus communis	cytochrome P450, putative	4e-20	5.90493e-06	4.04884e-05	2.77752	9.65e-12
Contig13121	XP_002271253	Vitis vinifera	RING-H2 finger protein ATL2-like isoform 1	8e-33	2.83072e-05	0.000194077	2.77739	2.75e-273
246991	XP_002525566	Ricinus communis	pentatricopeptide repeat-containing protein, putative	2e-34	7.69822e-07	5.26183e-06	2.77297	0.0435612
Contig30934	XP_002274131	Vitis vinifera	peroxidase 55-like	3e-119	2.34449e-05	0.000159729	2.76828	0
109453	XP_002283642	Vitis vinifera	clavaminate synthase-like protein At3g21360	6e-53	1.53231e-05	0.000104285	2.76675	4.52e-180
Contig32115	XP_003614387	Medicago truncatula	RRNA intron-encoded homing endonuclease	7e-025	3.26976e-05	0.000222333	2.76546	1.65e-160
240267	XP_002530496	Ricinus communis	serine/threonine-protein kinase bri1, putative	3e-13	2.75224e-06	1.86801e-05	2.76283	0.00962459
Contig20696	XP_002270820	Vitis vinifera	3'-N-debenzoyl-2'-deoxytaxol N-benzoyltransferase-like	6e-20	1.06059e-05	7.19527e-05	2.76218	6.21e-75
Contig25520	NP_173703	Arabidopsis thaliana	disease resistance-responsive, dirigent domain-containing protein	1e-25	6.99658e-05	0.000474367	2.76128	0
225407	XP_002284938	Vitis vinifera	protein SSH4-like	1e-17	3.38825e-06	2.28972e-05	2.75656	0.0160827
Contig30010	XP_002276020	Vitis vinifera	probable LRR receptor-like serine/threonine-protein kinase At1g06840-like	4e-70	2.92257e-06	1.97379e-05	2.75566	1.87e-18
Contig18229	XP_002272869	Vitis vinifera	ent-copalyl diphosphate synthase, chloroplastic	8e-108	9.12844e-05	0.000613744	2.7492	0
237108	XP_002528625	Ricinus communis	threonine dehydratase/deaminase, putative	0.0	1.05342e-05	7.07192e-05	2.74702	2.96e-206
241801	XP_002266660	Vitis vinifera	protein WEAK CHLOROPLAST MOVEMENT UNDER BLUE LIGHT 1	1e-33	3.46646e-07	2.32611e-06	2.74638	0.00113895
Contig14953	BAC02435	Ipomoea nil	alpha-amylase	2e-117	4.37124e-05	0.000293275	2.74614	0
236194	XP_002308764	Populus trichocarpa	oligopeptide transporter OPT family	2e-41	1.28445e-06	8.61541e-06	2.74577	0.00197088
112208	XP_002276166	Vitis vinifera	eukaryotic translation initiation factor 6-2 isoform 1	1e-58	7.08587e-06	4.74046e-05	2.74201	6.47e-18
Contig27156	XP_002534397	Ricinus communis	Tyrosine-protein phosphatase SIW14, putative	8e-62	3.71996e-06	2.48761e-05	2.7414	1.08e-09
Contig32654	ACI62865	Gossypium arboreum	delta 1-pyrroline-5-carboxylate synthetase	0.0	7.32745e-06	4.89566e-05	2.74012	5.11e-171
Contig31872	XP_002281348	Vitis vinifera	12-oxophytodienoate reductase 2 isoform 1	0.0	0.000153202	0.00102215	2.7381	0
Contig20072	XP_002302672	Populus trichocarpa	NAC domain protein, IPR003441	3e-73	4.9578e-06	3.30138e-05	2.7353	9.87e-69
Contig32006	XP_003637404	Medicago truncatula	Nitrate and chloride transporter	4e-84	2.65613e-06	1.76125e-05	2.7292	1.49e-48
Contig28850	NP_188194	Arabidopsis thaliana	phospholipase D alpha 1	8e-101	2.74178e-06	1.8122e-05	2.72456	8.31e-27
Contig29640	XP_002529978	Ricinus communis	gulonolactone oxidase, putative	3e-97	2.60409e-06	1.72029e-05	2.7238	1.39e-37
Contig29722	XP_002262781	Vitis vinifera	chaperone protein dnaJ 20, chloroplastic-like	4e-08	2.13722e-06	1.41126e-05	2.72317	2.28e-16
Contig28106	XP_002283511	Vitis vinifera	elongation of fatty acids protein A	3e-47	2.04613e-05	0.000134797	2.71982	4.49e-135
Contig25085	NP_567476	Arabidopsis thaliana	protein ralf-like 33	4e-21	2.37005e-05	0.000156132	2.71977	1.13e-42
235783	NP_195747	Arabidopsis thaliana	RNA polymerase II C-terminal domain phosphatase-like 2	6e-99	3.50105e-07	2.3027e-06	2.71747	0.000485392
245417	XP_002313564	Populus trichocarpa	histone deacetylase	7e-12	1.02596e-06	6.73491e-06	2.71468	0.0435612
Contig33614	BAF31994	Cryptomeria japonica	putative calmodulin	2e-086	7.04946e-05	0.000462327	2.71333	0
Contig25878	XP_002264654	Vitis vinifera	ADP-ribosylation factor 2-like	4e-24	2.94927e-05	0.000192938	2.70971	2.11e-52
Contig30952	XP_002528414	Ricinus communis	Cucumber peeling cupredoxin, putative	2e-14	2.20586e-06	1.44274e-05	2.7094	3.6e-10
245541	XP_002524705	Ricinus communis	ATP binding protein, putative	2e-19	4.62876e-07	3.02539e-06	2.70843	0.023413
184773	XP_002281075	Vitis vinifera	mitogen-activated protein kinase homolog NTF3-like	8e-26	7.06625e-07	4.60975e-06	2.70567	2.34e-05
Contig26136	NP_850506	Arabidopsis thaliana	adenine nucleotide alpha hydrolases-like protein	1e-31	1.10094e-05	7.17375e-05	2.70399	2.86e-50
Contig22236	NP_680200	Arabidopsis thaliana	FAD/NAD(P)-binding oxidoreductase family protein	2e-95	8.45396e-05	0.00054869	2.69829	0
Contig24908	NP_198706	Arabidopsis thaliana	DSBA oxidoreductase family protein	4e-44	0.000108823	0.000706284	2.69827	0
237906	NP_568308	Arabidopsis thaliana	phosphoglycerate mutase-like protein	5e-61	2.01794e-06	1.30576e-05	2.69394	0.000485392
Contig12810	XP_002277145	Vitis vinifera	PI-PLC X-box domain-containing protein DDB_G0293730	6e-117	4.69736e-06	3.03522e-05	2.69188	1.39e-29
239406	XP_002533827	Ricinus communis	Regulatory-associated protein of mTOR, putative	1e-23	7.147e-07	4.60757e-06	2.6886	0.0401518
Contig30472	XP_001760796	Physcomitrella patens subsp. patens	sensory histidine protein kinase	4e-14	1.50039e-06	9.6268e-06	2.68171	0.00337906
Contig33603	AEX15264	Musa acuminata AAA Group	cell wall invertase	3e-178	1.06053e-05	6.80376e-05	2.68154	7.39e-172
Contig10490	XP_002278444	Vitis vinifera	formate dehydrogenase, mitochondrial	1e-34	0.000172132	0.0011026	2.67932	1.64e-94
248015	XP_002269226	Vitis vinifera	IAA-amino acid hydrolase ILR1-like 5-like	4e-10	1.47618e-06	9.44992e-06	2.67843	0.00337906
Contig32455	XP_003529402	Glycine max	U-box domain-containing protein 26-like	7e-031	1.94233e-06	1.23871e-05	2.67298	1.08e-09
Contig27328	NP_974330	Arabidopsis thaliana	protein TIFY 6B	1e-08	1.66678e-06	1.06212e-05	2.67181	6.92e-05
Contig32859	XP_003591203	Medicago truncatula	Pheromone receptor-like protein	2e-18	5.57381e-06	3.54398e-05	2.66864	9.15e-51
Contig32238	ADA81868	Brassica rapa subsp. chinensis	phenylalanine ammonia-lyase	1e-064	3.21027e-06	2.04038e-05	2.66807	1.39e-12
242529	XP_002529380	Ricinus communis	leucine aminopeptidase, putative	2e-43	4.86579e-06	3.07998e-05	2.66217	3e-19
Contig32155	AEJ84001	Taxus wallichiana var. mairei	phenylpropanoyltransferase	2e-037	9.78605e-06	6.18924e-05	2.66096	3.61e-14
146697	XP_002270292	Vitis vinifera	vacuolar protein 8-like	3e-14	3.27253e-06	2.06948e-05	2.66079	5.72e-06
243113	NP_181529	Arabidopsis thaliana	HS1 PRO-1 2-like protein	7e-12	2.94779e-06	1.86273e-05	2.65971	0.000338087
236761	XP_002284855	Vitis vinifera	protein TIFY 6B isoform 1	5e-08	1.48512e-05	9.38202e-05	2.65932	3.17e-09
114422	XP_002528643	Ricinus communis	cytochrome P450, putative	1e-73	5.2813e-06	3.33116e-05	2.65706	4.73e-39
249967	XP_002284278	Vitis vinifera	peroxidase 73	1e-26	1.06245e-05	6.70124e-05	2.65704	2.07e-34
Contig32126	AAS49032	Taxus x media	5-alpha-taxadienol-10-beta-hydroxylase	0.0	7.06604e-06	4.45109e-05	2.65519	1.4e-93
Contig27159	XP_002285754	Vitis vinifera	phospho-2-dehydro-3-deoxyheptonate aldolase 2, chloroplastic	6e-60	2.98657e-06	1.87725e-05	2.65206	1.11e-06
Contig29810	XP_002529978	Ricinus communis	gulonolactone oxidase, putative	4e-50	1.34023e-06	8.41511e-06	2.6505	1.08e-09
Contig29304	XP_002515055	Ricinus communis	hydrolase, hydrolyzing O-glycosyl compounds, putative	6e-168	1.8944e-06	1.18792e-05	2.64863	1.2e-27
Contig29637	XP_002276768	Vitis vinifera	pathogenesis-related protein PR-1	2e-43	6.0603e-06	3.79711e-05	2.64744	3.93e-100
178407	XP_003610037	Medicago truncatula	CLEC16A-like protein	7e-08	3.16787e-06	1.97717e-05	2.64185	0.000825535
247630	XP_003622830	Medicago truncatula	Eukaryotic translation initiation factor 3 subunit A	1e-22	1.647e-06	1.02762e-05	2.6414	1.68e-11
Contig1700	XP_002309945	Populus trichocarpa	NAC domain protein, IPR003441	2e-054	7.39561e-06	4.61419e-05	2.64134	1.72e-19
243636	NP_201398	Arabidopsis thaliana	MLO-like protein 10	1e-24	9.23352e-07	5.73033e-06	2.63367	0.000825535
Contig28407	XP_002283604	Vitis vinifera	receptor-like protein kinase HAIKU2-like	0.0	1.85475e-06	1.14932e-05	2.63149	4.38e-48
Contig16397	XP_002265927	Vitis vinifera	auxin-induced protein PCNT115 isoform 1	2e-29	0.000130414	0.000804535	2.62506	1.2e-170
246785	XP_002272200	Vitis vinifera	nudix hydrolase 16, mitochondrial	2e-31	3.3245e-06	2.05059e-05	2.62483	1.32e-08
241271	XP_002516353	Ricinus communis	mitochondrial carrier protein, putative	4e-10	3.6423e-06	2.2465e-05	2.62476	0.00391866
Contig26344	XP_002516472	Ricinus communis	Vacuolar-processing enzyme precursor, putative	5e-20	8.17426e-05	0.000503957	2.62414	5.99e-26
Contig29294	XP_002269607	Vitis vinifera	beta-1,3-galactosyltransferase 15	0.0	1.85639e-06	1.14184e-05	2.62079	2.67e-34
Contig23443	XP_002278736	Vitis vinifera	germin-like protein 2	7e-73	1.01519e-05	6.24109e-05	2.62005	2.32e-68
Contig31433	XP_002275049	Vitis vinifera	cytochrome P450 716B1	2e-55	5.46967e-06	3.35837e-05	2.61824	4.61e-52
Contig30790	NP_177572	Arabidopsis thaliana	protein kinase domain-containing protein	3e-108	1.37807e-05	8.40947e-05	2.60936	4.78e-140
Contig28056	XP_002524398	Ricinus communis	CLE12, putative	6e-06	7.53273e-06	4.59667e-05	2.60934	3.44e-70
Contig19513	XP_002325964	Populus trichocarpa	cytochrome P450	1e-15	5.63137e-06	3.43576e-05	2.60907	0.000371321
Contig31302	XP_002325637	Populus trichocarpa	cytochrome P450	0.0	5.01575e-06	3.05461e-05	2.60645	2.65e-61
Contig22315	XP_002284659	Vitis vinifera	4-hydroxy-3-methylbut-2-enyl diphosphate reductase	2e-114	1.88059e-05	0.00011435	2.6042	7.01e-187
Contig19856	XP_002329990	Populus trichocarpa	stress-induced hydrophobic peptide	4e-10	8.97004e-05	0.000545376	2.60406	2.03e-136
Contig32728	XP_002322625	Populus trichocarpa	type-a response regulator	4e-056	1.55815e-05	9.44751e-05	2.6001	3.34e-83
Contig31692	XP_002277198	Vitis vinifera	beta-glucosidase 12-like isoform 1	4e-57	1.30434e-05	7.89416e-05	2.59747	5.55e-68
Contig32773	BAD36162	Oryza sativa Japonica Group	putative elicitor-inducible cytochrome P450	1e-023	2.51714e-05	0.000151468	2.58915	4.82e-61
239031	XP_002274130	Vitis vinifera	acyltransferase-like protein At1g54570, chloroplastic	4e-66	1.908e-06	1.14716e-05	2.58794	4.2e-12
Contig10818	YP_001659897	Microcystis aeruginosa NIES-843	cytochrome P450	2e-54	6.72882e-06	4.04371e-05	2.58725	1.79e-92
Contig31724	XP_002272735	Vitis vinifera	ammonium transporter 3 member 1-like	4e-105	3.05778e-06	1.83411e-05	2.58452	3.24e-16
163724	XP_002281309	Vitis vinifera	cytochrome P450 82C4	3e-27	2.23231e-06	1.33316e-05	2.57824	0.0160827
Contig31483	NP_196179	Arabidopsis thaliana	oxidoreductase, 2OG-Fe(II) oxygenase family protein	2e-57	1.34752e-06	7.98052e-06	2.56618	1.04e-12
237465	XP_002264437	Vitis vinifera	probable glutathione S-transferase	4e-29	6.0231e-06	3.54143e-05	2.55575	1.35e-10
246717	XP_002275194	Vitis vinifera	UDP-glycosyltransferase 74E2	3e-37	3.02502e-06	1.77243e-05	2.55072	1.98e-07
Contig20414	XP_002282031	Vitis vinifera	ALBINO3-like protein 1, chloroplastic	7e-22	1.69735e-06	9.91242e-06	2.54596	0.00962459
Contig29597	XP_002269128	Vitis vinifera	pathogenesis-related protein STH-2-like	2e-08	2.60483e-05	0.000151504	2.54009	6.72e-104
Contig28408	XP_002283604	Vitis vinifera	receptor-like protein kinase HAIKU2-like	3e-173	1.9514e-06	1.13333e-05	2.53798	5.94e-33
239804	NP_174115	Arabidopsis thaliana	ABC transporter B family member 13	3e-12	1.14749e-06	6.65047e-06	2.53498	0.00962459
Contig2348	NP_180568	Arabidopsis thaliana	potassium transporter 1	0.0	2.76155e-06	1.59771e-05	2.53245	2.11e-52
Contig29553	XP_002267625	Vitis vinifera	hyoscyamine 6-dioxygenase	3e-110	1.16217e-05	6.71416e-05	2.53038	2.49e-125
Contig32222	ABK26349	Picea sitchensis	unknown	3e-074	8.80081e-06	5.08408e-05	2.53028	6.55e-39
Contig31629	XP_002526129	Ricinus communis	kinase, putative	9e-26	1.82224e-06	1.05265e-05	2.53024	3.1e-12
Contig22121	NP_188773	Arabidopsis thaliana	clavaminate synthase-like protein	2e-65	6.7472e-05	0.000389015	2.52746	0
Contig25833	XP_002524296	Ricinus communis	Abscisic stress ripening protein, putative	7e-14	1.46192e-05	8.39607e-05	2.52185	7.31e-16
Contig30915	XP_002279608	Vitis vinifera	cytochrome P450 716B2	1e-94	6.0666e-05	0.000348308	2.5214	0
Contig23589	XP_002532729	Ricinus communis	protein binding protein, putative	6e-42	1.90671e-06	1.09379e-05	2.52018	0.00234622
246663	XP_002534094	Ricinus communis	Beta-expansin 1a precursor, putative	2e-47	2.09316e-06	1.19813e-05	2.51703	5.72e-06
Contig10313	BAJ53259	Jatropha curcas	JMS10C05.2	0.0	1.32933e-05	7.60444e-05	2.51615	3.49e-290
Contig33190	ACN62085	Taxus sumatrana	phenylpropanoyltransferase	4e-116	4.93293e-06	2.81757e-05	2.51394	1.12e-11
Contig19516	NP_001151279	Zea mays	transposon protein Mutator sub-class	3e-40	1.42628e-05	8.12154e-05	2.5095	1.15e-161
Contig29853	NP_195013	Arabidopsis thaliana	SRPBCC ligand-binding domain-containing protein	5e-12	6.69904e-05	0.000380909	2.50742	3e-161
Contig29999	XP_002519169	Ricinus communis	Major allergen Pru ar, putative	1e-14	0.0001624	0.000922704	2.50631	6.37e-262
Contig28420	XP_002271391	Vitis vinifera	protein SPA1-RELATED 2-like, partial	5e-22	1.40935e-06	7.98881e-06	2.50295	1.32e-08
Contig11373	AAV87151	Solanum tuberosum	methyl jasmonate esterase	3e-31	1.1044e-05	6.25686e-05	2.50217	6.34e-14
Contig12768	XP_002514302	Ricinus communis	sugar transporter, putative	3e-24	5.73593e-06	3.24371e-05	2.49955	0.0429495
Contig30536	XP_002511744	Ricinus communis	alcohol dehydrogenase, putative	2e-39	1.00377e-05	5.66209e-05	2.4959	2.88e-40
Contig32119	CAI23700	Arabidopsis thaliana	putative carboxypeptidase	1e-006	5.02506e-06	2.83222e-05	2.49472	2.61e-14
Contig28573	XP_002273607	Vitis vinifera	receptor-like protein kinase-like	3e-16	4.08266e-06	2.29826e-05	2.49296	9.62e-07
Contig33537	XP_002517755	Ricinus communis	gd2b, putative	9e-098	3.34714e-06	1.88377e-05	2.49262	2.5e-46
Contig20425	YP_260089	Pseudomonas fluorescens Pf-5	cytotoxin FitD	2e-13	3.58878e-05	0.00020196	2.4925	1.83e-66
Contig29952	XP_002527443	Ricinus communis	amino acid transporter, putative	1e-78	1.60697e-06	9.03066e-06	2.49049	2.81e-08
238148	XP_002274489	Vitis vinifera	LOW QUALITY PROTEIN: midasin-like	7e-128	6.84724e-07	3.83761e-06	2.48661	1.26e-11
107961	XP_002277198	Vitis vinifera	beta-glucosidase 12-like isoform 1	4e-69	9.17872e-06	5.13986e-05	2.48536	8.26e-31
235716	NP_565734	Arabidopsis thaliana	major facilitator protein	6e-29	1.47272e-06	8.22655e-06	2.48181	8.09e-05
Contig33213	BAD90813	Cryptomeria japonica	thaumatin-like protein	1e-084	7.63706e-05	0.00042614	2.48024	1.37e-235
Contig33222	XP_002268734	Vitis vinifera	probable receptor-like protein kinase At1g67000-like	7e-088	1.98041e-06	1.10123e-05	2.47524	4.42e-13
236053	XP_002273172	Vitis vinifera	pentatricopeptide repeat-containing protein At3g09650, chloroplastic-like	3e-35	2.36834e-06	1.31668e-05	2.47495	0.000225209
218649	XP_002510817	Ricinus communis	leucine-rich repeat receptor protein kinase exs precursor, putative	1e-41	2.87089e-06	1.59413e-05	2.4732	2.37e-06
Contig17300	XP_002275546	Vitis vinifera	pentatricopeptide repeat-containing protein At3g57430, chloroplastic-like	5e-26	2.89952e-06	1.60409e-05	2.46787	0.0104566
238326	XP_001782891	Physcomitrella patens subsp. patens	double-stranded RNA binding protein	1e-19	8.52028e-07	4.71336e-06	2.46778	0.0104566
239818	NP_001118393	Arabidopsis thaliana	Putative methyltransferase family protein	1e-23	1.63217e-06	9.00328e-06	2.46366	0.00962459
Contig32451	AAT73199	Taxus x media	3'-N-debenzoyltaxol N-benzoyltransferase	0.0	2.93529e-05	0.000161863	2.4632	1.02e-302
Contig30419	XP_002326297	Populus trichocarpa	AP2/ERF domain-containing transcription factor	7e-17	3.08254e-05	0.000169908	2.46256	1.14e-171
Contig23391	NP_199704	Arabidopsis thaliana	hydroxycinnamoyl-CoA shikimate/quinate hydroxycinnamoyl transferase	1e-37	1.09839e-05	6.03606e-05	2.45822	7.59e-70
116798	NP_201541	Arabidopsis thaliana	peroxidase 73	2e-26	1.11672e-05	6.13553e-05	2.45792	1.38e-27
Contig27737	XP_002285721	Vitis vinifera	tubulin alpha-1 chain	0.0	3.99849e-06	2.19364e-05	2.4558	7.67e-38
113263	XP_002325485	Populus trichocarpa	cytochrome P450	4e-24	8.23003e-06	4.48432e-05	2.44592	6.34e-14
Contig23930	NP_001149815	Zea mays	glucan endo-1,3-beta-glucosidase A6 precursor	1e-20	3.93649e-06	2.14198e-05	2.44396	1.15e-05
Contig28853	XP_002526639	Ricinus communis	polygalacturonase, putative	1e-92	1.86087e-06	1.01232e-05	2.44361	1.96e-08
Contig19742	XP_002509790	Ricinus communis	glutathione peroxidase, putative	1e-76	0.000144902	0.000787394	2.44201	0
Contig22501	XP_002514220	Ricinus communis	serine-threonine protein kinase, plant-type, putative	2e-64	5.13379e-06	2.78907e-05	2.44169	4.86e-32
Contig10320	XP_003523181	Glycine max	(+)-neomenthol dehydrogenase-like	3e-31	3.15196e-06	1.70937e-05	2.43914	2.84e-05
239317	XP_002276450	Vitis vinifera	UPF0587 protein C1orf123 homolog	8e-58	6.54722e-07	3.54112e-06	2.43525	0.00962459
Contig30634	XP_002517625	Ricinus communis	phopholipase d alpha, putative	6e-97	4.3556e-06	2.34447e-05	2.42832	1.58e-28
Contig31543	XP_002282373	Vitis vinifera	cytidine deaminase-like	2e-66	4.09007e-06	2.19923e-05	2.4268	1.69e-25
Contig28308	XP_002337559	Populus trichocarpa	cytochrome P450	5e-10	6.97266e-06	3.74818e-05	2.42641	8.91e-05
Contig4053	XP_002275850	Vitis vinifera	putative UDP-rhamnose:rhamnosyltransferase 1	2e-102	1.88471e-05	0.000101222	2.42511	4.96e-189
Contig15756	XP_003525522	Glycine max	LOW QUALITY PROTEIN: cytochrome P450 71A1-like	3e-21	4.12252e-06	2.21287e-05	2.42432	0.00414553
147023	NP_188475	Arabidopsis thaliana	PLAC8 family protein	8e-32	6.69383e-06	3.592e-05	2.42389	2.91e-25
Contig33364	NP_199685	Arabidopsis thaliana	putative LRR receptor-like serine/threonine-protein kinase	2e-090	4.13555e-06	2.21502e-05	2.42117	1.3e-33
110579	XP_002523113	Ricinus communis	Pectinesterase-3 precursor, putative	2e-107	1.80846e-05	9.67413e-05	2.41937	1.14e-105
Contig33460	AAT47184	Taxus cuspidata	1-deoxy-D-xylulose-5-phosphate reductoisomerase	0.0	1.43149e-05	7.63913e-05	2.41589	3.63e-175
Contig19822	XP_002284278	Vitis vinifera	peroxidase 73	1e-72	2.1967e-05	0.000117221	2.41583	1.25e-118
Contig26861	XP_002285077	Vitis vinifera	probable carboxylesterase 17	2e-15	2.19226e-05	0.000116671	2.41196	4.38e-30
Contig18006	XP_002263485	Vitis vinifera	epoxide hydrolase 2	4e-32	2.40476e-06	1.27719e-05	2.40901	5.37e-05
114410	NP_850766	Arabidopsis thaliana	Nuclear transport factor 2 (NTF2) family protein	2e-34	4.26616e-05	0.000226384	2.40776	1.23e-190
Contig17692	XP_002274863	Vitis vinifera	aldehyde dehydrogenase family 2 member B4, mitochondrial	0.0	6.63346e-05	0.000351905	2.40735	0
237146	XP_002274467	Vitis vinifera	G-type lectin S-receptor-like serine/threonine-protein kinase At2g19130-like	1e-39	1.83058e-06	9.69759e-06	2.40532	0.0268354
Contig11960	ABA95963	Oryza sativa Japonica Group	expressed protein	1e-23	5.78613e-06	3.05985e-05	2.40279	4.38e-07
Contig32453	XP_002264651	Vitis vinifera	zinc finger protein-like 1	4e-046	7.5133e-06	3.94219e-05	2.39148	1.68e-68
Contig21501	NP_199094	Arabidopsis thaliana	dihydroflavonol-4-reductase	5e-12	4.61762e-06	2.41781e-05	2.38848	0.00414553
245103	XP_002278465	Vitis vinifera	uncharacterized 38.1 kDa protein	1e-41	7.95615e-07	4.14849e-06	2.38244	0.0160827
241241	XP_002509790	Ricinus communis	glutathione peroxidase, putative	4e-45	1.01854e-05	5.28566e-05	2.37559	6.92e-15
Contig25828	XP_002513951	Ricinus communis	Phospho-2-dehydro-3-deoxyheptonate aldolase 1, chloroplast precursor, putative	6e-116	3.88329e-06	2.01186e-05	2.37318	1.39e-19
Contig32317	XP_002864795	Arabidopsis lyrata subsp. lyrata	aldo/keto reductase family protein	2e-046	2.16122e-06	1.11945e-05	2.37287	1.64e-06
Contig33681	XP_002975220	Selaginella moellendorffii	ubiquitin-protein ligase, PUB17	1e-013	6.40918e-06	3.30709e-05	2.36735	6.48e-22
237354	NP_201015	Arabidopsis thaliana	protein SEUSS-like 2	3e-08	1.04812e-06	5.39382e-06	2.36351	0.00155079
Contig32577	NP_565829	Arabidopsis thaliana	TPX2 (targeting protein for Xklp2)-like protein	2e-28	4.62964e-06	2.38207e-05	2.36324	2.81e-58
238616	XP_002282190	Vitis vinifera	MLO14 protein	7e-76	1.70317e-06	8.75912e-06	2.36257	0.000614619
Contig31962	AEP14545	Pinus pinea	clavata 1-like protein	4e-087	1.77119e-06	9.10285e-06	2.3616	3.93e-10
Contig28480	XP_002272617	Vitis vinifera	probable receptor-like protein kinase At1g80640-like	3e-118	6.00261e-06	3.08472e-05	2.36148	4.6e-92
Contig31804	XP_003521621	Glycine max	probable WRKY transcription factor 42-like	5e-007	8.49955e-06	4.36207e-05	2.35956	0.0403614
250191	NP_176574	Arabidopsis thaliana	E3 ubiquitin ligase-like protein	3e-113	9.61231e-07	4.92924e-06	2.35841	1.38e-07
Contig18529	XP_002276199	Vitis vinifera	lysosomal alpha-mannosidase-like	0.0	7.76123e-06	3.97518e-05	2.35666	1.05e-145
247313	XP_002283604	Vitis vinifera	receptor-like protein kinase HAIKU2-like	4e-78	2.3626e-06	1.20989e-05	2.35643	2.58e-15
Contig29989	XP_002276013	Vitis vinifera	cysteine synthase, chloroplastic/chromoplastic isoform 1	1e-48	6.29521e-05	0.000320449	2.34777	1.36e-77
Contig27730	XP_002534048	Ricinus communis	pentatricopeptide repeat-containing protein, putative	5e-25	2.30248e-06	1.17182e-05	2.34749	0.0435612
Contig29483	XP_002511633	Ricinus communis	catalytic, putative	3e-28	1.8489e-06	9.38975e-06	2.34442	0.00642974
Contig28077	XP_002519026	Ricinus communis	sugar transporter, putative	4e-112	9.81111e-06	4.96847e-05	2.34031	1.66e-65
Contig4621	ABR32183	Hakea actites	peptide transporter	0.0	1.66789e-05	8.44101e-05	2.33939	2.84e-207
242207	XP_002270587	Vitis vinifera	probable LRR receptor-like serine/threonine-protein kinase At3g47570-like	6e-24	1.80244e-06	9.11779e-06	2.33873	0.000225209
Contig30759	XP_002284063	Vitis vinifera	heat shock cognate 70 kDa protein isoform 1	5e-13	2.08177e-05	0.00010504	2.33506	2.18e-15
Contig31662	XP_002267734	Vitis vinifera	uncharacterized transporter YBR287W	4e-68	2.2468e-06	1.12728e-05	2.32691	1.12e-09
247733	NP_974387	Arabidopsis thaliana	2PGK 2-phosphoglycerate kinase	2e-22	1.081e-06	5.39577e-06	2.31945	3.23e-05
Contig16413	XP_002511880	Ricinus communis	cysteine synthase, putative	3e-47	5.39785e-05	0.000269348	2.31901	1.36e-50
Contig22576	XP_002302147	Populus trichocarpa	cytochrome P450	2e-26	3.51065e-05	0.000175159	2.31885	3.18e-35
246846	XP_002527016	Ricinus communis	wall-associated kinase, putative	2e-18	1.17325e-06	5.84209e-06	2.31598	0.0268354
Contig29692	XP_002513926	Ricinus communis	protein phosphatase 2c, putative	4e-109	5.27729e-06	2.60938e-05	2.30583	4.53e-37
Contig28325	XP_002278406	Vitis vinifera	2-C-methyl-D-erythritol 2,4-cyclodiphosphate synthase, chloroplastic-like	4e-80	2.49285e-05	0.000123116	2.30415	6.78e-132
247049	XP_002276109	Vitis vinifera	4-alpha-glucanotransferase, chloroplastic/amyloplastic-like	3e-52	1.15516e-06	5.70187e-06	2.30334	0.0268354
246825	XP_002285800	Vitis vinifera	purine efflux pump PbuE	3e-62	8.66031e-07	4.27153e-06	2.30226	6.81e-06
Contig31166	XP_002266455	Vitis vinifera	protein CbbY-like	3e-75	8.21708e-06	4.05231e-05	2.30205	7.55e-44
Contig28292	XP_002269481	Vitis vinifera	leucine-rich repeat receptor protein kinase EXS-like	5e-66	5.34402e-06	2.63375e-05	2.30112	2.17e-37
Contig33259	XP_003552189	Glycine max	L-type lectin-domain containing receptor kinase IV.1-like	2e-179	1.63586e-05	8.04887e-05	2.29873	4.03e-200
Contig25426	XP_002533901	Ricinus communis	galactolipid galactosyltransferase, putative	4e-106	1.61122e-06	7.92358e-06	2.298	1.09e-06
Contig17634	XP_002511860	Ricinus communis	gibberellin 20-oxidase, putative	4e-40	6.78381e-05	0.000332059	2.29127	0
Contig29238	XP_002509810	Ricinus communis	gibberellin 20-oxidase, putative	7e-34	5.82417e-06	2.84541e-05	2.28851	1.04e-23
Contig32044	XP_002530042	Ricinus communis	Alpha-L-fucosidase 2 precursor, putative	3e-112	2.61738e-05	0.000127843	2.28818	1.1e-179
Contig787	AAQ54906	Lupinus luteus	cell cycle switch protein CCS52a	1e-083	9.40911e-07	4.58769e-06	2.28564	0.0268354
242430	XP_002280681	Vitis vinifera	uncharacterized aarF domain-containing protein kinase At4g31390, chloroplastic-like	3e-33	1.84907e-06	8.99541e-06	2.28239	0.0435612
Contig29082	XP_002528714	Ricinus communis	inosine-uridine preferring nucleoside hydrolase, putative	1e-109	4.08668e-06	1.98743e-05	2.2819	5.59e-28
Contig25640	XP_002284659	Vitis vinifera	4-hydroxy-3-methylbut-2-enyl diphosphate reductase	2e-50	1.47715e-05	7.18151e-05	2.28147	1.18e-35
Contig7780	XP_003609019	Medicago truncatula	WRKY transcription factor	6e-30	6.32194e-06	3.07228e-05	2.28087	2.68e-36
Contig12457	XP_003539350	Glycine max	zinc transporter 6, chloroplastic-like	5e-08	4.00011e-06	1.94182e-05	2.2793	0.0429495
Contig32597	AAN52360	Taxus wallichiana var. chinensis	5-alpha-taxadienol-10-beta-hydroxylase	1e-141	1.10375e-05	5.35777e-05	2.27922	1.41e-63
Contig5172	NP_001234869	Solanum lycopersicum	symbiosis receptor-like kinase precursor	1e-08	2.99467e-06	1.45339e-05	2.27895	0.016893
Contig17725	XP_002268069	Vitis vinifera	lipase	1e-177	1.66486e-05	8.06973e-05	2.27712	4.39e-175
Contig5986	XP_003561402	Brachypodium distachyon	probable carboxylesterase 15-like	3e-19	1.71884e-06	8.25724e-06	2.26422	0.0435612
Contig29493	NP_974575	Arabidopsis thaliana	putative Pectinacetylesterase	1e-67	1.18435e-06	5.65781e-06	2.25615	0.00254071
Contig10255	XP_003632843	Vitis vinifera	putative phospholipid-transporting ATPase 4-like	4e-33	4.25705e-06	2.03212e-05	2.25506	0.00414865
Contig32508	XP_003625448	Medicago truncatula	TPR domain protein	4e-039	5.1597e-06	2.45737e-05	2.25175	7.48e-28
Contig19380	XP_001835060	Coprinopsis cinerea okayama7#130	alpha-1,3-glucanase	1e-17	5.54051e-05	0.000263406	2.2492	1.29e-132
Contig20759	XP_002285701	Vitis vinifera	acetyl-coenzyme A synthetase	0.0	1.6506e-05	7.84312e-05	2.24843	1.69e-236
Contig22697	NP_180569	Arabidopsis thaliana	zinc transporter 6	3e-08	5.54711e-06	2.63519e-05	2.2481	0.000239796
239761	XP_002516143	Ricinus communis	copper-transporting atpase paa1, putative	4e-07	3.45236e-06	1.63898e-05	2.24714	2.87e-07
246357	NP_187990	Arabidopsis thaliana	pentatricopeptide repeat-containing protein	2e-14	1.79242e-06	8.46753e-06	2.24004	0.0105254
Contig22251	XP_002528625	Ricinus communis	threonine dehydratase/deaminase, putative	0.0	3.2354e-05	0.000152834	2.23995	0
Contig26378	NP_001152401	Zea mays	gibberellin-regulated protein 2 precursor	1e-24	1.22544e-05	5.78302e-05	2.23853	1.15e-12
Contig25198	XP_002520704	Ricinus communis	peroxidase, putative	2e-17	8.20159e-06	3.86e-05	2.23463	0.00101286
Contig17756	NP_196275	Arabidopsis thaliana	alpha/beta hydrolase fold-containing protein	8e-21	2.44997e-05	0.000115141	2.23256	1.45e-27
Contig33605	NP_566892	Arabidopsis thaliana	putative LRR receptor-like serine/threonine-protein kinase	5e-47	4.95918e-06	2.3261e-05	2.22974	1.82e-25
Contig31648	NP_001149203	Zea mays	seed specific protein Bn15D1B	1e-13	1.49769e-05	7.0191e-05	2.22855	3.59e-36
248212	NP_001150430	Zea mays	mitochondrial carrier protein CGI-69	3e-114	1.05969e-06	4.94681e-06	2.22286	2.12e-05
Contig32563	XP_002525099	Ricinus communis	carbohydrate transporter, putative	3e-037	2.80524e-06	1.30788e-05	2.22103	0.00258773
Contig28963	XP_002268259	Vitis vinifera	cationic peroxidase 1-like	8e-71	6.36701e-06	2.96428e-05	2.219	2.17e-14
Contig32611	XP_002284654	Vitis vinifera	NAC domain-containing protein 29-like	7e-092	4.81549e-06	2.24002e-05	2.21776	2.57e-26
Contig25789	NP_173694	Arabidopsis thaliana	S-adenosyl-L-methionine-dependent methyltransferases-like protein	2e-41	3.46163e-06	1.60958e-05	2.21716	0.0429495
Contig28021	NP_001105046	Zea mays	cytosolic aldehyde dehydrogenase RF2C	1e-168	9.15455e-06	4.24866e-05	2.21445	1.25e-68
Contig31786	XP_002983769	Selaginella moellendorffii	ubiquitin-conjugating enzyme 1, E2-like protein	4e-020	1.13604e-06	5.26734e-06	2.21306	0.00099893
Contig164	XP_002278732	Vitis vinifera	probable inositol transporter 2 isoform 1	7e-163	7.76831e-06	3.59955e-05	2.21214	2.17e-96
Contig31657	XP_002274130	Vitis vinifera	acyltransferase-like protein At1g54570, chloroplastic	1e-36	2.62718e-06	1.21684e-05	2.21155	1.5e-08
Contig8925	XP_002265938	Vitis vinifera	cysteine-rich receptor-like protein kinase 3-like	1e-151	3.09538e-06	1.43355e-05	2.21141	1.52e-26
Contig33000	XP_003527472	Glycine max	G-type lectin S-receptor-like serine/threonine-protein kinase At2g19130-like	7e-016	2.54236e-06	1.17725e-05	2.21118	0.00662827
Contig26664	XP_002267319	Vitis vinifera	4-diphosphocytidyl-2-C-methyl-D-erythritol kinase, chloroplastic/chromoplastic-like	1e-130	2.36862e-05	0.000109295	2.20611	3.68e-210
239557	XP_002319796	Populus trichocarpa	GRAS family transcription factor	2e-39	1.58775e-06	7.30945e-06	2.20278	3.5e-05
249451	XP_002510417	Ricinus communis	cinnamoyl-CoA reductase, putative	3e-11	5.04254e-06	2.31773e-05	2.20049	1.13e-11
Contig16235	NP_001105234	Zea mays	acc oxidase	2e-32	0.000408201	0.00187506	2.19958	0
Contig31440	XP_002534433	Ricinus communis	cytochrome P450, putative	3e-52	1.92213e-05	8.82458e-05	2.19882	9.74e-62
241826	XP_002521558	Ricinus communis	sugar transporter, putative	1e-101	4.18218e-06	1.91778e-05	2.19711	6.64e-30
245339	NP_564043	Arabidopsis thaliana	transmembrane transporter-like protein	2e-29	2.58215e-06	1.18322e-05	2.19607	8.91e-05
Contig9671	XP_003545198	Glycine max	TMV resistance protein N-like	4e-06	1.2809e-06	5.86548e-06	2.19509	0.0104566
Contig31155	NP_566043	Arabidopsis thaliana	FASCICLIN-like arabinogalactan protein 8	1e-27	2.23949e-05	0.000102198	2.19013	6.45e-66
Contig33350	ACO24431	Elaeis oleifera	1-aminocyclopropane-1-carboxylate oxidase	4e-024	0.000162701	0.000741189	2.18762	3.81e-79
Contig31467	NP_680200	Arabidopsis thaliana	FAD/NAD(P)-binding oxidoreductase family protein	5e-28	1.22031e-05	5.55594e-05	2.18679	2.02e-12
Contig33194	ABB78087	Ginkgo biloba	(E)-4-hydroxy-3-methyl-but-2-enyl diphosphate synthase	0.0	4.8122e-05	0.000218387	2.18212	0
Contig31580	XP_002283236	Vitis vinifera	indole-3-acetic acid-amido synthetase GH3.6 isoform 2	2e-103	9.74179e-06	4.41809e-05	2.18117	2.99e-85
241766	XP_002510008	Ricinus communis	receptor protein kinase, putative	3e-55	1.19783e-06	5.43049e-06	2.18065	0.00161323
Contig29176	XP_002272080	Vitis vinifera	cation/H(+) antiporter 18	0.0	5.50383e-06	2.49147e-05	2.17849	6.12e-70
Contig28175	XP_002315705	Populus trichocarpa	high affinity inorganic phosphate transporter	7e-84	5.22856e-06	2.3561e-05	2.17192	5.57e-10
Contig7238	XP_002270525	Vitis vinifera	uncharacterized MFS-type transporter C19orf28-like	3e-100	5.02273e-06	2.24661e-05	2.16121	1.69e-28
Contig6466	NP_191911	Arabidopsis thaliana	carotenoid cleavage dioxygenase 1	7e-13	7.97963e-06	3.56023e-05	2.15758	0.0145974
242815	NP_001151032	Zea mays	glucan endo-1,3-beta-glucosidase 6 precursor	5e-32	5.77471e-06	2.5761e-05	2.15737	0.000245226
Contig29754	XP_002281463	Vitis vinifera	high affinity cationic amino acid transporter 1-like isoform 1	2e-79	1.7073e-06	7.60827e-06	2.15585	2.12e-05
Contig23293	XP_002277944	Vitis vinifera	probable F-box protein At1g60180-like	5e-25	7.19514e-06	3.20246e-05	2.15408	2.93e-12
Contig33546	XP_002278015	Vitis vinifera	L-type lectin-domain containing receptor kinase S.4	5e-067	1.37678e-06	6.12553e-06	2.15354	0.0429495
Contig17956	XP_002282110	Vitis vinifera	isoflavone reductase homolog P3	9e-16	0.000156494	0.000693935	2.1487	1.42e-288
Contig28804	XP_002321003	Populus trichocarpa	Mg2+ and Zn2+/H+ antiporter, atmhx1-like protein	3e-64	1.47301e-06	6.53067e-06	2.14846	8.29e-06
Contig9860	BAJ53120	Jatropha curcas	JHL07K02.10	8e-87	1.52113e-05	6.73776e-05	2.14713	4.21e-57
Contig28887	NP_172911	Arabidopsis thaliana	putative myb DNA binding protein	4e-73	4.39376e-06	1.9429e-05	2.14469	9.05e-23
Contig33400	AAQ24871	Oryza sativa Japonica Group	monosaccharide transporter 4	0.0	1.02353e-05	4.51029e-05	2.13967	4.04e-85
Contig728	ABG66730	Carica papaya	pectate lyase	2e-068	3.08936e-06	1.36129e-05	2.1396	7.25e-08
Contig32601	BAF79954	Marchantia polymorpha	receptor-like kinase	8e-029	2.20397e-06	9.69015e-06	2.13641	1.23e-11
Contig26162	XP_002519026	Ricinus communis	sugar transporter, putative	2e-12	8.64778e-06	3.8012e-05	2.13605	1.11e-08
Contig4636	BAD11073	Capsicum chinense	pathogenesis-related protein 4b	2e-50	0.000109297	0.000479997	2.13477	1.68e-67
Contig27292	XP_002527092	Ricinus communis	Peroxidase 12 precursor, putative	1e-90	5.35127e-05	0.000234649	2.13255	2.72e-290
Contig12369	XP_003027048	Schizophyllum commune H4-8	glycoside hydrolase family 71 protein	6e-06	0.000226193	0.000990873	2.13114	1.32e-84
Contig31921	XP_003559348	Brachypodium distachyon	G-type lectin S-receptor-like serine/threonine-protein kinase At2g19130-like	1e-011	1.63237e-06	7.14561e-06	2.13009	0.0272891
236385	XP_002280558	Vitis vinifera	lon protease 2	4e-16	3.58926e-06	1.57043e-05	2.1294	0.0166241
Contig27972	NP_197415	Arabidopsis thaliana	aluminum induced protein with YGL and LRDR motifs	2e-75	1.10763e-05	4.84369e-05	2.12864	3.54e-51
Contig24425	NP_850754	Arabidopsis thaliana	haloacid dehalogenase-like hydrolase domain-containing protein	6e-86	1.1676e-05	5.10504e-05	2.12838	1.4e-119
Contig28217	XP_002334834	Populus trichocarpa	cytochrome P450	1e-78	8.87151e-06	3.8695e-05	2.1249	5.91e-43
Contig33185	ACL97387	Lotus japonicus	Gag-Pol polyprotein	2e-013	2.14762e-06	9.35266e-06	2.12264	0.00258773
249172	NP_172759	Arabidopsis thaliana	beta-1,4-mannosyl-glycoprotein	2e-21	2.46031e-06	1.07099e-05	2.12204	0.0105254
Contig31622	XP_002267459	Vitis vinifera	putative peroxisomal-coenzyme A synthetase-like	6e-68	2.39304e-05	0.000103772	2.11649	6.79e-46
Contig4981	NP_850267	Arabidopsis thaliana	Sulfite exporter TauE/SafE family protein	3e-107	2.71018e-06	1.1713e-05	2.11165	7.96e-12
242729	XP_002533436	Ricinus communis	glycosyltransferase, putative	2e-56	1.47109e-06	6.35131e-06	2.11017	7.77e-07
246781	NP_195408	Arabidopsis thaliana	ethylene-responsive transcription factor RAP2-10	2e-19	1.85273e-06	7.99854e-06	2.11008	0.00662827
Contig27912	XP_002513812	Ricinus communis	Lichenase precursor, putative	5e-71	9.65005e-06	4.16021e-05	2.10805	5.94e-55
247954	XP_003605369	Medicago truncatula	Repetitive proline-rich cell wall protein	1e-11	1.41463e-06	6.09616e-06	2.10747	0.0272891
Contig31503	XP_002264969	Vitis vinifera	transcription factor bHLH62-like	5e-06	3.1081e-06	1.33793e-05	2.1059	5.49e-06
250663	XP_002329411	Populus trichocarpa	alkaloid o-methyltransferase related	2e-59	9.7306e-06	4.18607e-05	2.10499	1.99e-53
Contig27669	XP_002284446	Vitis vinifera	prolyl-tRNA synthetase associated domain-containing protein 1-like	1e-23	1.23544e-05	5.30817e-05	2.10319	9.9e-45
Contig26699	XP_002277119	Vitis vinifera	probable carboxylesterase 8-like	2e-19	1.39578e-05	5.98918e-05	2.10128	1.08e-09
Contig24814	NP_192096	Arabidopsis thaliana	tolB-related protein	2e-144	9.34382e-06	4.00202e-05	2.09864	1.74e-85
Contig20915	XP_002313788	Populus trichocarpa	phenylcoumaran benzylic ether reductase 3	6e-80	7.83645e-05	0.000335547	2.09824	5.26e-285
242946	NP_680770	Arabidopsis thaliana	transformation/transcription domain-associated protein	2e-111	8.79721e-07	3.76522e-06	2.09762	0.000371321
Contig28169	XP_002264674	Vitis vinifera	cysteine-rich repeat secretory protein 55-like	2e-13	7.2604e-06	3.10305e-05	2.09556	2.24e-20
Contig12832	XP_002878316	Arabidopsis lyrata subsp. lyrata	AT3g60070/T2O9_50	7e-35	7.14393e-06	3.04945e-05	2.09376	7.83e-13
Contig25829	XP_002268298	Vitis vinifera	pirin-like protein-like	2e-125	2.47969e-05	0.000105589	2.09023	3.08e-127
Contig28756	NP_001152518	Zea mays	10-deacetylbaccatin III 10-O-acetyltransferase	2e-13	4.91677e-06	2.09084e-05	2.0883	3.7e-05
Contig3973	XP_002275283	Vitis vinifera	gamma-interferon-inducible lysosomal thiol reductase isoform 2	7e-090	1.00293e-05	4.26238e-05	2.08744	3.06e-31
243333	XP_002272473	Vitis vinifera	transcription factor E2FB-like	5e-32	9.05023e-07	3.8407e-06	2.08534	0.00414553
Contig26901	NP_172644	Arabidopsis thaliana	arogenate dehydratase 1	3e-22	6.00093e-06	2.54618e-05	2.08507	5.11e-07
Contig20321	XP_002513183	Ricinus communis	cytochrome P450, putative	1e-25	3.8902e-05	0.000164965	2.08424	1.2e-30
Contig16379	XP_002512486	Ricinus communis	heat shock protein binding protein, putative	2e-30	1.00115e-05	4.24342e-05	2.08356	1.39e-41
Contig29713	NP_001078438	Arabidopsis thaliana	WcaG domain-containing protein	8e-95	6.9358e-06	2.93812e-05	2.08276	2.69e-23
Contig28651	NP_194776	Arabidopsis thaliana	Rossmann-fold NAD(P)-binding domain-containing protein	3e-20	4.33863e-06	1.83768e-05	2.08257	2.95e-08
Contig12454	AAD30592	Arabidopsis thaliana	Hypothetical protein	1e-56	9.29756e-06	3.93766e-05	2.08242	7.54e-35
Contig20499	XP_002284381	Vitis vinifera	zeatin O-glucosyltransferase-like	2e-66	6.57033e-06	2.76935e-05	2.07551	5.64e-29
Contig31980	XP_002279965	Vitis vinifera	probable carboxylesterase 17	4e-028	1.2283e-05	5.17589e-05	2.07514	1.66e-28
Contig17367	XP_002267348	Vitis vinifera	(+)-neomenthol dehydrogenase-like	4e-36	8.20817e-06	3.44737e-05	2.07037	2.06e-21
Contig27635	XP_002270345	Vitis vinifera	urease accessory protein UreH	3e-42	8.37176e-06	3.51583e-05	2.07026	5.31e-17
Contig27914	XP_002270800	Vitis vinifera	LAG1 longevity assurance homolog 3	6e-81	1.35615e-05	5.69457e-05	2.07007	1.97e-68
Contig29385	XP_002284899	Vitis vinifera	E3 ubiquitin-protein ligase ATL6 isoform 1	1e-14	6.45979e-06	2.70846e-05	2.06792	2.11e-12
Contig32863	XP_002516015	Ricinus communis	AMP dependent CoA ligase, putative	2e-011	4.11667e-06	1.72452e-05	2.06664	1.61e-09
Contig30270	XP_002283807	Vitis vinifera	NAC domain-containing protein 68	7e-79	6.91638e-06	2.89709e-05	2.06652	7.54e-35
Contig8099	XP_002276020	Vitis vinifera	probable LRR receptor-like serine/threonine-protein kinase At1g06840-like	9e-72	2.92968e-06	1.22551e-05	2.06457	9.84e-10
Contig28446	XP_002273984	Vitis vinifera	C2 and GRAM domain-containing protein At1g03370-like	5e-81	3.20222e-06	1.33635e-05	2.06116	1.74e-08
244872	XP_002271415	Vitis vinifera	E3 ubiquitin-protein ligase COP1	9e-34	2.10997e-06	8.78782e-06	2.05828	0.000245226
Contig28659	XP_002527286	Ricinus communis	transporter, putative	2e-40	2.71308e-06	1.12653e-05	2.05388	1.42e-10
Contig31632	NP_566009	Arabidopsis thaliana	F-box/kelch-repeat protein	2e-16	3.87717e-06	1.60801e-05	2.0522	5.13e-12
244170	XP_002533344	Ricinus communis	protein with unknown function	3e-35	1.18904e-06	4.91375e-06	2.04703	0.026207
Contig28818	XP_002282510	Vitis vinifera	protein HOTHEAD isoform 1	5e-131	2.17905e-05	8.99233e-05	2.045	3.22e-176
Contig33648	CAC81811	Musa acuminata	putative chitinase	6e-130	4.14584e-05	0.000170613	2.04099	1.72e-178
Contig28672	XP_002264183	Vitis vinifera	beta-xylosidase/alpha-L-arabinofuranosidase 2-like	0.0	9.54072e-05	0.000390419	2.03285	0
Contig32203	BAE20058	Lilium hybrid division I	bHLH transcription factor	4e-011	1.2734e-06	5.19514e-06	2.02847	0.0105254
Contig31007	XP_002299099	Populus trichocarpa	cytochrome P450	2e-27	2.5773e-05	0.000105109	2.02795	1.08e-26
239714	XP_002269016	Vitis vinifera	probable receptor-like protein kinase At1g11050	3e-42	1.38931e-06	5.63827e-06	2.02088	0.00161145
Contig28857	XP_002285521	Vitis vinifera	homeobox protein knotted-1-like 2	2e-61	1.87912e-06	7.62e-06	2.01974	2.29e-05
Contig24170	XP_002275794	Vitis vinifera	thioredoxin-like 3-1, chloroplastic isoform 1	3e-40	3.61965e-06	1.46684e-05	2.01879	0.00620198
Contig27659	XP_001703277	Chlamydomonas reinhardtii	TspO/MBR-related protein	7e-17	2.21059e-06	8.93107e-06	2.0144	0.0166241
Contig29549	XP_002518973	Ricinus communis	Nodulin-26, putative	3e-40	3.20128e-06	1.29283e-05	2.01382	1.67e-09
Contig31369	XP_002518910	Ricinus communis	cystathionine gamma-synthase, putative	1e-165	1.60107e-05	6.44809e-05	2.00984	3.48e-111
Contig33540	XP_002267201	Vitis vinifera	UDP-glycosyltransferase 75D1-like	6e-015	8.56057e-06	3.4475e-05	2.00977	4.01e-16
Contig29034	XP_002283222	Vitis vinifera	isoflavone 2'-hydroxylase-like	4e-112	6.98211e-05	0.000281039	2.00904	0
Contig22941	XP_002269415	Vitis vinifera	beta-1,3-galactosyltransferase 7	2e-164	1.27473e-05	5.11199e-05	2.0037	9.14e-90
Contig13994	AAR36911	Pinus sylvestris	disease resistance gene	2e-101	1.81939e-05	7.28516e-05	2.00151	1.24e-57
237116	NP_179760	Arabidopsis thaliana	glycine-rich RNA-binding protein 7	4e-17	8.45415e-05	0.000338489	2.00138	2.04e-38
Contig19718	XP_002281858	Vitis vinifera	dihydroflavonol-4-reductase	1e-70	5.99584e-05	0.00024004	2.00124	7.7e-239
Contig30444	XP_002266714	Vitis vinifera	apoptosis-inducing factor homolog A-like	3e-52	4.58762e-06	1.83607e-05	2.0008	2.72e-09
190973	NP_192096	Arabidopsis thaliana	tolB-related protein	2e-34	2.67208e-06	1.06927e-05	2.00059	0.0101651
242618	XP_002524282	Ricinus communis	nucleic acid binding protein, putative	2e-33	7.54523e-07	3.01887e-06	2.00037	0.016893
Contig18331	XP_002275678	Vitis vinifera	L-ascorbate oxidase-like	0.0	2.42461e-05	9.67823e-05	1.99699	3.7e-160
Contig18197	XP_002516632	Ricinus communis	glycosyltransferase, putative	4e-27	9.68321e-06	3.86513e-05	1.99696	0.00228918
240894	XP_002267510	Vitis vinifera	protease Do-like 1, chloroplastic-like	4e-140	1.63353e-06	6.5098e-06	1.99462	2.63e-09
Contig31853	CAB69824	Prunus persica	plasma membrane H+ ATPase	0.0	1.96318e-05	7.81887e-05	1.99376	4.83e-284
Contig25264	NP_180375	Arabidopsis thaliana	UDP-glycosyltransferase-like protein	4e-48	1.37838e-06	5.47694e-06	1.9904	0.00651334
Contig33110	XP_003554948	Glycine max	sodium-coupled neutral amino acid transporter 1-like	5e-028	3.71562e-06	1.47558e-05	1.98961	2.59e-10
Contig32221	XP_003544951	Glycine max	putative syntaxin-24-like	2e-054	2.31843e-06	9.17032e-06	1.98382	8.1e-07
247662	XP_002282028	Vitis vinifera	paladin	1e-83	3.88111e-06	1.53354e-05	1.98233	2e-07
236284	XP_003625712	Medicago truncatula	HEAT repeat-containing protein 7A	1e-94	2.44684e-06	9.66583e-06	1.98197	2.33e-11
Contig29386	XP_002284899	Vitis vinifera	E3 ubiquitin-protein ligase ATL6 isoform 1	2e-10	2.36928e-06	9.34957e-06	1.98045	0.0101651
Contig31683	XP_002283015	Vitis vinifera	reticulon-like protein B8 isoform 1	1e-67	1.57156e-05	6.19257e-05	1.97834	7.41e-68
Contig26603	XP_002534094	Ricinus communis	Beta-expansin 1a precursor, putative	5e-13	1.56656e-05	6.17274e-05	1.97831	4.51e-06
108977	NP_001144684	Zea mays	cell number regulator 2	2e-38	3.88685e-06	1.53011e-05	1.97696	2.29e-05
248722	NP_564972	Arabidopsis thaliana	Mog1/PsbP/DUF1795-like photosystem II reaction center PsbP-like protein	5e-20	1.27382e-06	4.99515e-06	1.97136	0.0429495
Contig33446	XP_003589782	Medicago truncatula	Receptor protein kinase-like protein	5e-91	4.17256e-06	1.63358e-05	1.96903	1.77e-29
Contig25113	XP_002519394	Ricinus communis	endo-1,4-beta-glucanase, putative	0.0	5.84241e-05	0.000228554	1.9679	0
Contig19666	XP_002521809	Ricinus communis	oligopeptide transporter, putative	6e-75	1.9322e-05	7.53996e-05	1.96431	9.27e-53
Contig24535	YP_003587240	Citrullus lanatus	NADH dehydrogenase subunit 3	3e-47	1.45135e-05	5.66089e-05	1.96363	1.14e-20
246566	XP_002273023	Vitis vinifera	tRNA-specific adenosine deaminase 1	3e-30	2.47274e-06	9.62947e-06	1.96135	0.0101651
249082	XP_002522508	Ricinus communis	UDP-glucosyltransferase, putative	3e-11	9.91792e-07	3.86085e-06	1.96081	0.0429495
188894	XP_002284002	Vitis vinifera	embryonic protein DC-8-like	4e-25	7.10054e-06	2.76074e-05	1.95905	6.25e-11
Contig33485	XP_002282125	Vitis vinifera	putative receptor protein kinase ZmPK1	2e-102	3.23791e-06	1.25866e-05	1.95875	2.97e-19
235857	XP_002278568	Vitis vinifera	AP3-complex subunit beta-A-like	1e-41	2.5956e-06	1.00843e-05	1.95797	0.000245226
Contig30285	NP_001078438	Arabidopsis thaliana	WcaG domain-containing protein	4e-15	3.55273e-05	0.000137929	1.95692	0.00205851
Contig16457	XP_002334744	Populus trichocarpa	cytochrome P450	2e-26	5.29248e-05	0.000205441	1.95671	1.2e-76
247984	NP_001154514	Arabidopsis thaliana	putative glycerol-3-phosphate transporter 5	3e-21	2.64346e-06	1.02557e-05	1.95593	8.26e-07
Contig29255	XP_002527221	Ricinus communis	serine-threonine protein kinase, plant-type, putative	5e-42	2.66602e-06	1.03422e-05	1.95578	5.16e-07
Contig29789	XP_002511794	Ricinus communis	ubiquitin-protein ligase, putative	3e-107	4.90037e-06	1.89709e-05	1.95282	7.75e-39
120157	XP_002522143	Ricinus communis	RNA splicing protein mrs2, mitochondrial, putative	1e-40	2.65345e-06	1.0247e-05	1.94926	0.00651334
239898	XP_002529915	Ricinus communis	pentatricopeptide repeat-containing protein, putative	1e-51	1.73414e-06	6.68984e-06	1.94775	0.0166241
Contig28667	XP_002264086	Vitis vinifera	acyl-coenzyme A oxidase 4, peroxisomal-like isoform 1	0.0	4.87159e-05	0.000187227	1.94233	1.1e-273
239401	XP_002276892	Vitis vinifera	alpha-taxilin	1e-72	1.1085e-06	4.25855e-06	1.94176	5.92e-05
244836	XP_002299329	Populus trichocarpa	SAUR family protein	8e-14	1.73871e-06	6.66868e-06	1.93938	0.0101651
Contig31901	NP_180621	Arabidopsis thaliana	nucleoside/nucleotide kinase-like protein	3e-030	2.20681e-06	8.45795e-06	1.93835	0.00620198
132917	NP_851244	Arabidopsis thaliana	auxin response factor 2	5e-50	3.32297e-06	1.27312e-05	1.93782	0.00651334
116179	NP_176663	Arabidopsis thaliana	aspartyl protease-like protein	1e-06	4.75586e-06	1.82131e-05	1.93719	8.16e-07
Contig33656	NP_199583	Arabidopsis thaliana	putative acetyl-CoA acetyltransferase, cytosolic 2	0.0	3.20136e-05	0.000122343	1.93417	5.87e-194
249476	XP_002300662	Populus trichocarpa	acyl:coa ligase	9e-116	8.71651e-07	3.31491e-06	1.92715	0.0105254
184253	XP_002525099	Ricinus communis	carbohydrate transporter, putative	5e-21	2.60052e-06	9.88077e-06	1.92582	9.45e-05
240659	NP_201048	Arabidopsis thaliana	aldo/keto reductase family protein	2e-91	5.05436e-06	1.91986e-05	1.9254	3.79e-17
Contig26064	NP_001105301	Zea mays	glutamate dehydrogenase	4e-70	4.76103e-06	1.80578e-05	1.92328	2.11e-06
240792	XP_002532178	Ricinus communis	calcineurin B, putative	1e-53	4.31451e-06	1.63553e-05	1.92249	0.0145974
Contig21256	XP_002282926	Vitis vinifera	elicitor-responsive protein 3	6e-45	8.08853e-06	3.066e-05	1.92241	7.42e-15
Contig28569	NP_200860	Arabidopsis thaliana	late embryogenesis abundant protein-like protein	5e-84	2.21216e-05	8.38183e-05	1.92181	1.98e-99
Contig29818	XP_002272449	Vitis vinifera	dihydroflavonol-4-reductase isoform 1	1e-77	4.36177e-06	1.65052e-05	1.91993	2.24e-12
248779	XP_002275591	Vitis vinifera	serine/threonine-protein kinase TOR-like isoform 1	6e-179	3.58232e-07	1.35413e-06	1.9184	0.0429495
Contig31299	XP_002514829	Ricinus communis	glucosamine-fructose-6-phosphate aminotransferase, putative	0.0	4.88494e-06	1.84271e-05	1.91542	8.06e-30
Contig33140	AAL69377	Narcissus pseudonarcissus	putative asparaginyl endopeptidase	1e-025	9.84615e-06	3.70774e-05	1.91291	2.05e-05
Contig23852	XP_002263565	Vitis vinifera	LRR receptor-like serine/threonine-protein kinase GSO1-like	6e-35	3.04467e-06	1.14498e-05	1.91096	1.32e-06
Contig30357	XP_002285140	Vitis vinifera	probable xyloglucan endotransglucosylase/hydrolase protein 27	1e-88	6.66995e-06	2.50691e-05	1.91016	1.49e-17
Contig33589	XP_002276020	Vitis vinifera	probable LRR receptor-like serine/threonine-protein kinase At1g06840-like	2e-158	4.06306e-06	1.52395e-05	1.90717	8.27e-19
Contig30557	XP_002284426	Vitis vinifera	nodulation-signaling pathway 2 protein-like	4e-16	3.58763e-06	1.3435e-05	1.9049	3.16e-07
Contig22122	XP_002283642	Vitis vinifera	clavaminate synthase-like protein At3g21360	6e-47	5.51195e-05	0.000206325	1.90428	6.52e-74
Contig31070	XP_002510534	Ricinus communis	beta-fructofuranosidase, putative	2e-40	1.26351e-05	4.72347e-05	1.90241	8.47e-30
116101	XP_002280190	Vitis vinifera	gamma-glutamyltranspeptidase 1	2e-106	2.47082e-06	9.2255e-06	1.90064	1.24e-07
Contig32839	XP_003621617	Medicago truncatula	Proline dehydrogenase	6e-107	3.47295e-06	1.29613e-05	1.89997	2.37e-17
Contig28969	NP_191617	Arabidopsis thaliana	C2H2-like zinc finger protein	7e-21	2.52905e-06	9.42113e-06	1.8973	3.55e-05
Contig29360	NP_197608	Arabidopsis thaliana	leucine-rich repeat-containing protein	1e-88	0.000123388	0.000458465	1.89361	0
36293	ABO52899	Pinus radiata	hydroxycinnamoyl-CoA:shikimate hydroxycinnamoyltransferase	2e-54	1.06553e-05	3.95156e-05	1.89085	2.38e-17
211609	XP_002284918	Vitis vinifera	probable exonuclease V-like	3e-21	2.18393e-06	8.09637e-06	1.89035	0.00950497
243624	NP_190540	Arabidopsis thaliana	pentatricopeptide repeat-containing protein	7e-48	1.53625e-06	5.69515e-06	1.89032	0.0157142
Contig19018	NP_201080	Arabidopsis thaliana	Hypersensitive-induced response protein 1	2e-11	2.56664e-05	9.51097e-05	1.88971	1.17e-09
Contig30346	XP_002515410	Ricinus communis	transporter, putative	2e-147	5.56825e-06	2.05818e-05	1.88607	7.82e-41
245114	NP_001077872	Arabidopsis thaliana	ssDNA-binding transcriptional regulator	6e-44	1.66149e-06	6.13688e-06	1.88503	0.00651334
Contig24085	XP_002530384	Ricinus communis	Allene oxide cyclase 4, chloroplast precursor, putative	1e-61	2.21289e-05	8.16873e-05	1.88418	4.54e-92
248810	NP_180709	Arabidopsis thaliana	putative E3 ubiquitin-protein ligase ARI7	1e-17	3.28349e-06	1.20992e-05	1.88161	0.0242637
Contig30030	XP_002283902	Vitis vinifera	metal transporter Nramp3	3e-142	4.95056e-06	1.82092e-05	1.87901	5.24e-19
Contig18635	XP_002265859	Vitis vinifera	NADPH--cytochrome P450 reductase-like	8e-35	1.05547e-05	3.87745e-05	1.87722	2.98e-05
Contig29665	XP_002270732	Vitis vinifera	NADPH--cytochrome P450 reductase-like	0.0	8.37356e-05	0.000307502	1.87668	0
247776	XP_002282588	Vitis vinifera	phytosulfokine receptor 2-like	1e-128	3.34474e-06	1.22768e-05	1.87596	5.77e-12
Contig10391	XP_003590373	Medicago truncatula	Pentatricopeptide repeat protein	7e-07	1.95734e-06	7.18197e-06	1.87549	0.0157142
Contig31298	NP_176308	Arabidopsis thaliana	serine carboxypeptidase-like 32	8e-32	2.86473e-06	1.05092e-05	1.87518	0.0403614
205568	XP_002513231	Ricinus communis	s-receptor kinase, putative	1e-09	4.40708e-06	1.61666e-05	1.87512	0.0369431
Contig30023	XP_002283045	Vitis vinifera	floral homeotic protein APETALA 2	2e-55	1.89995e-06	6.94842e-06	1.87072	0.000385118
Contig14211	XP_003539937	Glycine max	ADP,ATP carrier protein 3, mitochondrial-like	2e-33	8.03384e-05	0.000292942	1.86645	5.43e-50
Contig22476	XP_002523035	Ricinus communis	glucosyl/glucuronosyl transferases, putative	1e-12	6.35923e-06	2.31741e-05	1.86559	0.000136183
248172	XP_002524411	Ricinus communis	methionine aminopeptidase, putative	4e-127	4.57248e-06	1.6567e-05	1.85726	7.15e-21
Contig33427	XP_003555258	Glycine max	uncharacterized amino-acid permease C15C4.04c-like	9e-131	2.36562e-06	8.55174e-06	1.854	5.02e-07
Contig24173	XP_002529867	Ricinus communis	aldo-keto reductase, putative	3e-08	1.76967e-05	6.39531e-05	1.85354	8.78e-05
Contig31709	NP_179503	Arabidopsis thaliana	S-locus lectin protein kinase-like protein	9e-98	4.39853e-06	1.58793e-05	1.85205	2.05e-13
241553	XP_003623394	Medicago truncatula	Kelch-like protein	9e-07	3.51e-06	1.26641e-05	1.85121	0.000150015
Contig28893	XP_002282807	Vitis vinifera	lysophospholipid acyltransferase	6e-121	4.20268e-06	1.51197e-05	1.84705	5.74e-12
Contig29761	XP_002285653	Vitis vinifera	3-ketoacyl-CoA thiolase 2, peroxisomal isoform 1	0.0	8.09903e-05	0.000290333	1.84189	0
Contig879	XP_003633298	Vitis vinifera	cellulose synthase-like protein H1-like	2e-163	6.75191e-06	2.41948e-05	1.84133	5.66e-50
Contig33047	XP_003550330	Glycine max	protein ssh4-like	1e-030	5.93534e-06	2.12402e-05	1.8394	2.48e-33
Contig9308	XP_003529291	Glycine max	vesicle-associated protein 4-2-like	3e-68	3.30287e-05	0.00011766	1.83283	1.99e-121
Contig29112	NP_566426	Arabidopsis thaliana	chitinase	1e-35	0.000111035	0.00039538	1.83223	1.49e-134
Contig5854	XP_003591420	Medicago truncatula	Beta xylosidase	9e-11	0.00026392	0.00093978	1.83222	1.12e-67
Contig1674	ABK26027	Picea sitchensis	unknown	1e-031	7.55319e-06	2.6892e-05	1.83202	1.14e-20
Contig27685	NP_200524	Arabidopsis thaliana	purple acid phosphatase 28	8e-105	1.21946e-05	4.33844e-05	1.83094	1.67e-58
Contig29400	XP_002271372	Vitis vinifera	anthocyanidin reductase	1e-65	1.19266e-05	4.23498e-05	1.82817	7.59e-31
242393	XP_002268653	Vitis vinifera	probable receptor-like protein kinase At5g39020-like	3e-72	1.12797e-06	3.99507e-06	1.82449	0.00651334
Contig22601	XP_002267554	Vitis vinifera	calcium-binding allergen Bet v 3	7e-18	2.077e-05	7.35592e-05	1.82441	3.7e-15
Contig30734	XP_002278696	Vitis vinifera	zeatin O-glucosyltransferase	6e-39	1.17791e-05	4.17157e-05	1.82436	3.23e-18
Contig11634	XP_003635288	Vitis vinifera	NAC domain-containing protein 18-like	1e-50	1.27063e-05	4.49747e-05	1.82357	2.3e-39
Contig2879	XP_002278541	Vitis vinifera	LOW QUALITY PROTEIN: cytochrome P450 716B2-like	6e-118	0.000416064	0.00146842	1.81938	0
Contig19444	XP_002533436	Ricinus communis	glycosyltransferase, putative	4e-118	2.06202e-05	7.27162e-05	1.81822	4.26e-108
22276	AEN81307	Capsella rubella	AT1G80780-like protein	1e-56	9.42576e-06	3.32282e-05	1.81773	0.000117197
Contig7718	NP_178983	Arabidopsis thaliana	pentatricopeptide repeat-containing protein	6e-46	1.80291e-06	6.3544e-06	1.81743	2.05e-06
Contig28102	XP_002266527	Vitis vinifera	glucose-6-phosphate 1-dehydrogenase, cytoplasmic isoform	0.0	3.63205e-05	0.00012792	1.81639	7.33e-190
244944	NP_565135	Arabidopsis thaliana	PLATZ transcription factor domain-containing protein	7e-50	1.53102e-06	5.39055e-06	1.81594	0.000994268
Contig23236	XP_002269573	Vitis vinifera	pentatricopeptide repeat-containing protein At4g33170-like	2e-33	5.13847e-06	1.80327e-05	1.81121	0.0196323
Contig32928	XP_002310009	Populus trichocarpa	cytochrome P450	5e-032	5.38566e-05	0.000188985	1.81108	7.44e-52
235970	XP_002270678	Vitis vinifera	single-stranded DNA-binding protein, mitochondrial	6e-51	4.0536e-06	1.42099e-05	1.80962	6.88e-09
Contig22954	XP_002531853	Ricinus communis	60S ribosomal protein L34, putative	2e-38	3.05207e-05	0.000106974	1.8094	6.98e-161
Contig19193	XP_002275049	Vitis vinifera	cytochrome P450 716B1	2e-43	0.000115146	0.000403167	1.80792	5.96e-171
34195	XP_003526571	Glycine max	14-3-3-like protein-like	1e-113	1.53915e-05	5.3877e-05	1.80754	4.8e-46
Contig33016	XP_003552506	Glycine max	inositol hexakisphosphate and diphosphoinositol-pentakisphosphate kinase-like	8e-106	2.85516e-06	9.97933e-06	1.80537	0.000579297
Contig32270	XP_002276682	Vitis vinifera	equilibrative nucleoside transporter 4	0.0	3.26639e-06	1.14099e-05	1.80452	1.08e-15
Contig12059	XP_002264273	Vitis vinifera	U-box domain-containing protein 27-like	9e-45	1.07678e-05	3.75249e-05	1.80112	1.41e-44
Contig23995	NP_194586	Arabidopsis thaliana	Long-chain-alcohol oxidase FAO4B	3e-10	7.67981e-06	2.67568e-05	1.80077	0.0132185
Contig32523	XP_003597624	Medicago truncatula	RNA exonuclease	7e-041	1.13524e-06	3.94935e-06	1.79862	0.0157142
118679	NP_001105196	Zea mays	nitrilase 2	1e-41	4.26763e-06	1.48336e-05	1.79736	2.16e-05
236494	XP_002534244	Ricinus communis	WD-repeat protein, putative	5e-64	2.1069e-06	7.32161e-06	1.79704	0.0037758
Contig32969	NP_001235152	Glycine max	S-locus lectin protein kinase family protein precursor	2e-087	3.57292e-06	1.24159e-05	1.79702	4.86e-14
107700	XP_002270579	Vitis vinifera	chitotriosidase-1	1e-09	4.08486e-05	0.000141931	1.79683	6.37e-27
243819	XP_002278015	Vitis vinifera	L-type lectin-domain containing receptor kinase S.4	2e-74	3.6278e-06	1.2602e-05	1.79649	2.43e-10
242608	XP_001762197	Physcomitrella patens subsp. patens	ARID/BRIGHT DNA-binding domain-containing protein	2e-15	1.25467e-06	4.35653e-06	1.79588	0.0403614
Contig21219	XP_002273076	Vitis vinifera	protein phosphatase 1 regulatory subunit 7-like	5e-58	1.48702e-05	5.15629e-05	1.79391	1.93e-81
Contig30749	NP_001151109	Zea mays	nematode-resistance protein	3e-52	8.02294e-06	2.77775e-05	1.79171	2.18e-17
Contig25975	XP_002281075	Vitis vinifera	mitogen-activated protein kinase homolog NTF3-like	9e-21	2.36966e-05	8.19775e-05	1.79055	4.24e-87
244604	XP_002315593	Populus trichocarpa	SET domain-containing protein	9e-94	2.95657e-06	1.02202e-05	1.78943	1.68e-09
139108	NP_568767	Arabidopsis thaliana	iron ion binding / oxidoreductase	5e-40	4.15575e-06	1.43569e-05	1.78857	0.00869314
Contig10322	ABD60296	Picea glauca	R2R3-MYB transcription factor MYB1	8e-42	5.44995e-06	1.88075e-05	1.787	1.01e-15
Contig30205	NP_564172	Arabidopsis thaliana	C3HC4-type RING finger protein	2e-51	3.63494e-06	1.25238e-05	1.78467	9.95e-10
249289	XP_002516087	Ricinus communis	Grave disease carrier protein, putative	7e-09	3.75472e-06	1.29338e-05	1.78437	0.0132185
Contig33131	XP_002272202	Vitis vinifera	F-box/LRR-repeat protein 14	0.0	9.34271e-06	3.21446e-05	1.78266	1.57e-58
Contig16574	XP_002278444	Vitis vinifera	formate dehydrogenase, mitochondrial	2e-65	0.000419885	0.00144339	1.7814	6.71e-301
Contig32295	XP_003588798	Medicago truncatula	Histidine kinase cytokinin receptor	9e-033	1.68521e-06	5.78812e-06	1.78017	0.0403614
247597	NP_566333	Arabidopsis thaliana	elongation factor EF-P	1e-78	4.13121e-06	1.4187e-05	1.77993	1.79e-08
Contig20787	XP_002282842	Vitis vinifera	dihydroflavonol-4-reductase-like	2e-56	5.30915e-05	0.000182299	1.77975	1.8e-92
Contig33677	XP_003526822	Glycine max	LOB domain-containing protein 15-like	1e-061	2.16505e-05	7.41965e-05	1.77695	4.28e-51
Contig15361	ABR17367	Picea sitchensis	unknown	3e-11	0.000193012	0.000661346	1.77671	5.57e-111
Contig27386	NP_567441	Arabidopsis thaliana	1,2-dihydroxy-3-keto-5-methylthiopentene dioxygenase 3	1e-24	0.00015167	0.000519526	1.77626	5.11e-102
Contig31251	XP_002277944	Vitis vinifera	probable F-box protein At1g60180-like	2e-07	3.13872e-06	1.07487e-05	1.77591	0.0132185
Contig24103	XP_002511094	Ricinus communis	lysosomal alpha-mannosidase, putative	1e-154	4.3775e-06	1.49839e-05	1.77523	6.07e-10
182832	XP_003631961	Vitis vinifera	LOW QUALITY PROTEIN: peroxidase 24-like	9e-11	1.23217e-05	4.20539e-05	1.77104	1.85e-12
Contig31875	AAO17067	Zantedeschia aethiopica	glycolate oxidase	0.0	4.7707e-05	0.000162592	1.76899	3.82e-148
240061	NP_850852	Arabidopsis thaliana	ARM repeat protein interacting with ABF2	0.0	2.02183e-06	6.88689e-06	1.76819	4.07e-16
Contig28882	XP_002269242	Vitis vinifera	LRR receptor-like serine/threonine-protein kinase GSO1-like	6e-86	3.74272e-06	1.27442e-05	1.76768	9.66e-22
Contig28338	XP_002312753	Populus trichocarpa	f-box family protein	3e-34	4.85022e-06	1.64851e-05	1.76504	4.04e-09
106573	XP_002284938	Vitis vinifera	protein SSH4-like	1e-19	4.80112e-06	1.62931e-05	1.76282	5.29e-05
75560	XP_003627732	Medicago truncatula	ATP synthase subunit beta	4e-17	0.000679983	0.00230643	1.76209	2.31e-08
Contig27373	XP_002274039	Vitis vinifera	probable calcium-activated outward-rectifying potassium channel 5, chloroplastic	3e-35	2.80524e-06	9.51187e-06	1.7616	0.0369431
Contig31421	NP_001150486	Zea mays	dual specificity protein phosphatase Diacylglycerol kinase, catalytic region	9e-60	2.24814e-06	7.59946e-06	1.75717	8.33e-06
Contig33511	NP_190342	Arabidopsis thaliana	leucine-rich repeat protein kinase-like protein	3e-82	1.72753e-05	5.83904e-05	1.75702	6.47e-86
Contig7995	XP_002277583	Vitis vinifera	pollen-specific protein SF21	1e-52	4.1304e-06	1.39577e-05	1.75671	0.000325697
Contig33337	ACH61612	Pseudotsuga menziesii	phosphate-responsive protein	4e-024	2.44036e-05	8.24598e-05	1.7566	3.97e-06
Contig33115	ACJ70135	Pinus sylvestris	putative epoxide hydrolase	7e-046	4.14016e-06	1.3989e-05	1.75654	3.39e-05
Contig23630	XP_002316143	Populus trichocarpa	integral membrane single C2 domain protein	5e-07	6.77912e-06	2.29054e-05	1.75652	0.0425892
236251	XP_002521427	Ricinus communis	quinone oxidoreductase, putative	2e-16	3.97769e-06	1.33876e-05	1.75089	1.71e-07
Contig16466	XP_002523548	Ricinus communis	transferase, transferring glycosyl groups, putative	4e-27	1.02256e-05	3.4345e-05	1.74792	1.08e-90
Contig29056	NP_177477	Arabidopsis thaliana	Cytochrome P450 superfamily protein	3e-34	2.30074e-05	7.7148e-05	1.74553	1.25e-36
Contig9684	ACU20898	Glycine max	unknown	6e-91	2.08624e-06	6.98644e-06	1.74365	1.15e-07
Contig22359	XP_002284310	Vitis vinifera	formamidase isoform 2	0.0	5.81803e-06	1.94326e-05	1.73988	2.38e-21
242722	XP_002270335	Vitis vinifera	protein VERNALIZATION INSENSITIVE 3-like	9e-20	1.13754e-06	3.79502e-06	1.73819	0.0403614
Contig28441	NP_850495	Arabidopsis thaliana	ribulose-phosphate 3-epimerase	5e-101	1.37353e-05	4.58109e-05	1.7378	5.3e-32
Contig22897	XP_002281858	Vitis vinifera	dihydroflavonol-4-reductase	2e-127	2.37365e-05	7.91038e-05	1.73664	1.56e-88
Contig14888	ABK25952	Picea sitchensis	unknown	1e-15	3.62558e-05	0.000120644	1.73448	5.37e-32
Contig10868	XP_003609490	Medicago truncatula	Transmembrane protein	4e-15	4.73857e-06	1.57466e-05	1.73252	0.00125322
Contig32076	XP_002266455	Vitis vinifera	protein CbbY-like	1e-023	1.23545e-05	4.09939e-05	1.73037	5.33e-09
Contig12488	AAP57676	Malus x domestica	non-symbiotic hemoglobin class 1	7e-71	9.6376e-05	0.000319772	1.7303	1.54e-248
248243	NP_187837	Arabidopsis thaliana	amino acid dehydrogenase family protein	3e-49	3.26567e-06	1.08314e-05	1.72977	0.000825535
Contig22388	NP_001148930	Zea mays	potassium transporter 17	6e-75	4.507e-06	1.49373e-05	1.72868	8.64e-11
Contig15344	XP_002284986	Vitis vinifera	3-ketoacyl-CoA synthase 11	0.0	1.6367e-05	5.42117e-05	1.72782	2.64e-93
Contig32092	BAG16530	Capsicum chinense	putative phosphate-induced protein	3e-036	1.52534e-05	5.04699e-05	1.72629	4.6e-09
190993	XP_002309938	Populus trichocarpa	amino acid transporter	0.0	7.1606e-06	2.36825e-05	1.72567	2.71e-29
Contig25453	XP_002280473	Vitis vinifera	acetylornithine deacetylase	0.0	2.43591e-05	8.05092e-05	1.72469	1.13e-90
Contig28983	XP_002276858	Vitis vinifera	UDP-glycosyltransferase 86A1	1e-25	3.98337e-06	1.31244e-05	1.72019	3.2e-05
Contig33620	ACU23694	Glycine max	unknown	1e-024	5.00183e-06	1.64341e-05	1.71617	8.04e-17
Contig30685	XP_002278330	Vitis vinifera	pentatricopeptide repeat-containing protein At2g41720-like	1e-159	3.02344e-06	9.92706e-06	1.71517	1.96e-17
Contig12275	ABR17895	Picea sitchensis	unknown	1e-56	2.45577e-06	8.06125e-06	1.71483	3.39e-05
Contig31378	NP_001147577	Zea mays	proline oxidase	3e-46	1.37857e-06	4.52189e-06	1.71376	0.00137054
Contig22831	XP_002517625	Ricinus communis	phopholipase d alpha, putative	3e-125	3.18244e-06	1.0386e-05	1.70644	6.02e-09
238490	NP_001152234	Zea mays	gibberellin receptor GID1L2	6e-28	2.25127e-06	7.34606e-06	1.70623	0.0369431
Contig27172	NP_189622	Arabidopsis thaliana	methyl esterase 11	8e-16	4.92644e-06	1.607e-05	1.70575	1.5e-07
Contig28391	XP_002512799	Ricinus communis	pentatricopeptide repeat-containing protein, putative	2e-127	4.53717e-06	1.4787e-05	1.70446	4.37e-18
Contig31293	XP_002278677	Vitis vinifera	aspartic proteinase nepenthesin-1-like	5e-58	8.02738e-06	2.61564e-05	1.70416	5.57e-25
Contig24383	XP_002276449	Vitis vinifera	probable calcium-binding protein CML17	5e-18	8.79541e-06	2.86171e-05	1.70206	0.000271548
244578	XP_002517559	Ricinus communis	hydrolase, putative	1e-24	1.63524e-06	5.3079e-06	1.69864	0.0403614
Contig33557	AEL98657	Silene latifolia	phospholipid-translocating ATPase, partial	1e-075	3.21239e-06	1.04177e-05	1.69732	1.35e-10
Contig24826	NP_182030	Arabidopsis thaliana	matrix metalloprotease domain-containing protein	5e-54	6.31348e-06	2.04047e-05	1.6924	2.28e-08
240249	XP_002522834	Ricinus communis	breast carcinoma amplified sequence, putative	1e-23	5.80417e-06	1.87458e-05	1.69141	0.000754509
Contig21053	NP_001149763	Zea mays	Grx_S17 - glutaredoxin subgroup II	4e-17	1.34855e-05	4.35449e-05	1.6911	3.9e-10
Contig10915	XP_002516765	Ricinus communis	wall-associated kinase, putative	2e-82	2.40442e-05	7.76e-05	1.69037	1.96e-94
245264	NP_194760	Arabidopsis thaliana	FGGY family of carbohydrate kinase	0.0	9.09833e-07	2.93443e-06	1.68941	0.000579297
Contig32209	XP_002270424	Vitis vinifera	ankyrin repeat domain-containing protein 17-like	2e-169	6.64265e-06	2.13816e-05	1.68654	5.52e-35
Contig24032	XP_002510219	Ricinus communis	pentatricopeptide repeat-containing protein, putative	3e-15	4.20419e-05	0.000135072	1.68383	1.27e-16
247814	XP_002285829	Vitis vinifera	probable MYST-like histone acetyltransferase 1	0.0	3.75592e-06	1.20555e-05	1.68246	6.45e-14
Contig33576	ABK21017	Picea sitchensis	unknown	2e-090	5.74237e-05	0.000183898	1.67919	2.29e-178
Contig16976	XP_002268711	Vitis vinifera	alpha-galactosidase	2e-128	3.80907e-06	1.2198e-05	1.67913	8.23e-11
245139	XP_002273077	Vitis vinifera	glutathione S-transferase zeta class-like isoform 1	2e-68	4.8307e-06	1.54533e-05	1.67761	2.44e-08
Contig32260	XP_002975220	Selaginella moellendorffii	ubiquitin-protein ligase, PUB17	6e-051	3.4761e-06	1.11182e-05	1.67738	0.0034825
Contig25430	NP_973880	Arabidopsis thaliana	wound-responsive protein-like protein	6e-08	2.74843e-06	8.77826e-06	1.67533	0.0145974
Contig33273	BAH19347	Nicotiana benthamiana	S locus glycoprotein like protein	9e-026	5.99284e-06	1.91172e-05	1.67356	0.00473017
Contig26944	XP_002266567	Vitis vinifera	probable S-acyltransferase At3g04970	3e-113	9.01406e-06	2.87477e-05	1.6732	1.31e-13
Contig22029	XP_002276933	Vitis vinifera	trihelix transcription factor GT-2	1e-72	9.56902e-06	3.05065e-05	1.67267	3.34e-39
Contig21596	XP_002266023	Vitis vinifera	probable peptide/nitrate transporter At1g22540	3e-45	1.00007e-05	3.18637e-05	1.67181	4.63e-08
Contig29162	XP_002515062	Ricinus communis	Paramyosin, putative	8e-34	2.86958e-06	9.14169e-06	1.67162	2.5e-07
Contig8512	XP_002533518	Ricinus communis	UDP-glucosyltransferase, putative	9e-80	1.70875e-05	5.44104e-05	1.67094	4.46e-71
Contig32156	AEJ84001	Taxus wallichiana var. mairei	phenylpropanoyltransferase	5e-040	7.10904e-06	2.26361e-05	1.6709	0.00426501
Contig30597	NP_195306	Arabidopsis thaliana	oxidoreductase, 2OG-Fe(II) oxygenase family protein	2e-40	1.9985e-06	6.36044e-06	1.67021	5.29e-05
Contig29317	XP_002278488	Vitis vinifera	purple acid phosphatase 18-like	3e-144	1.84135e-05	5.857e-05	1.6694	1.43e-54
Contig27508	YP_001806709	Cryptomeria japonica	hypothetical chloroplast RF2	1e-07	1.68665e-05	5.35806e-05	1.66755	2.76e-12
239947	XP_002509555	Ricinus communis	Phosducin, putative	3e-42	2.05718e-06	6.53067e-06	1.66657	0.000195378
Contig30791	XP_002513856	Ricinus communis	electron transporter, putative	4e-47	3.52232e-06	1.11651e-05	1.6644	3.52e-15
Contig20101	NP_173161	Arabidopsis thaliana	glutathione S-transferase TAU 25	1e-53	2.42191e-05	7.66602e-05	1.66233	3.28e-43
Contig15345	CAI56330	Vitis vinifera	TPA: isoflavone reductase-like protein 1	2e-104	5.35439e-06	1.69416e-05	1.66178	9.79e-07
244794	NP_189238	Arabidopsis thaliana	regulator of G-protein signaling 1	1e-34	2.088e-06	6.60186e-06	1.66075	0.00869314
247003	XP_002527877	Ricinus communis	fructokinase, putative	2e-59	1.41695e-06	4.4762e-06	1.65949	0.00137054
236264	XP_002512924	Ricinus communis	AMP-activated protein kinase, gamma regulatory subunit, putative	8e-38	1.17767e-06	3.71693e-06	1.65818	0.0157142
Contig32857	AAB02006	Nicotiana tabacum	epoxide hydrolase	2e-034	8.7175e-06	2.74865e-05	1.65674	0.025575
Contig24040	XP_002517167	Ricinus communis	basic 7S globulin 2 precursor small subunit, putative	7e-09	1.06467e-05	3.34914e-05	1.65339	0.00803334
Contig19194	XP_002516143	Ricinus communis	copper-transporting atpase paa1, putative	8e-115	4.52889e-06	1.42446e-05	1.65319	2.13e-08
Contig32588	XP_002511657	Ricinus communis	vesicle-associated membrane protein, putative	2e-016	5.2092e-06	1.63769e-05	1.65253	2.34e-13
Contig32855	NP_564001	Arabidopsis thaliana	Molybdenum cofactor sulfurase	1e-153	3.07291e-06	9.64707e-06	1.65048	1.81e-11
Contig31803	AAL32565	Arabidopsis thaliana	putative protein	1e-058	1.94526e-05	6.09599e-05	1.64789	9.09e-91
Contig10165	NP_566432	Arabidopsis thaliana	Acid phosphatase/vanadium-dependent haloperoxidase-related protein	2e-21	1.81191e-05	5.67108e-05	1.64612	6.42e-59
160089	XP_002513231	Ricinus communis	s-receptor kinase, putative	4e-44	1.74887e-06	5.45644e-06	1.64154	0.0196323
Contig32021	XP_003551995	Glycine max	E3 ubiquitin-protein ligase RNF181-like	5e-019	5.58998e-05	0.000174186	1.63971	6.13e-105
Contig32269	XP_002879708	Arabidopsis lyrata subsp. lyrata	oxidoreductase	3e-026	8.76309e-06	2.72868e-05	1.63869	5.46e-07
Contig32948	ADH04268	Nicotiana tabacum	MYC1b transcription factor	3e-047	4.02389e-05	0.000125177	1.6373	9.53e-61
Contig33151	NP_565685	Arabidopsis thaliana	tetratricopeptide repeat-containing protein	2e-071	1.00771e-05	3.13187e-05	1.63594	5.92e-52
Contig31841	BAB09318	Arabidopsis thaliana	ubiquitin activating enzyme E1-like protein	4e-060	4.94671e-06	1.53621e-05	1.63484	3.2e-09
Contig33108	BAC55707	Oryza sativa Japonica Group	putative brassinosteroid insensitive 1 precursor	2e-017	2.86396e-06	8.89355e-06	1.63475	4.6e-05
Contig4865	AEQ61826	Dimocarpus longan	chloroplast ferredoxin-3	6e-53	6.94628e-05	0.000215478	1.63323	2.39e-191
240615	NP_001148930	Zea mays	potassium transporter 17	6e-79	3.06505e-06	9.49993e-06	1.63201	4.19e-06
72065	XP_002521875	Ricinus communis	ATP binding protein, putative	5e-79	1.16212e-05	3.59822e-05	1.63052	9.17e-10
Contig4740	XP_003591660	Medicago truncatula	U-box domain-containing protein	7e-103	3.60094e-06	1.11478e-05	1.63031	3.08e-14
Contig32711	XP_002529540	Ricinus communis	Phytosulfokine receptor precursor, putative	2e-013	1.43078e-06	4.42816e-06	1.62991	0.0196323
238428	NP_197075	Arabidopsis thaliana	F-box/kelch-repeat protein	8e-18	4.62949e-06	1.43269e-05	1.6298	2.12e-18
Contig6384	CAE30295	Pinus taeda	GDP-fucose protein-O-fucosyltransferase 1	1e-111	7.44291e-06	2.30272e-05	1.6294	9.97e-10
Contig17768	NP_001149970	Zea mays	lysine ketoglutarate reductase trans-splicing related 1	6e-32	9.99912e-06	3.09245e-05	1.62888	0.000220254
Contig29678	XP_002512788	Ricinus communis	WD-repeat protein, putative	2e-133	5.8326e-06	1.80084e-05	1.62646	3.19e-13
245949	XP_002275350	Vitis vinifera	protein FAM116A-like	5e-131	1.92038e-06	5.9282e-06	1.6262	1.76e-06
Contig31563	XP_002262971	Vitis vinifera	G-type lectin S-receptor-like serine/threonine-protein kinase At1g11330, partial	5e-97	2.75372e-06	8.49996e-06	1.62607	5.33e-09
Contig31311	XP_001835928	Coprinopsis cinerea okayama7#130	SEC14 cytosolic factor	1e-07	8.26828e-05	0.000255164	1.62577	1.02e-36
Contig22962	XP_002280278	Vitis vinifera	probable L-type lectin-domain containing receptor kinase S.5	1e-122	1.33277e-05	4.1107e-05	1.62495	9.71e-50
242721	XP_002264500	Vitis vinifera	methyl-CpG-binding domain-containing protein 9-like	4e-07	1.80502e-06	5.55101e-06	1.62074	0.0242637
Contig31659	XP_002273258	Vitis vinifera	linoleate 13S-lipoxygenase 3-1, chloroplastic	0.0	2.03716e-05	6.26402e-05	1.62053	3.99e-149
106680	NP_565837	Arabidopsis thaliana	beta-fructofuranosidase	1e-26	1.30413e-05	4.00905e-05	1.62017	6.93e-07
249373	XP_002275653	Vitis vinifera	LRR repeats and ubiquitin-like domain-containing protein At2g30105	1e-72	7.6653e-07	2.35617e-06	1.62003	0.0403614
Contig29099	NP_193157	Arabidopsis thaliana	phytoene dehydrogenase	1e-77	5.74314e-06	1.76508e-05	1.61982	1.06e-10
Contig32689	XP_003576533	Brachypodium distachyon	phospholipase D alpha 1-like	2e-012	3.12886e-06	9.60658e-06	1.61839	0.0486827
Contig28718	XP_002532997	Ricinus communis	kinase, putative	6e-89	2.796e-06	8.58191e-06	1.61793	4.19e-06
248391	XP_002282926	Vitis vinifera	elicitor-responsive protein 3	2e-40	3.4859e-06	1.06888e-05	1.61649	0.000179724
Contig28119	NP_187233	Arabidopsis thaliana	invertase H	6e-17	3.27977e-06	1.00338e-05	1.6132	0.005256
Contig28350	XP_002263938	Vitis vinifera	40S ribosomal protein S29-like	7e-25	0.000157047	0.000479689	1.6109	1.01e-49
239810	XP_002521716	Ricinus communis	protein with unknown function	3e-39	1.47666e-06	4.51003e-06	1.6108	0.0196323
Contig18931	XP_002529495	Ricinus communis	lipid binding protein, putative	2e-14	1.54539e-05	4.70989e-05	1.60773	5.3e-08
Contig32905	XP_002532332	Ricinus communis	pectin acetylesterase, putative	9e-031	2.85666e-06	8.67682e-06	1.60284	0.0486827
Contig21488	XP_002275826	Vitis vinifera	cytochrome P450 71D10	2e-72	1.77325e-05	5.38468e-05	1.60246	8.02e-35
21494	ABK21216	Picea sitchensis	unknown	2e-06	6.47745e-05	0.000196554	1.60143	0.0339725
Contig31573	XP_002301169	Populus trichocarpa	AP2/ERF domain-containing transcription factor	3e-33	4.38957e-05	0.000133191	1.60135	3.72e-78
Contig29996	XP_002281463	Vitis vinifera	high affinity cationic amino acid transporter 1-like isoform 1	8e-24	3.81342e-06	1.15456e-05	1.59819	0.0425892
Contig15120	XP_003544641	Glycine max	plasma membrane ATPase 4-like isoform 1	0.0	0.000151302	0.000457844	1.59743	0
131962	XP_002311596	Populus trichocarpa	sucrose proton symporter	1e-104	9.32527e-06	2.82084e-05	1.59691	4.79e-16
Contig32998	XP_003588355	Medicago truncatula	Mitochondrial protein, putative	6e-019	0.000113524	0.000343384	1.59683	0
Contig20688	XP_002520313	Ricinus communis	1-aminocyclopropane-1-carboxylate oxidase, putative	1e-42	0.000170985	0.000516224	1.59413	2.13e-100
111871	XP_002265927	Vitis vinifera	auxin-induced protein PCNT115 isoform 1	2e-32	0.000190709	0.000574601	1.59119	4.72e-33
Contig31477	XP_002282684	Vitis vinifera	G-type lectin S-receptor-like serine/threonine-protein kinase SD2-5-like	1e-17	9.31199e-06	2.80509e-05	1.59088	3.29e-10
Contig20135	XP_002272575	Vitis vinifera	probable boron transporter 2-like	0.0	6.51888e-06	1.9637e-05	1.59088	8.92e-28
Contig19111	XP_002273966	Vitis vinifera	probable LRR receptor-like serine/threonine-protein kinase At4g08850-like	2e-63	4.55003e-05	0.000136956	1.58976	1.02e-165
Contig22467	NP_176124	Arabidopsis thaliana	phosphoglycerate mutase-like protein	9e-33	1.45454e-05	4.37633e-05	1.58916	2.86e-08
247821	XP_002267500	Vitis vinifera	1,4-Dihydroxy-2-naphthoyl-CoA synthase, peroxisomal	2e-67	2.0164e-06	6.06593e-06	1.58895	0.00209828
Contig30234	XP_002518461	Ricinus communis	DNA binding protein, putative	1e-21	6.43686e-06	1.9345e-05	1.58753	2.34e-10
248723	XP_002269563	Vitis vinifera	F-box protein At4g35930, partial	4e-14	1.4588e-06	4.37847e-06	1.58565	0.005256
Contig18232	XP_002525880	Ricinus communis	serine-threonine protein kinase, plant-type, putative	6e-57	1.92397e-05	5.76865e-05	1.58415	6.42e-26
Contig32644	XP_003580793	Brachypodium distachyon	probable adenylate kinase 1, chloroplastic-like	5e-121	7.95328e-06	2.38434e-05	1.58397	3.65e-22
Contig33404	AAO83660	Brassica juncea	cation-efflux transporter	9e-057	1.17908e-05	3.53159e-05	1.58266	8.19e-26
Contig31506	XP_002522834	Ricinus communis	breast carcinoma amplified sequence, putative	8e-20	6.17312e-06	1.84726e-05	1.58131	1.24e-05
241785	NP_850488	Arabidopsis thaliana	SNF1-related protein kinase catalytic subunit alpha KIN10	3e-55	1.8491e-06	5.53202e-06	1.58098	0.0486827
245874	XP_002517915	Ricinus communis	transferase, transferring glycosyl groups, putative	0.0	1.99429e-06	5.96391e-06	1.58038	8.36e-08
Contig30761	NP_850766	Arabidopsis thaliana	Nuclear transport factor 2 (NTF2) family protein	8e-53	1.81088e-05	5.41502e-05	1.58027	5.99e-42
Contig30215	XP_002513676	Ricinus communis	arsenite transport protein, putative	2e-60	1.89865e-06	5.66951e-06	1.57825	0.0288989
Contig28830	XP_002528643	Ricinus communis	cytochrome P450, putative	3e-91	4.35531e-06	1.30039e-05	1.5781	1.66e-09
236810	NP_849545	Arabidopsis thaliana	TRAM, LAG1 and CLN8 (TLC) lipid-sensing domain containing protein	7e-27	3.59904e-06	1.07329e-05	1.57635	0.000107017
249230	XP_002520775	Ricinus communis	ATP binding protein, putative	6e-54	4.00934e-06	1.19549e-05	1.57616	1.18e-08
247806	NP_849545	Arabidopsis thaliana	TRAM, LAG1 and CLN8 (TLC) lipid-sensing domain containing protein	4e-11	1.99264e-06	5.93393e-06	1.57431	0.0196323
Contig6789	XP_002281347	Vitis vinifera	diacylglycerol kinase 1	7e-15	4.70854e-06	1.40163e-05	1.57376	4.23e-08
Contig18657	NP_566696	Arabidopsis thaliana	peroxin 22	7e-22	3.60104e-06	1.07183e-05	1.57359	0.000271548
Contig29533	XP_002534105	Ricinus communis	Spotted leaf protein, putative	6e-34	2.10283e-06	6.25291e-06	1.5722	0.00190584
Contig25356	XP_002520146	Ricinus communis	homeobox protein, putative	1e-35	5.55313e-06	1.6497e-05	1.57083	1.8e-07
127922	XP_002273828	Vitis vinifera	uncharacterized amino acid permease YfnA	2e-90	4.06526e-06	1.20768e-05	1.57082	9.88e-06
246855	XP_002268449	Vitis vinifera	protein YIF1B	2e-18	3.43162e-06	1.0185e-05	1.56948	7.02e-05
Contig26969	XP_002273390	Vitis vinifera	flavonoid 3'-monooxygenase-like	8e-34	1.45268e-05	4.31083e-05	1.56924	1.22e-16
Contig11851	XP_003559302	Brachypodium distachyon	UPF0139 membrane protein At5g07960-like	2e-39	2.15986e-05	6.40835e-05	1.56901	1.27e-25
Contig21505	XP_002271441	Vitis vinifera	random slug protein 5	7e-42	8.38385e-06	2.48562e-05	1.56792	4.15e-07
Contig23251	XP_002285067	Vitis vinifera	probable carboxylesterase 2-like	3e-13	1.46409e-05	4.33976e-05	1.56761	0.0172594
Contig29890	XP_002285084	Vitis vinifera	beta-galactosidase 8-like	3e-88	7.71398e-06	2.28444e-05	1.56629	2.53e-12
Contig28063	XP_002518810	Ricinus communis	electron transporter, putative	1e-124	9.48707e-06	2.80919e-05	1.56612	2.54e-19
Contig28080	XP_002273828	Vitis vinifera	uncharacterized amino acid permease YfnA	9e-50	1.0857e-05	3.21475e-05	1.56608	6.75e-09
Contig21346	XP_002279089	Vitis vinifera	protein ECHIDNA	6e-51	1.84825e-05	5.46876e-05	1.56506	5.14e-08
Contig25248	XP_002268831	Vitis vinifera	heparan-alpha-glucosaminide N-acetyltransferase-like	2e-39	4.4786e-06	1.32302e-05	1.56272	3.59e-10
Contig18311	XP_002283985	Vitis vinifera	bark storage protein A	6e-109	2.87145e-05	8.46913e-05	1.56044	7.64e-100
Contig27934	XP_002511519	Ricinus communis	nitrate transporter, putative	9e-42	3.18845e-05	9.38903e-05	1.55812	4.54e-22
Contig28316	XP_002269650	Vitis vinifera	acyl-coenzyme A oxidase, peroxisomal	0.0	1.69621e-05	4.99455e-05	1.55804	7.58e-88
249620	XP_002273751	Vitis vinifera	arginine/serine-rich-splicing factor RSP40-like	8e-71	2.15028e-06	6.32296e-06	1.55608	0.000497334
Contig30998	XP_002516549	Ricinus communis	catalytic, putative	7e-47	2.99212e-06	8.7649e-06	1.55057	0.00254366
Contig31227	XP_002524205	Ricinus communis	kinase, putative	4e-12	2.88327e-06	8.44261e-06	1.54998	0.00254366
Contig29538	XP_003619902	Medicago truncatula	Disease resistance protein	7e-42	3.787e-06	1.10821e-05	1.54911	0.00152943
Contig21664	XP_002272188	Vitis vinifera	hypersensitive-induced response protein 1 isoform 1	4e-52	2.99338e-05	8.75554e-05	1.54842	3.9e-10
Contig23544	NP_197714	Arabidopsis thaliana	nicotinamidase 2	2e-57	8.06069e-05	0.000235754	1.54831	1.04e-149
Contig28254	XP_002534143	Ricinus communis	protein binding protein, putative	0.0	1.12034e-05	3.27669e-05	1.5483	2.93e-70
238794	XP_002309282	Populus trichocarpa	f-box family protein	4e-39	1.86455e-06	5.45033e-06	1.54752	0.0486827
Contig6987	ABB59573	Populus tremula x Populus alba	putative gamma-glutamyl transferase	2e-166	6.68356e-06	1.95234e-05	1.54652	2.01e-17
Contig30987	XP_002517903	Ricinus communis	DNA binding protein, putative	1e-07	2.71047e-05	7.91466e-05	1.54598	2.61e-38
Contig2116	XP_002512742	Ricinus communis	heat shock protein, putative	0.0	1.88009e-05	5.47752e-05	1.54272	2.98e-63
Contig5155	AAT73199	Taxus x media	3'-N-debenzoyltaxol N-benzoyltransferase	7e-31	8.37253e-05	0.000243783	1.54186	2.45e-06
241763	XP_002267929	Vitis vinifera	protein SUPPRESSOR OF GENE SILENCING 3-like	3e-55	8.39562e-07	2.43946e-06	1.53886	0.0369431
Contig24783	NP_200323	Arabidopsis thaliana	GDP-L-galactose phosphorylase	1e-40	4.22625e-06	1.22587e-05	1.53636	0.000681942
Contig31372	XP_002283389	Vitis vinifera	telomere repeat-binding protein 5-like	4e-55	3.8778e-06	1.12461e-05	1.53612	3.24e-14
Contig12885	XP_002524410	Ricinus communis	Plastid-lipid-associated protein, chloroplast precursor, putative	6e-120	2.35905e-05	6.83674e-05	1.5351	1.53e-51
Contig29923	XP_002285711	Vitis vinifera	UPF0483 protein AGAP003155	1e-74	6.63711e-06	1.92167e-05	1.53373	7.61e-14
Contig23844	XP_002525870	Ricinus communis	transcription factor, putative	3e-23	4.21787e-05	0.000121941	1.53159	9.03e-14
Contig30039	XP_002267004	Vitis vinifera	selenium-binding protein 1	0.0	6.31402e-05	0.000182471	1.53103	2.47e-240
Contig12408	XP_002981408	Selaginella moellendorffii	leucine rich repeat receptor kinase	8e-21	1.50331e-06	4.33494e-06	1.52787	0.0486827
200109	XP_002285155	Vitis vinifera	probable sugar phosphate/phosphate translocator At5g25400	2e-45	3.27798e-06	9.45174e-06	1.52777	0.0196323
246179	XP_002274772	Vitis vinifera	vesicle-associated protein 4-2-like	1e-56	2.80608e-06	8.08508e-06	1.52671	9.11e-09
Contig24097	XP_002268831	Vitis vinifera	heparan-alpha-glucosaminide N-acetyltransferase-like	2e-111	6.19371e-06	1.78409e-05	1.52631	1.94e-09
Contig7793	XP_003541068	Glycine max	polyol transporter 5-like	2e-15	1.57813e-05	4.54431e-05	1.52584	1.23e-08
Contig21467	XP_002527327	Ricinus communis	F-box/LRR-repeat protein, putative	3e-19	4.84749e-06	1.39493e-05	1.52488	0.000220254
240401	XP_002282999	Vitis vinifera	transcription factor bHLH130-like	3e-33	1.35024e-06	3.87316e-06	1.5203	9.71e-05
Contig30986	XP_002273718	Vitis vinifera	cysteine-rich receptor-like protein kinase 42	3e-17	3.73645e-06	1.0714e-05	1.51975	0.000367654
Contig29887	XP_002270285	Vitis vinifera	flavanone 7-O-glucoside 2''-O-beta-L-rhamnosyltransferase	1e-19	9.27671e-06	2.65956e-05	1.5195	8.03e-11
113898	NP_190811	Arabidopsis thaliana	protein PHYTOALEXIN DEFICIENT 4	1e-45	1.82487e-06	5.23068e-06	1.5192	0.0173081
Contig20317	XP_002267203	Vitis vinifera	ABC transporter I family member 6, chloroplastic	8e-101	1.93049e-05	5.52455e-05	1.51689	3.27e-47
Contig31953	XP_002284043	Vitis vinifera	sigma factor sigB regulation protein rsbQ	2e-145	7.11094e-06	2.03483e-05	1.5168	4.8e-15
239864	NP_850497	Arabidopsis thaliana	major facilitator protein	4e-102	6.28576e-06	1.7984e-05	1.51655	5.5e-18
Contig23760	NP_001148475	Zea mays	IN2-1 protein	1e-71	0.000465552	0.00133137	1.5159	0
Contig19117	XP_002273367	Vitis vinifera	probable glycerol kinase isoform 1	0.0	1.40185e-05	4.00668e-05	1.51508	7.55e-53
245130	XP_002278568	Vitis vinifera	AP3-complex subunit beta-A-like	7e-44	3.887e-06	1.10952e-05	1.5132	0.00333645
Contig23140	XP_002277444	Vitis vinifera	uncharacterized membrane protein At3g27390	4e-15	6.24377e-06	1.78208e-05	1.51307	0.0152022
Contig33270	NP_001235152	Glycine max	S-locus lectin protein kinase family protein precursor	4e-107	9.52725e-06	2.71281e-05	1.50966	1.24e-20
244150	XP_002271704	Vitis vinifera	GDSL esterase/lipase 1	1e-59	1.91429e-05	5.45072e-05	1.50964	2.07e-40
Contig26433	NP_196726	Arabidopsis thaliana	alpha/beta fold hydrolase family protein	5e-114	1.46747e-05	4.17757e-05	1.50933	3.91e-34
Contig31866	NP_179503	Arabidopsis thaliana	S-locus lectin protein kinase-like protein	2e-096	1.00113e-05	2.84986e-05	1.50926	2.62e-28
Contig18134	XP_002279669	Vitis vinifera	annexin D8	2e-15	4.11783e-06	1.17215e-05	1.5092	0.0152022
Contig33549	XP_002884600	Arabidopsis lyrata subsp. lyrata	ATP-citrate lyase B-1	0.0	1.44583e-05	4.11142e-05	1.50774	6.05e-71
Contig30973	NP_191407	Arabidopsis thaliana	calmodulin-binding protein-like protein	2e-109	3.87351e-06	1.10049e-05	1.50644	1.48e-14
Contig12615	XP_002531090	Ricinus communis	chaperone protein DNAj, putative	3e-16	4.84357e-05	0.000137603	1.50637	1.49e-82
Contig22007	XP_002263999	Vitis vinifera	transcription factor bHLH35	6e-18	2.65912e-05	7.55352e-05	1.5062	9.47e-34
249159	XP_002532109	Ricinus communis	glutaredoxin, grx, putative	2e-06	2.48148e-06	7.04534e-06	1.50547	3.84e-05
Contig25405	XP_002518706	Ricinus communis	triacylglycerol lipase, putative	3e-43	1.23954e-05	3.51648e-05	1.50433	1.49e-06
Contig33320	XP_002511888	Ricinus communis	ATP binding protein, putative	3e-165	5.66445e-06	1.60627e-05	1.50371	8.9e-27
Contig26453	XP_002513231	Ricinus communis	s-receptor kinase, putative	6e-38	4.19841e-06	1.19039e-05	1.50352	0.000329488
Contig1967	ABB47721	Oryza sativa Japonica Group	transmembrane protein, putative, expressed	1e-023	1.284e-05	3.63122e-05	1.49981	2.56e-14
Contig22353	XP_002307691	Populus trichocarpa	mtn21-like protein	2e-62	2.17847e-05	6.15815e-05	1.49918	2.85e-48
249495	XP_002274117	Vitis vinifera	probable mitochondrial 2-oxoglutarate/malate carrier protein	1e-16	6.69449e-06	1.89119e-05	1.49825	0.0370722
241751	NP_567344	Arabidopsis thaliana	14-3-3-like protein GF14 chi	2e-91	2.22146e-06	6.27262e-06	1.49756	8.78e-05
Contig33644	ACM48567	Taxus cuspidata	JAMYC	1e-073	2.98654e-05	8.43069e-05	1.49717	4.93e-116
Contig30323	XP_002273390	Vitis vinifera	flavonoid 3'-monooxygenase-like	2e-47	3.64067e-05	0.000102721	1.49645	5.11e-48
Contig18906	NP_001150745	Zea mays	peptide transporter PTR2	2e-65	4.89439e-05	0.000138076	1.49626	1.21e-55
Contig29015	NP_567679	Arabidopsis thaliana	cysteine-rich receptor-like protein kinase 10	1e-54	3.69914e-06	1.04347e-05	1.49613	2.02e-07
Contig28437	XP_003612603	Medicago truncatula	CYCLOPS	1e-77	5.46457e-06	1.5409e-05	1.49559	7e-25
Contig23193	XP_002533959	Ricinus communis	catalytic, putative	8e-21	6.2325e-05	0.000175718	1.49538	2.99e-21
Contig31456	NP_001154455	Arabidopsis thaliana	U-box domain-containing protein 7	5e-80	4.75896e-06	1.34053e-05	1.49409	2.99e-18
Contig29047	XP_002269880	Vitis vinifera	aspartic proteinase-like protein 1	7e-121	2.16433e-05	6.07454e-05	1.48885	1.1e-71
Contig10879	ABA97107	Oryza sativa Japonica Group	Lysosomal Cystine Transporter family protein, expressed	6e-80	2.19369e-05	6.15602e-05	1.48864	2.91e-25
243217	XP_002528698	Ricinus communis	phospholipid-transporting atpase, putative	1e-38	2.54499e-06	7.13609e-06	1.48747	0.0486827
244740	XP_002522361	Ricinus communis	oligopeptidase B, putative	1e-91	1.02289e-06	2.86217e-06	1.48445	0.0173081
123623	XP_002263501	Vitis vinifera	long-chain-fatty-acid--CoA ligase FadD15-like	2e-78	3.19171e-06	8.929e-06	1.48417	0.00553501
243457	XP_002265127	Vitis vinifera	probable methyltransferase PMT20	7e-123	1.02481e-06	2.85593e-06	1.4786	0.0288989
248764	NP_568213	Arabidopsis thaliana	Potassium transporter 7	2e-29	1.99092e-06	5.54567e-06	1.47793	0.0117799
Contig23355	XP_002276436	Vitis vinifera	crt homolog 1-like	3e-112	1.21152e-05	3.37426e-05	1.47775	9.09e-31
249716	NP_177275	Arabidopsis thaliana	senescence associated protein 18	3e-46	2.01975e-06	5.62271e-06	1.47709	0.00553501
Contig32781	XP_002264485	Vitis vinifera	pyruvate kinase isozyme G, chloroplastic-like	2e-085	5.10411e-06	1.41906e-05	1.47521	4.19e-05
Contig33107	AAP41107	Gossypium hirsutum	kinesin-like calmodulin binding protein	2e-131	4.03442e-06	1.12066e-05	1.47392	1.34e-10
Contig30757	XP_002284800	Vitis vinifera	CBS domain-containing protein CBSX5	5e-96	3.60222e-05	9.99832e-05	1.4728	2.07e-109
Contig23626	XP_002283119	Vitis vinifera	probable inositol oxygenase	1e-126	4.90119e-05	0.000135894	1.47128	9.95e-102
Contig20232	XP_002274219	Vitis vinifera	protein ZINC INDUCED FACILITATOR-LIKE 1-like	9e-94	1.15978e-05	3.21378e-05	1.47043	4.53e-17
Contig33627	NP_001235152	Glycine max	S-locus lectin protein kinase family protein precursor	7e-135	1.91219e-06	5.29579e-06	1.46962	2.49e-07
112604	XP_002513926	Ricinus communis	protein phosphatase 2c, putative	2e-79	2.09214e-06	5.78973e-06	1.46852	0.0425892
Contig15814	XP_002282125	Vitis vinifera	putative receptor protein kinase ZmPK1	4e-101	4.65294e-06	1.28756e-05	1.46843	1.75e-16
Contig22376	NP_680181	Arabidopsis thaliana	P-type ATPase	2e-86	6.01028e-06	1.66259e-05	1.46793	1.21e-07
Contig20306	NP_190956	Arabidopsis thaliana	aldo/keto reductase family protein	9e-12	0.000685527	0.00189194	1.46458	5.27e-193
Contig818	CAA70105	Arabidopsis thaliana	Hsc70-G8 protein	5e-029	0.000285552	0.000787815	1.4641	1.73e-99
241046	XP_002262765	Vitis vinifera	metal tolerance protein C4	1e-06	2.20877e-06	6.09144e-06	1.46354	0.000917188
Contig33027	XP_003565280	Brachypodium distachyon	probable carboxylesterase 15-like	5e-022	1.56823e-05	4.32281e-05	1.46283	6.01e-08
Contig32199	BAD24818	Daucus carota	cell attachment protein in somatic embryogenesis	2e-058	9.01846e-06	2.48589e-05	1.46281	9.75e-14
Contig31208	XP_002279821	Vitis vinifera	pentatricopeptide repeat-containing protein At3g16010-like	3e-129	2.52747e-06	6.96564e-06	1.46256	1.58e-06
Contig17527	XP_002263762	Vitis vinifera	spermidine synthase	6e-116	6.21433e-06	1.71259e-05	1.46251	3.69e-17
238569	XP_002275490	Vitis vinifera	F-box protein At5g07670	1e-23	4.98458e-06	1.37324e-05	1.46204	0.00482641
Contig32175	NP_568921	Arabidopsis thaliana	thiol protease aleurain	5e-132	0.000336586	0.000927183	1.46188	0
238507	XP_002263740	Vitis vinifera	serine/threonine-protein phosphatase 7	9e-73	2.39731e-06	6.60209e-06	1.46151	0.0288989
Contig30400	XP_002301036	Populus trichocarpa	sulfate/bicarbonate/oxalate exchanger and transporter sat-1	2e-41	6.13797e-06	1.68831e-05	1.45974	3.72e-05
Contig30587	NP_681854	Thermosynechococcus elongatus BP-1	ycf36 gene product	5e-10	1.96045e-06	5.39222e-06	1.45969	0.0196323
Contig13464	ACR10275	Brassica rapa subsp. pekinensis	flavin-monooxygenase	7e-59	4.05381e-06	1.11458e-05	1.45916	0.025575
Contig31403	XP_002500529	Micromonas sp. RCC299	phosphoglucomutase/phosphomannomutase family protein	3e-06	2.06118e-05	5.66141e-05	1.45769	8.17e-12
Contig23214	XP_002524646	Ricinus communis	Phospholipid-transporting ATPase, putative	7e-18	6.91676e-06	1.8987e-05	1.45685	0.0100447
Contig31385	NP_568117	Arabidopsis thaliana	phosphoadenosine phosphosulfate (PAPS) reductase family protein	6e-171	1.46695e-05	4.0254e-05	1.45631	4.99e-53
114319	XP_002279974	Vitis vinifera	pentatricopeptide repeat-containing protein At2g03880, mitochondrial	5e-21	1.46524e-05	4.01896e-05	1.45569	0.0105308
Contig10928	XP_002267635	Vitis vinifera	G-type lectin S-receptor-like serine/threonine-protein kinase At1g34300	0.0	9.50521e-06	2.60361e-05	1.45372	1.24e-51
Contig27476	XP_002515058	Ricinus communis	copine, putative	7e-18	4.21651e-06	1.1549e-05	1.45364	0.00291812
Contig33049	XP_002267624	Vitis vinifera	ATPase family gene 2 protein-like	8e-069	2.863e-06	7.8414e-06	1.45358	0.00017514
Contig31587	XP_003617990	Medicago truncatula	Retinoblastoma-binding protein	3e-06	1.8514e-05	5.0697e-05	1.45328	4.1e-08
Contig27856	XP_002275502	Vitis vinifera	transmembrane protein 205	3e-76	6.18693e-05	0.000169338	1.45261	4.7e-118
116271	XP_002282355	Vitis vinifera	delta-1-pyrroline-5-carboxylate synthase	1e-107	3.06948e-06	8.39823e-06	1.45209	0.000550929
Contig17439	XP_002516143	Ricinus communis	copper-transporting atpase paa1, putative	2e-09	5.47205e-06	1.49705e-05	1.45197	0.00200293
Contig31332	XP_002268003	Vitis vinifera	SAL1 phosphatase	6e-85	1.20049e-06	3.28292e-06	1.45136	0.0288989
Contig16680	XP_002276206	Vitis vinifera	UPF0497 membrane protein 4	5e-16	6.05425e-05	0.00016533	1.44933	2.74e-53
Contig28835	XP_002313430	Populus trichocarpa	glycosyltransferase, CAZy family GT47	4e-12	1.54154e-05	4.20764e-05	1.44864	0.000528138
Contig30607	XP_002527340	Ricinus communis	catalytic, putative	1e-50	2.00606e-05	5.47428e-05	1.44831	1.37e-11
247023	NP_200445	Arabidopsis thaliana	RING/U-box domain-containing protein	1e-13	3.35293e-06	9.14864e-06	1.44813	0.0152022
Contig18272	XP_002267164	Vitis vinifera	probably inactive leucine-rich repeat receptor-like protein kinase At5g48380-like	0.0	1.51325e-05	4.12794e-05	1.44777	3.14e-56
227805	NP_001031966	Arabidopsis thaliana	adenylate kinase family protein	2e-75	1.03181e-05	2.81345e-05	1.44716	3.39e-18
Contig32758	ABF93837	Oryza sativa Japonica Group	serine O-acetyltransferase family protein, expressed	4e-075	4.28192e-06	1.16702e-05	1.44649	2.17e-09
Contig9882	NP_564615	Arabidopsis thaliana	Peroxisomal membrane 22 kDa (Mpv17/PMP22) family protein	1e-141	9.40111e-06	2.55861e-05	1.44446	9.63e-23
Contig20126	XP_002271441	Vitis vinifera	random slug protein 5	1e-71	7.3124e-06	1.98721e-05	1.44233	9.88e-12
240239	XP_002524358	Ricinus communis	type I inositol polyphosphate 5-phosphatase, putative	9e-51	1.80404e-06	4.90231e-06	1.44223	0.025575
Contig17248	XP_002516472	Ricinus communis	Vacuolar-processing enzyme precursor, putative	3e-143	7.36223e-05	0.000200023	1.44195	2.23e-178
103292	NP_197188	Arabidopsis thaliana	pentatricopeptide repeat-containing protein	6e-11	0.000128858	0.000350056	1.4418	0.0220604
Contig5043	NP_001236942	Glycine max	pyridoxal kinase	6e-166	1.43267e-05	3.89198e-05	1.4418	4.84e-25
Contig22659	XP_002285427	Vitis vinifera	14-3-3-like protein D-like	8e-121	7.73996e-05	0.000210083	1.44056	4.52e-165
Contig27337	NP_200683	Arabidopsis thaliana	WcaG domain-containing protein	8e-34	3.96509e-06	1.07569e-05	1.43984	0.00803334
Contig4768	AAN32641	Solanum tuberosum	putative short-chain type alcohol dehydrogenase	2e-46	6.24352e-06	1.69352e-05	1.43959	2.9e-05
Contig33411	XP_002518142	Ricinus communis	potassium channel beta, putative	2e-147	1.93438e-05	5.24562e-05	1.43924	6.13e-32
Contig26231	NP_200949	Arabidopsis thaliana	D-ribulose-5-phosphate-3-epimerase	3e-128	1.19266e-05	3.22586e-05	1.4355	2.92e-17
247809	XP_002273615	Vitis vinifera	glycogen phosphorylase 1-like	0.0	1.98597e-06	5.36326e-06	1.43327	2.86e-08
241611	XP_002512086	Ricinus communis	SPFH domain-containing protein 2 precursor, putative	1e-13	5.86963e-06	1.58438e-05	1.43258	0.0116031
106742	XP_002509972	Ricinus communis	UDP-glucose 4-epimerase, putative	2e-41	5.73364e-06	1.54675e-05	1.43171	9.23e-05
244855	XP_002284172	Vitis vinifera	probable disease resistance protein At4g33300-like	9e-148	1.70051e-06	4.5862e-06	1.43133	3.03e-07
Contig30000	XP_002318814	Populus trichocarpa	cytochrome P450	2e-93	3.26496e-06	8.80288e-06	1.43091	9.15e-09
Contig31307	NP_199482	Arabidopsis thaliana	Tetraspanin family protein	2e-49	2.98144e-06	8.0361e-06	1.43049	0.00915156
Contig16886	XP_002280655	Vitis vinifera	abhydrolase domain-containing protein 4-like	6e-173	6.43237e-05	0.000173252	1.42945	1.21e-159
Contig33319	NP_188773	Arabidopsis thaliana	clavaminate synthase-like protein	7e-012	6.96495e-05	0.000187433	1.42819	1.06e-18
Contig29373	NP_563889	Arabidopsis thaliana	PLAC8 family protein	8e-51	2.78513e-06	7.4947e-06	1.42813	0.00017514
Contig31766	AEQ33588	Ginkgo biloba	putative UDP-glucose:flavonoid glucosyltransferase	6e-023	5.13078e-06	1.37921e-05	1.42659	0.00105503
Contig17946	XP_002509423	Ricinus communis	protein with unknown function	0.0	2.94361e-05	7.90618e-05	1.42539	1.47e-168
90405	XP_002282139	Vitis vinifera	protein GPR107-like	3e-25	1.4241e-05	3.824e-05	1.42503	5.01e-15
Contig31948	XP_002512657	Ricinus communis	pentatricopeptide repeat-containing protein, putative	3e-045	3.59247e-06	9.63936e-06	1.42396	0.000117356
243311	XP_003597218	Medicago truncatula	Beta-galactosidase	8e-40	2.10306e-06	5.64036e-06	1.4233	0.0104265
Contig31751	XP_002524621	Ricinus communis	inorganic phosphate transporter, putative	1e-96	2.86414e-05	7.67771e-05	1.42257	7.8e-43
Contig8076	ABK22688	Picea sitchensis	unknown	2e-66	4.5013e-06	1.20581e-05	1.42159	0.000377746
Contig32069	ADK13053	Pinus pinaster	glutamate dehydrogenase	1e-108	7.1232e-06	1.90693e-05	1.42065	2.2e-06
Contig20102	XP_002280143	Vitis vinifera	serine incorporator 3 isoform 1	2e-167	3.77768e-05	0.000101117	1.42045	8.44e-139
236605	XP_002268176	Vitis vinifera	putative glucose-6-phosphate 1-epimerase	8e-59	2.20178e-06	5.89014e-06	1.41963	0.00333645
50448	XP_002283103	Vitis vinifera	UDP-glucose 4-epimerase	8e-39	3.26119e-06	8.72169e-06	1.41921	9.23e-05
Contig32283	ACJ54184	Nicotiana benthamiana	ubiquitin	3e-036	0.000244372	0.000653252	1.41856	1.69e-72
Contig31654	XP_002279861	Vitis vinifera	high-affinity nitrate transporter 3.2	3e-46	7.68802e-06	2.05476e-05	1.41828	9.73e-09
236759	NP_565900	Arabidopsis thaliana	aarF domain-containing kinase	3e-13	1.81267e-06	4.84314e-06	1.41783	0.025575
Contig18090	NP_200780	Arabidopsis thaliana	heat shock protein 18.2	1e-07	4.06726e-05	0.000108638	1.41739	1.67e-05
Contig20795	XP_002273737	Vitis vinifera	glutathione S-transferase U17	2e-33	0.000186832	0.000498872	1.41693	2.83e-194
Contig18085	XP_002529926	Ricinus communis	Aspartic proteinase precursor, putative	5e-144	2.50328e-05	6.6834e-05	1.41677	4.03e-48
Contig28014	XP_002277274	Vitis vinifera	transcription factor bHLH130-like	8e-45	9.34373e-06	2.49428e-05	1.41655	6.31e-34
Contig32705	ACN21647	Lotus japonicus	putative basic helix-loop-helix protein BHLH21	6e-030	1.07667e-05	2.8729e-05	1.41593	1.37e-20
Contig28302	XP_003628578	Medicago truncatula	Leucine-rich repeat-containing protein	3e-10	2.04541e-06	5.45415e-06	1.41496	0.000154529
244383	XP_002509740	Ricinus communis	cleavage and polyadenylation specificity factor, putative	4e-75	7.99673e-06	2.12682e-05	1.41121	8.87e-16
Contig30608	XP_002521224	Ricinus communis	Monoglyceride lipase, putative	6e-132	1.11324e-05	2.96016e-05	1.41091	5.28e-31
Contig18276	XP_002267820	Vitis vinifera	(+)-neomenthol dehydrogenase	3e-14	0.000200739	0.000533471	1.41009	1.41e-84
Contig16013	XP_003551225	Glycine max	protein TRANSPARENT TESTA 12-like	7e-144	2.86302e-05	7.6028e-05	1.40899	2.99e-82
239155	XP_002316143	Populus trichocarpa	integral membrane single C2 domain protein	9e-91	2.37576e-06	6.30696e-06	1.40856	0.00915156
Contig19520	XP_002285488	Vitis vinifera	sodium-coupled neutral amino acid transporter 3	6e-87	1.84237e-06	4.89008e-06	1.4083	0.0152022
Contig4043	XP_002322892	Populus trichocarpa	nbs-lrr resistance protein	8e-032	3.92109e-06	1.04036e-05	1.40776	3.95e-16
Contig23885	XP_002265489	Vitis vinifera	universal stress protein MJ0531	1e-51	1.23205e-05	3.26875e-05	1.40768	1.12e-13
Contig26625	XP_002278580	Vitis vinifera	probable phytol kinase 2, chloroplastic-like	1e-79	6.50594e-06	1.72604e-05	1.40764	3.71e-11
Contig27842	XP_002270991	Vitis vinifera	UPF0392 protein RCOM_0530710-like	2e-120	2.97427e-05	7.88918e-05	1.40734	3.55e-106
Contig32128	BAC66445	Helianthus annuus	alpha-galactosidase	2e-153	2.24046e-05	5.93666e-05	1.40586	3.55e-54
Contig25621	NP_001149674	Zea mays	iron-sulfur assembly protein IscA	3e-51	2.28593e-05	6.05585e-05	1.40555	1.51e-30
245468	XP_002528785	Ricinus communis	RNA binding protein, putative	3e-40	2.1142e-06	5.59965e-06	1.40522	0.0288989
238051	XP_002284350	Vitis vinifera	UDP-glycosyltransferase 83A1	9e-53	8.47303e-06	2.24146e-05	1.40349	1.56e-10
Contig22227	XP_002267848	Vitis vinifera	protein HOTHEAD-like	9e-115	4.97107e-05	0.000131015	1.39811	2.6e-130
245892	XP_002523640	Ricinus communis	WD-repeat protein, putative	2e-72	3.96412e-06	1.04407e-05	1.39714	1.14e-07
243095	XP_002262699	Vitis vinifera	bark storage protein A	8e-75	1.00481e-06	2.64593e-06	1.39686	0.0425892
Contig33166	XP_003596262	Medicago truncatula	Receptor-like serine/threonine kinase	3e-059	2.39891e-06	6.30413e-06	1.39392	0.00803334
Contig31652	XP_002277064	Vitis vinifera	proton-coupled amino acid transporter 1-like	9e-104	3.11201e-05	8.1698e-05	1.39246	1.37e-77
239765	XP_002282537	Vitis vinifera	universal stress protein YxiE-like isoform 1	2e-35	1.79324e-05	4.69944e-05	1.38992	7.99e-14
Contig19070	XP_002510419	Ricinus communis	glucose-1-phosphate adenylyltransferase, putative	0.0	4.08042e-05	0.000106886	1.38929	3.48e-134
3641	ACN59322	Arabidopsis thaliana	leucine-rich repeat receptor-like protein kinase	2e-017	1.00746e-05	2.63493e-05	1.38704	0.000114895
243081	NP_974692	Arabidopsis thaliana	D-2-hydroxyglutarate dehydrogenase	4e-24	3.18577e-06	8.33047e-06	1.38676	0.0370722
250238	XP_002282326	Vitis vinifera	thioredoxin-like 2, chloroplastic	3e-67	5.32979e-06	1.39367e-05	1.38674	7.87e-12
Contig20839	XP_002522423	Ricinus communis	sur2 hydroxylase/desaturase, putative	1e-112	2.4433e-05	6.37847e-05	1.38438	6.13e-66
Contig18153	XP_002284737	Vitis vinifera	3-hydroxybenzoate 6-hydroxylase 1-like	6e-46	6.11973e-05	0.00015972	1.38401	2.99e-53
Contig22257	XP_002265326	Vitis vinifera	UDP-glycosyltransferase 73C3	1e-28	6.85511e-06	1.78887e-05	1.38379	7.35e-18
Contig10668	AAW81731	Brassica oleracea	putative Basic helix-loop-helix(bHLH) family protein	1e-31	2.7909e-05	7.28292e-05	1.38378	4.85e-13
Contig30724	XP_002530658	Ricinus communis	oxidoreductase, putative	1e-155	3.58897e-05	9.35716e-05	1.3825	1.5e-54
Contig31596	NP_001149106	Zea mays	plant IF-like protein	2e-43	4.32149e-06	1.12565e-05	1.38116	4.71e-06
Contig31075	NP_850488	Arabidopsis thaliana	SNF1-related protein kinase catalytic subunit alpha KIN10	9e-27	3.34391e-06	8.70399e-06	1.38014	0.00200293
Contig30112	XP_002267500	Vitis vinifera	1,4-Dihydroxy-2-naphthoyl-CoA synthase, peroxisomal	3e-115	4.87301e-05	0.000126646	1.37792	8.15e-76
Contig30399	NP_186920	Arabidopsis thaliana	beta-catenin-like protein 1	5e-109	2.70351e-06	7.00615e-06	1.37379	5.5e-05
Contig7592	XP_003630569	Medicago truncatula	Mitochondrial phosphate carrier protein	3e-60	1.54504e-05	4.00023e-05	1.37244	2.11e-06
Contig20851	XP_002326569	Populus trichocarpa	nbs-lrr resistance protein	7e-06	8.24771e-06	2.13475e-05	1.372	0.00238429
Contig29858	XP_003590247	Medicago truncatula	(RAP Annotation release2) Galactose-binding like domain containing protein	3e-46	4.11163e-06	1.0641e-05	1.37185	0.000484655
236210	XP_002533392	Ricinus communis	pheophorbide A oxygenase, putative	1e-126	1.95166e-06	5.0506e-06	1.37175	5.5e-05
Contig9276	XP_003559048	Brachypodium distachyon	DNA repair endonuclease UVH1-like	4e-37	3.31085e-06	8.5567e-06	1.36985	0.0116031
Contig23569	XP_002278413	Vitis vinifera	phospholipase C 3-like	0.0	2.04677e-05	5.28614e-05	1.36887	8.09e-59
Contig4757	ABK95362	Populus trichocarpa	unknown	4e-07	2.16982e-05	5.60128e-05	1.36818	6.62e-28
Contig32197	XP_002510046	Ricinus communis	heat shock protein binding protein, putative	2e-075	4.08114e-06	1.05238e-05	1.36661	4.04e-08
243474	XP_002529495	Ricinus communis	lipid binding protein, putative	1e-90	4.83614e-06	1.24684e-05	1.36635	7.87e-07
248180	XP_002267769	Vitis vinifera	phosphatidylinositol 3-kinase, root isoform	7e-88	1.81096e-06	4.66539e-06	1.36524	0.025575
Contig29028	XP_002267340	Vitis vinifera	GDSL esterase/lipase 7-like	2e-18	5.15962e-06	1.32895e-05	1.36495	6.01e-08
Contig33640	XP_002285486	Vitis vinifera	probable xyloglucan glycosyltransferase 12	0.0	3.02708e-05	7.79648e-05	1.3649	9.95e-153
Contig33383	NP_565247	Arabidopsis thaliana	magnesium transporter MRS2-10	1e-038	4.86013e-06	1.24997e-05	1.36282	0.000805195
Contig6173	XP_003520880	Glycine max	probable mitochondrial chaperone BCS1-B-like	7e-132	9.94961e-06	2.55864e-05	1.36267	1.37e-33
Contig31189	NP_186914	Arabidopsis thaliana	pentatricopeptide repeat-containing protein	2e-18	5.3365e-06	1.37173e-05	1.36203	1.73e-05
235874	XP_002533758	Ricinus communis	BRASSINOSTEROID INSENSITIVE 1-associated receptor kinase 1 precursor, putative	2e-89	4.70224e-06	1.20724e-05	1.36029	0.00424913
245218	XP_002266763	Vitis vinifera	F-box protein SKIP14	3e-57	5.22367e-06	1.3407e-05	1.35985	0.000174972
Contig9657	XP_003541025	Glycine max	solute carrier family 22 member 15-like	5e-17	1.01699e-05	2.60546e-05	1.35723	0.00751643
243872	XP_002522834	Ricinus communis	breast carcinoma amplified sequence, putative	2e-81	2.79717e-06	7.16519e-06	1.35704	0.000377746
Contig29782	XP_001756357	Physcomitrella patens subsp. patens	1-deoxyxylulose 5-phosphate synthase	0.0	1.28333e-05	3.28703e-05	1.3569	1.61e-66
Contig28332	XP_002318176	Populus trichocarpa	AP2/ERF domain-containing transcription factor	3e-19	2.35715e-06	6.03482e-06	1.35627	0.0133972
Contig30219	XP_002274245	Vitis vinifera	glucose-1-phosphate adenylyltransferase large subunit 2, chloroplastic-like	2e-172	9.39972e-06	2.40595e-05	1.35592	2.85e-21
Contig28776	XP_002321954	Populus trichocarpa	iaa-amino acid hydrolase 5	2e-147	4.29978e-06	1.10003e-05	1.35521	4.55e-09
Contig31156	XP_002511484	Ricinus communis	protein phsophatase-2a, putative	1e-39	1.20565e-05	3.08036e-05	1.35329	1.12e-05
Contig29900	XP_002522969	Ricinus communis	cytochrome P450, putative	1e-26	3.49931e-05	8.93993e-05	1.35319	2.11e-36
Contig23309	XP_002268372	Vitis vinifera	probable beta-1,3-galactosyltransferase 19-like	6e-32	1.27402e-05	3.25421e-05	1.35292	0.00775282
Contig31808	XP_002272019	Vitis vinifera	2-aminoethanethiol dioxygenase	6e-083	3.36826e-06	8.59468e-06	1.35144	1.67e-08
Contig31540	NP_565029	Arabidopsis thaliana	Proteinase inhibitor, propeptide	2e-26	0.000125965	0.000321341	1.35108	1.13e-83
Contig30437	XP_002270765	Vitis vinifera	UDP-arabinose 4-epimerase 1	1e-176	1.58498e-05	4.036e-05	1.34846	5.9e-41
Contig575	BAB82450	Vigna radiata	PBng143	5e-071	6.88036e-06	1.75105e-05	1.34767	0.000132414
Contig25718	NP_680200	Arabidopsis thaliana	FAD/NAD(P)-binding oxidoreductase family protein	3e-97	0.000158675	0.000403685	1.34715	0
Contig29912	XP_002283652	Vitis vinifera	peroxiredoxin-2E, chloroplastic	2e-64	3.35558e-05	8.53113e-05	1.34618	2.85e-45
Contig32176	XP_003607957	Medicago truncatula	Protein thiJ	1e-93	1.27861e-05	3.24642e-05	1.34427	2.84e-26
Contig33616	XP_002318557	Populus trichocarpa	aminophospholipid ATPase	0.0	8.01233e-06	2.03384e-05	1.34391	1.86e-30
Contig32305	XP_003627376	Medicago truncatula	Chaperone protein dnaJ	3e-022	5.32657e-06	1.35156e-05	1.34334	2.58e-12
Contig310	NP_190988	Arabidopsis thaliana	late embryogenesis abundant hydroxyproline-rich glycoprotein	7e-032	4.65008e-06	1.17948e-05	1.34283	0.00254366
244395	XP_002522741	Ricinus communis	acyltransferase, putative	4e-17	4.48826e-06	1.13779e-05	1.34201	0.0165793
Contig32268	XP_002275194	Vitis vinifera	UDP-glycosyltransferase 74E2	3e-048	5.44601e-05	0.000137983	1.34122	2.62e-28
Contig31182	XP_002278088	Vitis vinifera	adipocyte plasma membrane-associated protein-like isoform 1	2e-122	9.12032e-06	2.30919e-05	1.34023	7.15e-13
Contig27953	NP_175970	Arabidopsis thaliana	putative galactinol--sucrose galactosyltransferase 1	4e-45	1.33347e-05	3.37559e-05	1.33995	0.00248801
Contig16961	XP_002278363	Vitis vinifera	lysosomal beta glucosidase-like isoform 1	0.0	6.14536e-05	0.000155484	1.3392	3.05e-181
Contig16865	XP_002525796	Ricinus communis	transcription factor, putative	2e-16	1.48169e-05	3.74818e-05	1.33895	0.0283204
Contig30213	XP_002514830	Ricinus communis	thioredoxin f-type, putative	2e-47	2.19341e-05	5.54474e-05	1.33794	1.02e-41
Contig29658	XP_002514829	Ricinus communis	glucosamine-fructose-6-phosphate aminotransferase, putative	8e-35	9.81898e-06	2.48098e-05	1.33727	0.0396648
127585	NP_192749	Arabidopsis thaliana	RNA recognition motif-containing protein	7e-34	5.95288e-06	1.50336e-05	1.33653	0.000698569
Contig33177	ABK25308	Picea sitchensis	unknown	5e-007	2.56014e-05	6.46344e-05	1.33608	9.81e-20
Contig32208	XP_002301036	Populus trichocarpa	sulfate/bicarbonate/oxalate exchanger and transporter sat-1	0.0	1.19365e-05	3.01187e-05	1.33528	2.58e-29
Contig29614	XP_001693876	Chlamydomonas reinhardtii	predicted 5-formyltetrahydrofolate cycloligase	2e-37	8.3549e-06	2.10482e-05	1.333	8.71e-07
Contig24027	NP_001106234	Zea mays	ras-related protein Rab-2-B	5e-101	4.38566e-05	0.000110465	1.33272	3.69e-49
Contig15279	XP_003540331	Glycine max	G-type lectin S-receptor-like serine/threonine-protein kinase At2g19130-like	7e-74	9.26576e-06	2.33209e-05	1.33164	1.27e-09
241443	XP_002277268	Vitis vinifera	seed maturation protein PM36	2e-66	5.85145e-06	1.47201e-05	1.33092	4.67e-08
Contig33026	BAD67732	Oryza sativa Japonica Group	putative sexual differentiation process protein isp4	1e-123	4.3973e-06	1.10551e-05	1.33002	0.000290855
Contig26159	NP_196216	Arabidopsis thaliana	transducin/WD40 domain-containing protein	8e-27	3.41254e-06	8.57809e-06	1.32981	0.0192278
Contig24928	XP_002275288	Vitis vinifera	peroxidase 21	2e-116	2.86818e-05	7.20477e-05	1.32882	5.54e-38
Contig29505	XP_001763191	Physcomitrella patens subsp. patens	Qa-SNARE, Sso1/Syntaxin1-type, SYP12A-group	5e-89	2.04397e-05	5.13172e-05	1.32807	5.48e-38
Contig28557	YP_003587346	Cucurbita pepo	cytochrome c oxidase subunit 1	2e-113	1.4039e-05	3.52042e-05	1.32631	7.07e-13
Contig20802	XP_003614387	Medicago truncatula	RRNA intron-encoded homing endonuclease	5e-09	0.000517931	0.0012983	1.3258	1.04e-40
185579	NP_200685	Arabidopsis thaliana	dehydrodolichyl diphosphate synthase 2	1e-27	8.09664e-06	2.02943e-05	1.32568	0.0396648
Contig11304	ABK24388	Picea sitchensis	unknown	6e-10	1.86133e-05	4.66304e-05	1.32493	1.02e-06
242768	NP_201523	Arabidopsis thaliana	tRNA-dihydrouridine synthase 4	3e-63	4.6787e-06	1.17157e-05	1.32426	0.0333138
Contig10556	XP_003558610	ubiquinone	NADH dehydrogenase	3e-76	8.99635e-06	2.25268e-05	1.32423	1.37e-12
248855	XP_002284994	Vitis vinifera	general transcription factor IIH subunit 2	4e-111	1.67151e-06	4.18503e-06	1.32409	0.0425892
Contig29828	XP_002278015	Vitis vinifera	L-type lectin-domain containing receptor kinase S.4	3e-131	9.46833e-06	2.36977e-05	1.32356	9.98e-24
Contig2224	XP_002277562	Vitis vinifera	abscisic acid receptor PYL4	9e-006	2.81227e-05	7.02836e-05	1.32145	9.26e-08
Contig32215	AAV64236	Zea mays	F-box protein	9e-006	3.91936e-06	9.79219e-06	1.32101	3.66e-06
Contig29136	XP_002523651	Ricinus communis	Potassium transporter, putative	4e-63	5.91064e-06	1.4749e-05	1.31923	8.89e-06
Contig12779	EEH44155	Paracoccidioides brasiliensis Pb18	cysteine desulfurase	2e-14	2.97153e-06	7.40937e-06	1.31814	0.00319893
Contig10671	XP_003529426	Glycine max	UPF0047 protein yjbQ-like	6e-83	2.7573e-05	6.86326e-05	1.31564	5.06e-12
Contig32066	XP_003609665	Medicago truncatula	Xyloglucan galactosyltransferase KATAMARI1-like protein	3e-045	3.83851e-05	9.55067e-05	1.31505	1.27e-31
111367	XP_002271704	Vitis vinifera	GDSL esterase/lipase 1	2e-59	4.86152e-05	0.000120947	1.31489	2.06e-78
Contig2851	ACH60077	Pseudotsuga menziesii	polcalcin	1e-055	5.38435e-06	1.33906e-05	1.31438	3.78e-13
249455	XP_002307770	Populus trichocarpa	acyl:coa ligase	1e-49	2.4574e-06	6.11132e-06	1.31435	0.0100447
242042	NP_188137	Arabidopsis thaliana	30S ribosomal protein S20	4e-37	6.97232e-06	1.73307e-05	1.31362	9.93e-09
197388	NP_568137	Arabidopsis thaliana	UDP-glycosyltransferase family protein	3e-27	5.43716e-06	1.3512e-05	1.31332	0.0275758
Contig31739	XP_002280269	Vitis vinifera	UPF0613 protein PB24D3.06c	3e-115	4.36775e-06	1.08453e-05	1.31211	6.67e-10
Contig31018	XP_002521592	Ricinus communis	AP-3 complex subunit sigma-1, putative	3e-68	4.58832e-06	1.1381e-05	1.31059	0.00369549
Contig28665	XP_002524004	Ricinus communis	signal transducer, putative	5e-19	8.58207e-06	2.12847e-05	1.31042	4.63e-08
Contig26882	XP_002266740	Vitis vinifera	RING-H2 finger protein ATL72	5e-11	5.64886e-06	1.40083e-05	1.31025	0.0172594
Contig29488	XP_002267643	Vitis vinifera	beta-glucosidase 11-like	3e-142	7.71049e-06	1.91111e-05	1.30951	9.48e-17
Contig32219	NP_195791	Arabidopsis thaliana	methyltransferase	5e-057	7.17854e-06	1.77872e-05	1.30907	7.1e-18
235647	NP_001147590	Zea mays	chloroplast oxygen-evolving complex/thylakoid lumenal 25.6kDa protein	2e-58	2.36889e-06	5.86525e-06	1.30798	0.00254366
Contig3667	XP_002272202	Vitis vinifera	F-box/LRR-repeat protein 14	1e-107	6.4662e-06	1.59794e-05	1.30522	5.99e-07
235879	XP_002530235	Ricinus communis	zinc binding dehydrogenase, putative	5e-08	1.81807e-05	4.49256e-05	1.30513	6.23e-22
237374	XP_002279028	Vitis vinifera	myosin-Vb-like	7e-125	3.06473e-06	7.57135e-06	1.30479	0.00424913
116068	XP_003607267	Medicago truncatula	Protein ELC	2e-06	6.52547e-06	1.61174e-05	1.30447	0.00554334
Contig22516	XP_002275759	Vitis vinifera	cysteine proteinase RD19a isoform 1	2e-63	0.000413202	0.00102055	1.30443	1.07e-307
Contig22282	XP_002267258	Vitis vinifera	probable S-acyltransferase At3g60800-like, partial	1e-97	1.93984e-05	4.78919e-05	1.30384	2e-48
240678	XP_002518396	Ricinus communis	coproporphyrinogen III oxidase, putative	6e-106	6.49805e-06	1.60351e-05	1.30316	2.19e-06
Contig15945	XP_003575091	Brachypodium distachyon	ribonuclease J-like	2e-43	2.83211e-06	6.97921e-06	1.30119	0.000420557
Contig29346	XP_002283772	Vitis vinifera	cytochrome P450 76A2	7e-34	2.58277e-05	6.36374e-05	1.30096	2.79e-17
Contig33003	ACG44902	Zea mays	ureide permease 2	6e-099	6.84333e-06	1.68576e-05	1.30063	1.62e-09
Contig31798	ACI06122	Panax ginseng	cinnamyl alcohol dehydrogenase	5e-021	2.74911e-05	6.77069e-05	1.30034	1.56e-10
Contig19653	XP_002309192	Populus trichocarpa	thioredoxin h	2e-38	1.59942e-05	3.92325e-05	1.2945	8.86e-12
Contig17489	NP_182147	Arabidopsis thaliana	BCL-2-associated athanogene 6	2e-34	1.41475e-05	3.46895e-05	1.29395	5.66e-62
Contig29712	XP_002516353	Ricinus communis	mitochondrial carrier protein, putative	2e-33	3.5567e-06	8.71476e-06	1.29292	0.000365898
Contig24415	XP_002272735	Vitis vinifera	ammonium transporter 3 member 1-like	1e-75	9.13149e-06	2.23544e-05	1.29164	3.05e-06
Contig3709	XP_003527472	Glycine max	G-type lectin S-receptor-like serine/threonine-protein kinase At2g19130-like	2e-070	7.80524e-06	1.91062e-05	1.29153	7.73e-06
Contig31576	XP_001751223	Physcomitrella patens subsp. patens	ATP-binding cassette transporter, subfamily I, member 15, ABC component protein PpABCI15	0.0	2.22805e-05	5.45092e-05	1.29071	1.95e-76
Contig15964	BAD94202	Arabidopsis thaliana	transporter-like protein	4e-29	3.01377e-05	7.37065e-05	1.29022	1.66e-15
Contig19109	NP_194336	Arabidopsis thaliana	ribosomal protein L18ae family protein	9e-18	1.00324e-05	2.45238e-05	1.28952	7.44e-05
Contig29745	NP_851050	Arabidopsis thaliana	E3 ubiquitin-protein ligase RHF2A	1e-65	9.63982e-06	2.35486e-05	1.28856	1.53e-26
242394	XP_002510543	Ricinus communis	cyclophilin, putative	4e-49	8.74774e-06	2.13674e-05	1.28843	0.000922397
Contig22734	XP_002322473	Populus trichocarpa	acyl:coa ligase	7e-09	3.69318e-05	9.01838e-05	1.28801	8.67e-09
Contig26788	XP_002275863	Vitis vinifera	universal stress protein A-like protein	1e-20	1.67346e-05	4.08118e-05	1.28616	7.55e-19
Contig13491	XP_002268154	Vitis vinifera	FYVE and coiled-coil domain-containing protein 1 isoform 1	7e-22	2.53165e-05	6.17404e-05	1.28614	0.000100804
Contig21645	NP_001078438	Arabidopsis thaliana	WcaG domain-containing protein	1e-33	2.70885e-05	6.60316e-05	1.28548	0.00347934
Contig30793	NP_194824	Arabidopsis thaliana	omega-6 fatty acid desaturase	5e-107	3.03478e-06	7.39414e-06	1.28479	0.00319893
Contig30257	XP_002517011	Ricinus communis	phosphatidylcholine transfer protein, putative	1e-125	1.39675e-05	3.40288e-05	1.28468	1.93e-35
Contig26842	XP_002272406	Vitis vinifera	GPI-anchored protein LORELEI	4e-37	3.33133e-05	8.11472e-05	1.28444	4.67e-38
Contig22116	XP_002528403	Ricinus communis	serine carboxypeptidase, putative	3e-174	4.98359e-05	0.00012139	1.2844	9.73e-120
Contig18993	NP_173161	Arabidopsis thaliana	glutathione S-transferase TAU 25	2e-20	7.86124e-05	0.000191344	1.28334	4.66e-11
Contig21942	NP_001147106	Zea mays	40S ribosomal protein S28	6e-19	9.50766e-05	0.000231405	1.28326	4.35e-24
Contig18439	XP_002266773	Vitis vinifera	probable purine permease 11	6e-91	2.70649e-05	6.58724e-05	1.28325	2.01e-44
Contig28304	NP_195819	Arabidopsis thaliana	auxin efflux carrier family protein	5e-117	3.76197e-06	9.15318e-06	1.28279	5.82e-10
Contig17783	NP_187286	Arabidopsis thaliana	Shikimate dehydrogenase	2e-92	1.67239e-05	4.06432e-05	1.2811	4.26e-30
Contig32274	XP_003632047	Vitis vinifera	auxin-induced protein PCNT115 isoform 2	2e-015	3.10877e-05	7.55291e-05	1.28069	0.000194369
Contig30561	XP_002269573	Vitis vinifera	pentatricopeptide repeat-containing protein At4g33170-like	1e-66	2.56963e-06	6.23456e-06	1.27873	0.0123409
248774	XP_002281279	Vitis vinifera	guanine nucleotide-binding protein subunit beta-like protein isoform 1	4e-76	4.89271e-05	0.000118704	1.27867	3.56e-38
Contig30329	XP_002271780	Vitis vinifera	putative ALA-interacting subunit 2	8e-90	2.70927e-06	6.57138e-06	1.27829	0.0100447
Contig24280	XP_002266395	Vitis vinifera	acid phosphatase 1-like	2e-51	9.06615e-06	2.19688e-05	1.27689	5.71e-07
Contig28999	XP_002531635	Ricinus communis	alpha-glucosidase, putative	0.0	2.68909e-05	6.51453e-05	1.27654	1.28e-100
Contig28705	XP_002274583	Vitis vinifera	peptidyl-prolyl cis-trans isomerase-like 3-like	4e-72	3.59869e-06	8.71291e-06	1.27568	0.0027583
Contig29526	XP_002309187	Populus trichocarpa	aminophospholipid ATPase	3e-68	8.14872e-06	1.97255e-05	1.27541	3.6e-14
Contig19642	NP_001152306	Zea mays	glyoxysomal fatty acid beta-oxidation multifunctional protein MFP-a	0.0	3.26282e-05	7.89284e-05	1.27442	4.14e-115
Contig25165	XP_002514769	Ricinus communis	beta-hexosaminidase, putative	0.0	2.87281e-05	6.9481e-05	1.27416	4.84e-69
Contig23262	NP_190362	Arabidopsis thaliana	ABC transporter A family member 7	5e-69	4.35639e-06	1.05341e-05	1.27386	0.000698569
Contig19921	XP_002532729	Ricinus communis	protein binding protein, putative	7e-09	6.84753e-06	1.65501e-05	1.27318	1.8e-09
Contig28596	XP_002521428	Ricinus communis	beta-galactosidase, putative	3e-103	6.26108e-06	1.51292e-05	1.27285	6.9e-05
Contig33093	AAM61216	Arabidopsis thaliana	glutamine cyclotransferase precursor-like protein	2e-108	6.01333e-06	1.45214e-05	1.27194	5.13e-08
Contig27702	XP_002510286	Ricinus communis	amino acid transporter, putative	0.0	2.84826e-05	6.85418e-05	1.26691	1.75e-81
239725	NP_974296	Arabidopsis thaliana	AGC kinase 1.5	2e-41	4.0206e-06	9.67308e-06	1.26657	4.77e-05
Contig18971	XP_002518444	Ricinus communis	WRKY transcription factor, putative	8e-49	7.50311e-06	1.80361e-05	1.26532	1.32e-12
Contig694	ABK23644	Picea sitchensis	unknown	8e-023	8.84385e-06	2.12544e-05	1.26502	3.35e-05
Contig31531	XP_002279202	Vitis vinifera	zinc finger CCCH domain-containing protein 30	1e-65	2.39253e-06	5.74945e-06	1.26489	0.000318509
Contig26051	XP_002273213	Vitis vinifera	aldo-keto reductase family 4 member C10-like	3e-89	2.54825e-05	6.11635e-05	1.26317	5.95e-18
Contig32655	XP_003524362	Glycine max	probable calcium-binding protein CML25-like	3e-023	6.36028e-06	1.52536e-05	1.26199	0.0105308
242191	XP_002522834	Ricinus communis	breast carcinoma amplified sequence, putative	1e-54	5.2292e-06	1.25383e-05	1.26168	0.000652345
Contig235	ADD60688	Oryza australiensis	putative Na+ dependent neutral amino acid transporter	1e-130	7.09732e-06	1.70161e-05	1.26155	2.14e-23
Contig11878	XP_002266582	Vitis vinifera	protein LURP-one-related 12	4e-47	6.00595e-06	1.43985e-05	1.26146	3.05e-06
Contig28772	XP_002263812	Vitis vinifera	C-type lectin receptor-like tyrosine-protein kinase At1g52310-like	4e-55	3.3629e-06	8.0586e-06	1.26082	0.00394365
Contig31681	XP_002511748	Ricinus communis	nucleotide binding protein, putative	7e-31	2.5952e-06	6.21756e-06	1.2605	0.00526082
Contig7527	XP_002307202	Populus trichocarpa	acyl:coa ligase acetate-coa synthetase-like protein	1e-14	3.15938e-05	7.56854e-05	1.26037	7.52e-06
Contig33303	AAA87008	Flaveria trinervia	NADP-malate dehydrogenase	0.0	7.80016e-06	1.86745e-05	1.25949	4.88e-16
Contig26263	XP_002514709	Ricinus communis	Brassinosteroid LRR receptor kinase precursor, putative	9e-124	3.48951e-06	8.34472e-06	1.25784	2.43e-06
245118	XP_002269662	Vitis vinifera	putative pentatricopeptide repeat-containing protein At3g49142-like	5e-66	4.62083e-06	1.1042e-05	1.25678	0.00751643
238915	NP_199764	Arabidopsis thaliana	SIN-like protein	8e-06	4.33641e-06	1.0362e-05	1.25672	0.00864378
218643	NP_567156	Arabidopsis thaliana	maternal effect embryo arrest 50 protein	2e-24	3.73693e-06	8.92613e-06	1.25618	0.00751643
Contig26997	XP_002534345	Ricinus communis	transcription factor, putative	8e-09	6.59502e-06	1.57442e-05	1.25537	0.00473168
Contig33015	NP_194678	Arabidopsis thaliana	Xaa-Pro dipeptidase	4e-166	6.81381e-06	1.62606e-05	1.25484	7.86e-13
Contig18879	NP_850114	Arabidopsis thaliana	FER-LIKE IRON DEFICIENCY-INDUCED transcription factor	9e-15	2.25423e-06	5.3787e-06	1.25462	0.0202718
Contig1135	BAD19048	Diospyros kaki	beta-cyanoalanine synthase	3e-027	0.000204969	0.000489026	1.25451	1.77e-49
Contig32116	XP_003083819	Ostreococcus tauri	UbiE/COQ5 methyltransferase (ISS)	8e-81	1.63386e-05	3.89409e-05	1.253	9.58e-39
Contig18980	NP_001147993	Zea mays	NAD kinase 1	0.0	2.64141e-05	6.29466e-05	1.25282	1.79e-62
241434	XP_002284636	Vitis vinifera	putative dihydroflavonol-4-reductase	3e-88	3.02059e-06	7.19745e-06	1.25265	0.00645542
Contig21575	XP_002303845	Populus trichocarpa	cinnamoyl CoA reductase	5e-138	9.59497e-06	2.28488e-05	1.25177	4.03e-12
242072	XP_002282913	Vitis vinifera	zinc finger A20 and AN1 domain-containing stress-associated protein 4 isoform 1	1e-35	4.29219e-05	0.0001022	1.25162	9.49e-29
Contig32926	ADE76501	Picea sitchensis	unknown	5e-011	1.91829e-05	4.56537e-05	1.25091	8.25e-22
130774	XP_002527613	Ricinus communis	protein binding protein, putative	2e-18	4.65553e-06	1.10761e-05	1.25043	1.62e-05
Contig13945	XP_002280380	Vitis vinifera	mitochondrial carnitine/acylcarnitine carrier-like protein-like isoform 1	7e-48	9.25406e-06	2.20099e-05	1.25	0.03919
Contig18801	XP_002278901	Vitis vinifera	apoptosis-inducing factor homolog A	1e-96	0.000314069	0.000746703	1.24945	0
Contig40	XP_002527012	Ricinus communis	mitochondrial carrier protein, putative	1e-071	4.70616e-06	1.11733e-05	1.24744	0.000237208
Contig32759	NP_566157	Arabidopsis thaliana	major facilitator protein	4e-43	6.19527e-06	1.47077e-05	1.24733	9.94e-05
Contig29580	XP_002279574	Vitis vinifera	formin-like protein 11-like	1e-31	3.19326e-06	7.57939e-06	1.24705	0.0172594
Contig33496	ABW16955	Salvia miltiorrhiza	translationally controlled tumor protein	2e-041	0.000171023	0.000405921	1.24701	1.3e-39
Contig28084	XP_002516833	Ricinus communis	prolyl 4-hydroxylase alpha subunit, putative	6e-115	6.19433e-05	0.000146937	1.24618	6.77e-88
Contig31463	XP_002270494	Vitis vinifera	GPCR-type G protein 1	0.0	6.97255e-06	1.65355e-05	1.24581	2.42e-12
Contig29211	XP_002271194	Vitis vinifera	F-box only protein 6-like	1e-08	7.4071e-06	1.75642e-05	1.24566	6.01e-11
Contig18847	XP_002532729	Ricinus communis	protein binding protein, putative	1e-103	1.15333e-05	2.73451e-05	1.24548	2.2e-15
Contig11187	CAB02567	Ginkgo biloba	ndhB	3e-42	9.35195e-06	2.21611e-05	1.24469	2.47e-11
Contig24078	XP_002269136	Vitis vinifera	pentatricopeptide repeat-containing protein At1g71210-like	1e-29	5.40129e-06	1.27946e-05	1.24416	0.00751643
249193	NP_187337	Arabidopsis thaliana	acyl-CoA dehydrogenase	4e-16	5.57564e-06	1.31976e-05	1.24306	0.00645542
249049	XP_002536262	Ricinus communis	arsenical-resistance protein, putative	9e-18	2.74961e-06	6.50577e-06	1.24249	0.0143914
248976	NP_181529	Arabidopsis thaliana	HS1 PRO-1 2-like protein	2e-10	2.67968e-06	6.33278e-06	1.24078	0.0333138
Contig18749	NP_191796	Arabidopsis thaliana	heme binding protein	5e-70	1.48204e-05	3.5007e-05	1.24006	5.65e-11
Contig33659	XP_002268954	Vitis vinifera	transmembrane protein 184C-like	1e-168	3.3365e-05	7.87892e-05	1.23966	8.14e-56
Contig33727	XP_003555782	Glycine max	annexin D5-like	2e-067	1.08427e-05	2.56037e-05	1.23963	9.92e-21
144502	XP_002277179	Vitis vinifera	D-tyrosyl-tRNA(Tyr) deacylase-like	1e-65	1.20265e-05	2.83987e-05	1.2396	4.39e-12
Contig7163	XP_002270520	Vitis vinifera	epoxide hydrolase 2	4e-101	4.24606e-06	1.00261e-05	1.23956	0.00176648
Contig32331	XP_003590656	Medicago truncatula	Transcription factor TT8	4e-030	2.80459e-06	6.61699e-06	1.23839	0.000611064
Contig4671	YP_004891377	Cephalotaxus wilsoniana	NADH-plastoquinone oxidoreductase subunit 6 (chloroplast)	9e-104	5.106e-06	1.20444e-05	1.23809	0.000339469
Contig2079	BAC15615	Cryptomeria japonica	thaumatin-like protein	1e-129	0.000283633	0.000668601	1.23712	4.2e-218
Contig32336	XP_002281936	Vitis vinifera	cathepsin B-like isoform 1	2e-158	0.00020944	0.000493608	1.23683	1.95e-303
248512	XP_002521875	Ricinus communis	ATP binding protein, putative	6e-116	5.51127e-06	1.29872e-05	1.23663	1.4e-05
Contig22058	NP_201231	Arabidopsis thaliana	protein EXORDIUM like 2	2e-93	0.000121119	0.00028534	1.23625	7.5e-199
Contig20805	XP_002515807	Ricinus communis	DNA-3-methyladenine glycosylase, putative	2e-62	6.37155e-06	1.49834e-05	1.23365	4.21e-08
Contig20375	XP_002274970	Vitis vinifera	(+)-neomenthol dehydrogenase-like isoform 2	2e-58	4.05888e-05	9.54138e-05	1.23312	5.58e-26
Contig31395	XP_002316008	Populus trichocarpa	cytochrome P450	4e-30	6.13797e-06	1.44274e-05	1.23297	0.0010742
Contig32548	ACG38661	Zea mays	HAD-superfamily hydrolase, subfamily IA, variant 1	1e-021	6.08691e-06	1.42993e-05	1.23216	0.0010742
Contig31689	NP_198510	Arabidopsis thaliana	cationic amino acid transporter 3	0.0	1.76245e-05	4.13793e-05	1.23132	7.25e-50
Contig27825	XP_002509969	Ricinus communis	nucleoside diphosphate kinase, putative	3e-86	2.79016e-05	6.54886e-05	1.23089	3.99e-32
Contig4994	XP_002271262	Vitis vinifera	probable LRR receptor-like serine/threonine-protein kinase At3g47570-like	1e-103	3.35188e-06	7.86694e-06	1.23083	2.34e-08
Contig26945	XP_002531350	Ricinus communis	ER glycerol-phosphate acyltransferase	1e-101	1.87367e-05	4.39543e-05	1.23014	7e-25
Contig7134	XP_002527859	Ricinus communis	Sialin, putative	2e-83	3.97461e-06	9.31298e-06	1.22843	4.39e-06
118361	NP_193488	Arabidopsis thaliana	MFS transporter, OPA family, solute carrier family 37	3e-87	5.40067e-06	1.26451e-05	1.22737	2.99e-07
Contig28467	XP_003603391	Medicago truncatula	SYNC1 protein	2e-59	5.81724e-06	1.36203e-05	1.22735	3.54e-16
Contig29452	NP_173934	Arabidopsis thaliana	P-loop containing nucleoside triphosphate hydrolase-like protein	1e-88	4.47056e-06	1.04565e-05	1.22588	9.48e-07
Contig8996	NP_001152051	Zea mays	serine esterase family protein	1e-79	2.68448e-06	6.27557e-06	1.2251	0.000455289
Contig28424	XP_002519531	Ricinus communis	Auxin response factor, putative	1e-94	2.54114e-05	5.93657e-05	1.22415	5.03e-50
Contig33245	CAB41177	Arabidopsis thaliana	putative protein	8e-006	5.46084e-06	1.27472e-05	1.22299	0.00338391
Contig28683	XP_002278088	Vitis vinifera	adipocyte plasma membrane-associated protein-like isoform 1	1e-106	1.01693e-05	2.37347e-05	1.22278	4.74e-18
Contig33300	XP_003634216	Vitis vinifera	probable inactive purple acid phosphatase 27-like	0.0	1.29954e-05	3.03173e-05	1.22214	2.35e-39
Contig18580	NP_001150067	Zea mays	NAD(P)H-dependent oxidoreductase	1e-12	0.000163897	0.000382299	1.22192	6.15e-80
Contig20679	XP_002266821	Vitis vinifera	cysteine proteinase 15A-like	5e-108	3.61697e-06	8.43434e-06	1.22149	0.000455289
Contig18725	XP_002510204	Ricinus communis	DNA binding protein, putative	1e-06	7.82686e-06	1.82414e-05	1.22071	0.0107737
Contig28513	XP_002526648	Ricinus communis	Enoyl-CoA hydratase, mitochondrial precursor, putative	1e-21	3.91735e-06	9.12602e-06	1.22011	0.0282397
Contig29311	XP_002516632	Ricinus communis	glycosyltransferase, putative	4e-52	7.92709e-06	1.84578e-05	1.21937	1.91e-08
Contig33250	XP_003546377	Glycine max	protein SRG1-like	1e-083	7.76714e-06	1.80778e-05	1.21876	8.43e-12
Contig23755	XP_002518968	Ricinus communis	transcription factor, putative	1e-42	8.85948e-06	2.06194e-05	1.21871	0.00483114
Contig33031	ACH60977	Pseudotsuga menziesii	rare cold inducible protein	4e-017	6.17467e-05	0.000143684	1.21847	2.93e-20
Contig31159	XP_002527215	Ricinus communis	DNA binding protein, putative	6e-55	1.3133e-05	3.0538e-05	1.21741	3.96e-41
240305	NP_199054	Arabidopsis thaliana	Insulinase (Peptidase family M16) family protein	0.0	2.22053e-06	5.1631e-06	1.21733	9.73e-06
Contig29973	XP_002521428	Ricinus communis	beta-galactosidase, putative	2e-78	5.20399e-06	1.209e-05	1.21612	0.000652345
Contig32291	XP_002511246	Ricinus communis	nucleoside diphosphate kinase, putative	1e-094	4.87545e-05	0.000113263	1.21606	4.76e-39
249037	NP_001147577	Zea mays	proline oxidase	4e-97	2.37565e-06	5.51723e-06	1.21562	7.44e-05
Contig28313	NP_567941	Arabidopsis thaliana	oxidoreductase, 2OG-Fe(II) oxygenase family protein	2e-100	2.70786e-05	6.2833e-05	1.21437	5.92e-40
Contig19453	XP_002299589	Populus trichocarpa	GRAS family transcription factor	3e-100	1.38974e-05	3.22186e-05	1.21308	3.47e-33
Contig31975	XP_002285550	Vitis vinifera	inositol-tetrakisphosphate 1-kinase 2	7e-103	5.70603e-06	1.32261e-05	1.21283	9.15e-09
Contig10425	ABD65069	Brassica oleracea	transporter, putative	0.0	9.81749e-06	2.27357e-05	1.21153	2.11e-34
Contig19726	XP_002285488	Vitis vinifera	sodium-coupled neutral amino acid transporter 3	1e-68	1.09257e-05	2.5284e-05	1.21049	1.23e-08
Contig18997	XP_002276979	Vitis vinifera	solute carrier family 35 member F1-like	5e-75	7.24442e-06	1.67579e-05	1.2099	2.86e-12
Contig18689	XP_002271688	Vitis vinifera	F-box/WD-40 repeat-containing protein At3g52030-like	1e-34	6.50444e-06	1.5045e-05	1.20979	0.000791818
Contig27277	XP_002266986	Vitis vinifera	fasciclin-like arabinogalactan protein 7 isoform 3	2e-38	8.36747e-05	0.000193395	1.20869	6.75e-90
Contig26519	XP_002269887	Vitis vinifera	subtilisin inhibitor 1	2e-10	4.95076e-05	0.000114371	1.208	3.62e-29
Contig33588	XP_002514829	Ricinus communis	glucosamine-fructose-6-phosphate aminotransferase, putative	2e-141	4.17605e-06	9.6453e-06	1.20769	1.21e-05
Contig26440	XP_002518019	Ricinus communis	4,5-DOPA dioxygenase extradiol, putative	1e-88	7.20826e-06	1.6642e-05	1.2071	7.22e-10
Contig23918	NP_195763	Arabidopsis thaliana	Got1/Sft2-like vescicle transport protein	2e-53	3.41571e-06	7.88206e-06	1.20639	0.0282397
Contig32990	CAA53099	Daucus carota	beta-fructofuranosidase	0.0	4.4731e-05	0.000103195	1.20603	3.7e-119
Contig33597	AAT76449	Taxus cuspidata	NADPH:cytochrome P450 reductase	0.0	7.91471e-05	0.000182483	1.20515	1.25e-224
238646	XP_002276207	Vitis vinifera	isoleucyl-tRNA synthetase-like	4e-122	1.58177e-06	3.64686e-06	1.20512	0.0453747
Contig27252	XP_002280296	Vitis vinifera	GDSL esterase/lipase CPRD49	3e-30	7.44761e-06	1.71475e-05	1.20315	2.48e-05
Contig21673	XP_002271567	Vitis vinifera	probable receptor-like protein kinase At5g15080	8e-135	2.96749e-05	6.8315e-05	1.20296	8.33e-94
Contig21854	XP_002526368	Ricinus communis	acyl-CoA dehydrogenase, putative	0.0	9.3684e-06	2.15669e-05	1.20294	2.4e-17
Contig31257	XP_003619902	Medicago truncatula	Disease resistance protein	1e-15	5.38905e-06	1.23991e-05	1.20213	8.85e-07
111085	NP_190234	Arabidopsis thaliana	oxidoreductase, 2OG-Fe(II) oxygenase family protein	5e-13	5.41076e-06	1.24489e-05	1.20212	0.014895
Contig27978	XP_002285155	Vitis vinifera	probable sugar phosphate/phosphate translocator At5g25400	2e-17	1.7726e-05	4.07771e-05	1.20189	2.29e-05
Contig33568	CAA16603	Arabidopsis thaliana	putative protein	7e-043	2.3375e-05	5.37668e-05	1.20175	1.68e-23
Contig28831	XP_002528643	Ricinus communis	cytochrome P450, putative	2e-58	1.65663e-06	3.81019e-06	1.20162	0.0391423
Contig9029	ABA97107	Oryza sativa Japonica Group	Lysosomal Cystine Transporter family protein, expressed	7e-38	3.94766e-05	9.07578e-05	1.20102	0.00130794
Contig32878	ABJ96380	Prunus persica	expressed protein	2e-035	3.60019e-06	8.27456e-06	1.20061	9.19e-05
245896	NP_001147104	Zea mays	SUMO protease	5e-75	1.79202e-06	4.11868e-06	1.2006	0.0027583
Contig12538	XP_002519454	Ricinus communis	ankyrin repeat-containing protein, putative	2e-56	6.77671e-06	1.55668e-05	1.19981	0.00011192
130924	XP_002511111	Ricinus communis	alpha-2,8-sialyltransferase 8b, putative	2e-79	5.27117e-06	1.20982e-05	1.19859	0.00663885
Contig26521	XP_002275061	Vitis vinifera	CBL-interacting serine/threonine-protein kinase 1-like	1e-69	4.57633e-05	0.000105028	1.19852	3.42e-53
Contig30104	NP_001148330	Zea mays	Ser/Thr protein phosphatase family	2e-47	2.99087e-06	6.86334e-06	1.19834	0.00151838
Contig28580	NP_564841	Arabidopsis thaliana	calcium-binding EF-hand-containing protein	9e-42	2.61617e-05	6.00338e-05	1.19832	2.59e-27
235013	XP_002328871	Populus trichocarpa	f-box family protein	7e-143	3.04949e-05	6.99643e-05	1.19805	8.78e-70
Contig28506	XP_002512081	Ricinus communis	Ureide permease, putative	8e-12	1.13132e-05	2.59549e-05	1.198	1.19e-12
Contig8760	ABK25214	Picea sitchensis	unknown	1e-22	6.15415e-06	1.41111e-05	1.1972	0.000584848
Contig30980	XP_002320956	Populus trichocarpa	anion exchanger family protein	0.0	4.657e-06	1.06714e-05	1.19628	7.14e-13
Contig12736	XP_003548263	Glycine max	4,5-DOPA dioxygenase extradiol-like protein-like	4e-106	1.96233e-05	4.49516e-05	1.19581	1.34e-17
Contig29586	XP_002275105	Vitis vinifera	heparan-alpha-glucosaminide N-acetyltransferase-like	2e-130	1.11109e-05	2.54477e-05	1.19556	3.23e-17
242902	XP_002330478	Populus trichocarpa	enhancer of polycomb-like protein	5e-51	3.28958e-06	7.52269e-06	1.19335	0.000392102
Contig16758	XP_003622830	Medicago truncatula	Eukaryotic translation initiation factor 3 subunit A	4e-21	0.000249416	0.000570273	1.1931	3.09e-256
Contig30929	NP_568001	Arabidopsis thaliana	beta-galactosidase 3	0.0	5.52285e-06	1.2627e-05	1.19303	7.46e-18
Contig20033	XP_002277858	Vitis vinifera	(+)-neomenthol dehydrogenase	1e-16	1.53896e-05	3.51521e-05	1.19165	3.1e-07
Contig31121	NP_001148159	Zea mays	beta-amylase	0.0	5.05501e-05	0.000115339	1.19009	5.23e-163
Contig31334	XP_002302147	Populus trichocarpa	cytochrome P450	8e-45	1.88499e-05	4.30088e-05	1.19007	6.18e-07
Contig2024	NP_199801	Arabidopsis thaliana	Beta-glucosidase, GBA2 type family protein	2e-105	1.14824e-05	2.61913e-05	1.18967	2.51e-08
Contig24549	XP_002512703	Ricinus communis	Xyloglucan endotransglucosylase/hydrolase protein A precursor, putative	7e-123	3.44755e-05	7.86006e-05	1.18897	1.12e-29
Contig32699	XP_002515385	Ricinus communis	lipid binding protein, putative	5e-107	2.14105e-05	4.87842e-05	1.18809	2.34e-40
Contig18619	XP_002273955	Vitis vinifera	15 kDa selenoprotein-like	5e-54	1.8846e-05	4.29376e-05	1.18798	2.61e-21
Contig28595	XP_003593287	Medicago truncatula	DUF593-containing protein	4e-07	5.29464e-06	1.20627e-05	1.18795	5.13e-09
Contig30466	XP_002279909	Vitis vinifera	conserved oligomeric Golgi complex subunit 8-like	3e-14	8.38691e-06	1.91047e-05	1.18772	2.57e-06
244953	XP_002276461	Vitis vinifera	protein NAP1-like	8e-129	2.35945e-06	5.37314e-06	1.18732	0.00290326
Contig15934					1.12504e-05	2.56095e-05	1.1867	0.00301161
Contig31215	XP_002516017	Ricinus communis	pentatricopeptide repeat-containing protein, putative	2e-14	7.33008e-06	1.66801e-05	1.18622	0.000817107
Contig30609	NP_180080	Arabidopsis thaliana	phospholipid hydroperoxide glutathione peroxidase 1	4e-80	3.88026e-05	8.82714e-05	1.18579	9.33e-50
Contig28296					7.43526e-06	1.69083e-05	1.18527	0.00784984
Contig29542	XP_002513830	Ricinus communis	nitrate reductase, putative	1e-132	7.02778e-06	1.59768e-05	1.18484	1.2e-09
Contig33670	XP_002519856	Ricinus communis	Transmembrane protein 45a, putative	2e-127	1.94257e-05	4.41509e-05	1.18448	1.23e-29
Contig16066	XP_003610946	Medicago truncatula	2-succinylbenzoate-CoA ligase	5e-168	1.55206e-05	3.52556e-05	1.18367	4.32e-25
Contig1085	XP_002511863	Ricinus communis	CRP, putative	1e-031	4.57511e-06	1.0386e-05	1.18276	0.0335644
240106	NP_172577	Arabidopsis thaliana	SNF2 , helicase and zinc-finger domain-containing protein	3e-114	9.29073e-06	2.10904e-05	1.18272	4.49e-18
Contig31167	XP_002277451	Vitis vinifera	G-type lectin S-receptor-like serine/threonine-protein kinase SD2-5	6e-24	1.93587e-05	4.39193e-05	1.18188	4.27e-12
Contig30567	XP_002272108	Vitis vinifera	protein CHUP1, chloroplastic	2e-90	1.42773e-05	3.23766e-05	1.18123	1.06e-49
Contig855	AAL93153	Gossypium hirsutum	class III peroxidase	9e-053	1.96675e-05	4.45956e-05	1.18109	7.41e-06
242447	XP_002282871	Vitis vinifera	beta-amylase 3, chloroplastic-like isoform 1	2e-158	6.70405e-06	1.51969e-05	1.18067	3.91e-20
Contig30931					6.91443e-06	1.56725e-05	1.18055	0.000817107
Contig31428	XP_002518383	Ricinus communis	serine/threonine-protein kinase bri1, putative	2e-27	5.78529e-06	1.31098e-05	1.18018	2.99e-06
249776	XP_002509693	Ricinus communis	molybdopterin cofactor sulfurase, putative	9e-36	3.14999e-06	7.1359e-06	1.17975	0.0242637
Contig28341	XP_002270117	Vitis vinifera	ribulose bisphosphate carboxylase small chain, chloroplastic	2e-53	4.57157e-06	1.0355e-05	1.17957	0.00775282
Contig25794	XP_002522974	Ricinus communis	transporter, putative	9e-46	1.09317e-05	2.47606e-05	1.17953	0.000599365
243129	XP_002527651	Ricinus communis	nucleic acid binding protein, putative	4e-10	3.57091e-06	8.08785e-06	1.17947	0.000339469
Contig18692	XP_002515184	Ricinus communis	multidrug resistance protein 1, 2, putative	2e-87	0.00018122	0.000410233	1.1787	1.2e-142
Contig32589	XP_003589187	Medicago truncatula	Alpha-amylase	2e-019	0.000197598	0.000446897	1.17738	1.65e-85
236843	NP_974107	Arabidopsis thaliana	ACT domain-containing protein	3e-155	7.88672e-06	1.78339e-05	1.17712	3.01e-19
246265	XP_002269211	Vitis vinifera	alpha-(1,4)-fucosyltransferase	6e-113	2.66078e-06	6.01388e-06	1.17645	4.78e-05
Contig29152	XP_002279431	Vitis vinifera	transmembrane 9 superfamily member 4 isoform 1	0.0	6.28973e-06	1.42103e-05	1.17587	7.53e-16
Contig30353	XP_002531084	Ricinus communis	GTP cyclohydrolase I, putative	2e-105	2.15025e-05	4.85603e-05	1.17527	1.51e-40
Contig30924	XP_002263501	Vitis vinifera	long-chain-fatty-acid--CoA ligase FadD15-like	2e-24	4.42505e-06	9.99283e-06	1.1752	0.00176648
246829	XP_002267472	Vitis vinifera	pentatricopeptide repeat-containing protein At4g02750-like	3e-109	4.45928e-06	1.00621e-05	1.17405	3.98e-07
Contig28558	XP_002524125	Ricinus communis	myo inositol monophosphatase, putative	6e-102	6.23655e-06	1.40711e-05	1.17392	4.68e-06
Contig29184	XP_002516152	Ricinus communis	GTP-binding protein (p) alpha subunit, gpa1, putative	5e-156	2.89697e-06	6.536e-06	1.17386	9e-06
Contig19161					4.18242e-05	9.43484e-05	1.17366	3.09e-08
Contig16694	XP_002283000	Vitis vinifera	monodehydroascorbate reductase	6e-22	0.000491428	0.00110839	1.17341	9.03e-20
241289	XP_002539868	Ricinus communis	histone-lysine n-methyltransferase, suvh, putative	1e-16	4.77571e-06	1.07693e-05	1.17313	2.48e-05
248398	XP_002325856	Populus trichocarpa	vitamin-b12 independent methionine synthase, 5-methyltetrahydropteroyltriglutamate-homocysteine	5e-44	3.40387e-06	7.67554e-06	1.17309	0.0202718
247284	XP_003083128	Ostreococcus tauri	RNA-binding protein RBM5 and related proteins, contain G-patch and RRM domains (ISS)	3e-26	7.29198e-06	1.64402e-05	1.17284	8.08e-14
Contig28212	XP_002528819	Ricinus communis	peroxisomal membrane protein 2, pxmp2, putative	2e-66	2.99554e-05	6.75277e-05	1.17266	3.52e-21
Contig31200	XP_002528516	Ricinus communis	Ubiquinone biosynthesis protein coq-8, putative	2e-68	6.29452e-06	1.41831e-05	1.17201	0.000412285
85156	XP_002527006	Ricinus communis	catalytic, putative	3e-47	7.24307e-06	1.63154e-05	1.17156	0.0283204
Contig26947					3.95484e-05	8.90212e-05	1.17053	1.42e-33
Contig31676	XP_002522973	Ricinus communis	Vacuolar sorting protein SNF8, putative	1e-63	1.44925e-05	3.26023e-05	1.16967	4.4e-06
Contig842	CAH67063	Oryza sativa Indica Group	H0112G12.8	2e-011	0.000168318	0.000378585	1.16943	0.00377188
Contig30067	XP_002264635	Vitis vinifera	U-box domain-containing protein 43-like	2e-112	3.30726e-05	7.43721e-05	1.16912	3.86e-101
Contig32098	ACG44904	Zea mays	flavonol synthase/flavanone 3-hydroxylase	2e-061	2.06803e-06	4.64784e-06	1.16831	0.00248801
Contig1739	ADN34004	Cucumis melo subsp. melo	1-phosphatidylinositol phosphodiesterase	9e-022	1.20636e-05	2.71115e-05	1.16825	0.00415565
112906	XP_002280473	Vitis vinifera	acetylornithine deacetylase	9e-63	5.05369e-06	1.13536e-05	1.16774	0.0127032
Contig32402	ABB82547	Helianthus annuus	SF21D1 splice variant protein	1e-076	1.07538e-05	2.41595e-05	1.16774	9.26e-11
Contig33096	XP_002521506	Ricinus communis	d-lactate dehydrognease 2, putative	3e-137	3.31746e-06	7.4467e-06	1.16652	0.000677251
Contig16710	XP_002518039	Ricinus communis	Chaperone protein dnaJ 20, chloroplast precursor, putative	3e-34	0.000221649	0.000497509	1.16645	8.22e-296
Contig29956					8.76415e-06	1.96674e-05	1.16612	0.00571758
Contig26095					5.91347e-06	1.32698e-05	1.16607	0.0107737
Contig32565					1.18095e-05	2.64598e-05	1.16386	0.00571758
Contig3050					1.99043e-05	4.4573e-05	1.16308	0.0452424
Contig28269	NP_565612	Arabidopsis thaliana	3'-5' exonuclease and KH-I domain-containing protein	8e-126	6.9239e-06	1.54866e-05	1.16136	1.14e-07
Contig16497	XP_002520378	Ricinus communis	Protein HVA22, putative	3e-48	2.79892e-06	6.26018e-06	1.16133	0.00409492
Contig30852	XP_002265215	Vitis vinifera	F-box/LRR-repeat protein 3	4e-82	4.26597e-06	9.54019e-06	1.16114	0.000584848
Contig24641					4.6558e-05	0.000104101	1.16088	1.66e-09
Contig31934	ABK26392	Picea sitchensis	unknown	1e-029	2.89408e-06	6.47078e-06	1.16084	0.0202718
Contig28960	XP_002530041	Ricinus communis	protein phosphatase 2c, putative	1e-78	8.1011e-06	1.81115e-05	1.16072	7.51e-20
Contig11842	XP_002264306	Vitis vinifera	gamma-secretase subunit APH1-like	2e-94	1.18095e-05	2.63998e-05	1.16058	1.12e-13
Contig32976	XP_002519339	Ricinus communis	soluble diacylglycerol acyltransferase	6e-08	1.58809e-05	3.54981e-05	1.16045	0.000194987
117713	XP_002284892	Vitis vinifera	1-aminocyclopropane-1-carboxylate oxidase homolog 5	4e-39	8.28859e-06	1.8521e-05	1.15996	0.000163075
Contig11553	XP_003543377	Glycine max	cysteine-rich repeat secretory protein 38	2e-23	3.41959e-05	7.63784e-05	1.15934	1.64e-09
Contig16246					1.25731e-05	2.80816e-05	1.15929	0.0148697
Contig31678	NP_001147471	Zea mays	adaptor complexes medium subunit family protein	2e-37	3.1947e-06	7.13136e-06	1.1585	0.0010742
Contig26182					0.000388961	0.000868057	1.15816	0
Contig33393	AAY78476	Ginkgo biloba	RNA polymerase IV second largest subunit	0.0	6.29912e-06	1.40561e-05	1.15797	3.86e-14
Contig31747					8.81979e-06	1.96652e-05	1.15683	0.00185756
Contig17208	NP_565053	Arabidopsis thaliana	SNF7-like protein	2e-76	1.59077e-05	3.54667e-05	1.15674	3.72e-14
Contig32296	XP_002534409	Ricinus communis	protein binding protein, putative	3e-101	1.12854e-05	2.51567e-05	1.15648	2.98e-19
Contig33661	NP_194380	Arabidopsis thaliana	SufE-like protein	6e-047	1.34927e-05	3.0058e-05	1.15557	1.41e-09
Contig17160	XP_002264444	Vitis vinifera	ras-related protein RABA2a	4e-103	3.76945e-05	8.3948e-05	1.15514	3.04e-61
Contig2935	XP_003543300	Glycine max	UDP-glycosyltransferase 79B6-like	2e-019	5.79823e-06	1.29129e-05	1.15513	0.00409492
Contig26775	XP_002283000	Vitis vinifera	monodehydroascorbate reductase	2e-43	0.000250006	0.000556738	1.15504	3.18e-26
Contig30648	XP_002510513	Ricinus communis	sulfate adenylyltransferase, putative	0.0	4.29584e-06	9.56536e-06	1.15488	9.12e-09
243194					2.62526e-06	5.84555e-06	1.15488	0.0463273
Contig4090	NP_199916	Arabidopsis thaliana	Rossmann-fold NAD(P)-binding domain-containing protein	7e-62	5.93856e-06	1.32231e-05	1.15487	9.49e-06
240407	XP_002264983	Vitis vinifera	peroxisome biogenesis protein 12	1e-81	3.59674e-06	8.00848e-06	1.15484	2.48e-05
Contig28741	XP_002512859	Ricinus communis	mitochondrial phosphate carrier protein, putative	4e-32	2.10584e-05	4.68604e-05	1.15397	6.8e-21
Contig24177					3.54006e-06	7.87576e-06	1.15365	0.0463273
243935					9.40526e-06	2.0918e-05	1.15321	0.0237641
Contig4206	XP_003631414	Vitis vinifera	BTB/POZ domain-containing protein At5g41330-like	2e-70	1.38021e-05	3.06862e-05	1.1527	4.53e-19
Contig6352	XP_003521887	Glycine max	gibberellin 3-beta-dioxygenase 4-like	9e-06	0.00150827	0.00335317	1.15263	1.01e-11
Contig989	XP_002515159	Ricinus communis	Ubiquinone biosynthesis protein coq-8, putative	0.0	1.04831e-05	2.32796e-05	1.15101	3.41e-23
Contig33723	BAD87127	Oryza sativa Japonica Group	receptor protein kinase-like	9e-079	2.71955e-06	6.03744e-06	1.15057	0.0463273
243228	XP_002515595	Ricinus communis	WD-repeat protein, putative	3e-136	4.99424e-06	1.10855e-05	1.15034	3.48e-06
Contig33515	XP_002274567	Vitis vinifera	putative methyltransferase DDB_G0268948 isoform 1	7e-041	2.48029e-05	5.5039e-05	1.14994	4.3e-13
Contig32118	XP_003531537	Glycine max	riboflavin biosynthesis protein ribBA, chloroplastic-like	3e-167	3.21975e-05	7.1438e-05	1.14974	3.64e-45
Contig30227	XP_002322625	Populus trichocarpa	type-a response regulator	3e-43	8.18048e-06	1.81497e-05	1.14969	6.03e-10
Contig25807					1.5254e-05	3.38269e-05	1.14899	0.0429495
Contig17332	NP_566426	Arabidopsis thaliana	chitinase	2e-06	1.05624e-05	2.34043e-05	1.14784	0.00185959
241002	XP_002509972	Ricinus communis	UDP-glucose 4-epimerase, putative	2e-52	1.24181e-05	2.75111e-05	1.14757	3.22e-07
67586	XP_002329003	Populus trichocarpa	predicted membrane protein	7e-115	2.60895e-05	5.77181e-05	1.14555	4.45e-23
Contig32052	XP_002514445	Ricinus communis	phospholipid-transporting atpase, putative	0.0	6.14384e-06	1.35912e-05	1.14547	2.05e-23
Contig12263	NP_565080	Arabidopsis thaliana	Mitochondrial transcription termination factor family protein	3e-24	6.00771e-06	1.32881e-05	1.14525	0.000222525
Contig33432	AAU43782	Castanea sativa	dual protein phosphatase 4	5e-061	1.04926e-05	2.31932e-05	1.14433	3.76e-07
Contig29750	XP_002524523	Ricinus communis	Gamma-glutamyl hydrolase precursor, putative	2e-112	7.58529e-05	0.000167553	1.14334	4.21e-101
Contig30038	XP_002265786	Vitis vinifera	BTB/POZ domain-containing protein At5g48800-like	0.0	1.43309e-06	3.16546e-06	1.14328	0.000250236
Contig13267	XP_002270782	Vitis vinifera	acylpyruvase FAHD1, mitochondrial	9e-117	3.18152e-05	7.02083e-05	1.14193	7.95e-32
Contig10829	XP_003538484	Glycine max	abscisic acid receptor PYL6-like	7e-12	3.91791e-05	8.64355e-05	1.14154	4.62e-11
Contig28259	XP_002510264	Ricinus communis	hydrolase, putative	0.0	3.65767e-06	8.06522e-06	1.14079	5.07e-08
239314					1.02347e-05	2.25638e-05	1.14055	0.0446182
241226					6.85251e-06	1.51025e-05	1.14008	6.03e-05
Contig29757	XP_002282842	Vitis vinifera	dihydroflavonol-4-reductase-like	2e-48	1.37705e-05	3.03484e-05	1.14004	4.02e-12
Contig30137	XP_002274179	Vitis vinifera	protein GPR107-like	3e-119	2.13937e-05	4.71352e-05	1.13962	1.26e-51
Contig32632	XP_002275843	Vitis vinifera	allantoate deiminase, chloroplastic-like	7e-066	8.79088e-06	1.93483e-05	1.13813	3.21e-08
Contig24416					6.40495e-06	1.40896e-05	1.13737	0.009172
Contig30905	XP_002277962	Vitis vinifera	abhydrolase domain-containing protein 11-like	3e-112	6.25585e-06	1.37478e-05	1.13593	2.71e-09
Contig19437	XP_002262755	Vitis vinifera	peroxisomal 2,4-dienoyl-CoA reductase	2e-106	8.84322e-05	0.000194333	1.13589	2.27e-129
246780	NP_195408	Arabidopsis thaliana	ethylene-responsive transcription factor RAP2-10	9e-21	3.62534e-06	7.9618e-06	1.13498	0.0242637
Contig25668	XP_002299099	Populus trichocarpa	cytochrome P450	3e-36	1.07822e-05	2.36792e-05	1.13498	8.69e-06
Contig22671					2.36891e-05	5.20204e-05	1.13485	0.00515775
Contig28836	XP_001767701	Physcomitrella patens subsp. patens	cca1b circadian clock protein CCA1b	2e-08	3.10099e-06	6.8049e-06	1.13385	0.0127032
Contig3480	XP_002989391	Selaginella moellendorffii	rab family GTPase	2e-012	1.76867e-05	3.88068e-05	1.13364	0.00536851
Contig27321					4.42308e-05	9.70457e-05	1.13361	5.61e-12
Contig29372	XP_002518717	Ricinus communis	UDP-glucosyltransferase, putative	3e-53	2.15696e-05	4.73232e-05	1.13355	1.58e-24
Contig13303	AAO61856	Malva pusilla	glutathione S-transferase Z1	4e-76	1.24424e-05	2.72982e-05	1.13354	1.51e-10
250365	NP_201406	Arabidopsis thaliana	Wound-responsive family protein	7e-20	5.29374e-06	1.16122e-05	1.13328	7.1e-09
Contig20489	XP_002277516	Vitis vinifera	lecithine-cholesterol acyltransferase-like 4	0.0	1.36301e-05	2.98965e-05	1.13318	2.32e-28
Contig24303	NP_193716	Arabidopsis thaliana	Glycosyl hydrolase family protein with chitinase insertion domain	1e-18	8.34666e-05	0.000183074	1.13316	2.89e-19
250307	XP_002279665	Vitis vinifera	pattern formation protein EMB30-like	2e-53	4.02522e-06	8.82324e-06	1.13224	0.000696485
Contig10526					7.94145e-06	1.74045e-05	1.13198	0.00043319
Contig30447					6.47651e-06	1.41823e-05	1.1308	8.23e-05
Contig22107	XP_002266093	Vitis vinifera	riboflavin biosynthesis protein ribBA, chloroplastic-like	2e-08	2.51301e-05	5.50069e-05	1.13019	3.81e-15
246109	XP_002279491	Vitis vinifera	cyclin-dependent kinase G-2-like	8e-70	5.29941e-06	1.15986e-05	1.13004	3.73e-11
Contig30031	XP_002516865	Ricinus communis	Beta-amylase, putative	3e-104	7.97273e-06	1.74297e-05	1.1284	2.55e-18
234950	NP_563628	Arabidopsis thaliana	Erythronate-4-phosphate dehydrogenase-like protein	1e-22	2.05532e-05	4.49153e-05	1.12784	8.12e-16
242248	NP_564144	Arabidopsis thaliana	plastid transcriptionally active 6	2e-65	1.77915e-06	3.8874e-06	1.12762	0.0172594
237470	NP_001149312	Zea mays	fas-associated factor 1-like protein	5e-41	3.86957e-06	8.45438e-06	1.12752	1.57e-05
248410					4.33439e-06	9.46831e-06	1.12728	0.000222525
247628	XP_002264696	Vitis vinifera	pentatricopeptide repeat-containing protein At2g13420, mitochondrial	1e-29	3.04535e-06	6.65121e-06	1.12701	0.0206637
Contig30933	XP_002526510	Ricinus communis	uridylate kinase plant, putative	2e-44	1.53259e-05	3.34473e-05	1.12592	1.54e-11
Contig32606	ACG45252	Zea mays	hydroxymethylglutaryl-CoA lyase	6e-113	8.10202e-06	1.76765e-05	1.12547	1.22e-14
Contig22245	XP_002278901	Vitis vinifera	apoptosis-inducing factor homolog A	1e-36	8.61916e-05	0.000187958	1.12479	4.31e-35
Contig21235	XP_002277907	Vitis vinifera	UPF0133 protein Synpcc7942_0464	1e-54	6.69316e-05	0.000145931	1.12453	1.66e-45
Contig30063	XP_003596857	Medicago truncatula	NAC domain protein	2e-14	1.66368e-05	3.62683e-05	1.12433	5.02e-13
Contig15667	XP_002278095	Vitis vinifera	PRA1 family protein B4-like	4e-47	3.10945e-06	6.77858e-06	1.12433	0.00409492
Contig24510					3.41096e-05	7.43412e-05	1.12398	2.05e-58
Contig18277	NP_189197	Arabidopsis thaliana	protein CHUP1	0.0	8.1954e-06	1.78612e-05	1.12394	2.59e-29
Contig29203	XP_002271587	Vitis vinifera	flavanone 7-O-glucoside 2''-O-beta-L-rhamnosyltransferase-like	3e-64	6.51139e-06	1.41903e-05	1.12386	3.11e-15
Contig25803	XP_002519612	Ricinus communis	serine-type endopeptidase inhibitor, putative	7e-27	3.044e-05	6.63153e-05	1.12337	2.86e-15
Contig27254	XP_002520796	Ricinus communis	laccase, putative	2e-90	9.06461e-05	0.000197465	1.12328	1.97e-118
Contig30284	NP_181907	Arabidopsis thaliana	mitogen-activated protein kinase 6	2e-167	2.67831e-05	5.83403e-05	1.12317	2.97e-44
Contig29502	NP_190357	Arabidopsis thaliana	ABC transporter A family member 2	2e-117	1.26633e-05	2.75827e-05	1.12311	1.29e-13
243118	XP_002525226	Ricinus communis	nucleotide binding protein, putative	6e-12	2.02731e-06	4.41297e-06	1.12218	0.00663885
Contig8973	AAT88062	Tsuga canadensis	putative 60S ribosomal protein L15	1e-17	4.91622e-05	0.000107014	1.12218	1.71e-07
Contig24005	XP_002277444	Vitis vinifera	uncharacterized membrane protein At3g27390	6e-173	1.26429e-05	2.75115e-05	1.12171	3.64e-23
Contig30871	XP_002511283	Ricinus communis	BRASSINOSTEROID INSENSITIVE 1-associated receptor kinase 1 precursor, putative	1e-122	1.22525e-05	2.66573e-05	1.12145	2.31e-31
239529	NP_001150370	Zea mays	ubiquitin-conjugating enzyme E2 16	3e-76	9.58331e-06	2.08374e-05	1.12058	2.42e-09
112817	NP_194307	Arabidopsis thaliana	putative serine esterase domain-containing protein	6e-52	4.45662e-06	9.68839e-06	1.12031	0.00669663
Contig8963	AEW24433	Camellia sinensis	ubiquitin-conjugating enzyme E2	2e-40	8.95126e-05	0.000194581	1.12021	4.43e-06
115480					1.23105e-05	2.6733e-05	1.11873	0.0103691
Contig17994	XP_002273987	Vitis vinifera	ABC transporter B family member 11	2e-111	6.24586e-05	0.000135608	1.11847	2.23e-81
Contig19142	XP_002271622	Vitis vinifera	acyl-CoA dehydrogenase family member 10 isoform 1	1e-95	1.835e-05	3.98312e-05	1.11812	7.12e-15
118657					8.63896e-06	1.8724e-05	1.11596	4.5e-05
Contig31833	NP_001238381	Glycine max	receptor protein kinase	9e-103	3.06738e-06	6.64421e-06	1.11509	0.00784984
Contig23608					3.27918e-05	7.1009e-05	1.11467	1.17e-08
Contig6511					0.000283651	0.0006138	1.11365	1.12e-14
Contig10567	XP_002269428	Vitis vinifera	probable E3 ubiquitin-protein ligase XBOS32	2e-08	6.84397e-06	1.48074e-05	1.11341	0.00483114
242530	XP_002530451	Ricinus communis	brca1-associated protein, putative	5e-56	2.155e-06	4.66232e-06	1.11336	0.0333138
Contig30232	XP_002511167	Ricinus communis	Phospholipase C 4 precursor, putative	2e-113	8.78562e-06	1.89943e-05	1.11235	2.01e-06
Contig31601	NP_568064	Arabidopsis thaliana	alanine:glyoxylate aminotransferase 2	0.0	1.0022e-05	2.16657e-05	1.11224	3.42e-13
242629	NP_001154628	Arabidopsis thaliana	myosin 1	9e-35	2.69065e-06	5.81661e-06	1.11223	0.00409492
Contig20450	XP_002510625	Ricinus communis	estradiol 17 beta-dehydrogenase, putative	2e-103	1.14951e-05	2.48423e-05	1.11178	3.05e-13
Contig31544					1.48507e-05	3.20888e-05	1.11153	1.59e-11
115210	NP_001141003	Zea mays	acidic ribosomal protein P40	5e-94	6.53128e-05	0.000141105	1.11133	5.94e-46
Contig6927	XP_002280005	Vitis vinifera	minor histocompatibility antigen H13	4e-32	1.27525e-05	2.75378e-05	1.11063	0.00037071
Contig31849	XP_003529402	Glycine max	U-box domain-containing protein 26-like	4e-115	1.26137e-05	2.7216e-05	1.10946	2.02e-24
108508	XP_002284002	Vitis vinifera	embryonic protein DC-8-like	2e-20	4.9775e-06	1.07329e-05	1.10855	0.03919
Contig22536					2.32439e-05	5.01088e-05	1.10822	0.000135394
Contig13407	XP_003518926	Glycine max	basic 7S globulin-like	1e-176	0.000183593	0.000395781	1.10819	9.38e-210
Contig22805	NP_001148550	Zea mays	nucleoside diphosphate kinase precursor	2e-49	1.51254e-05	3.25927e-05	1.10757	7.12e-11
Contig28020					6.67165e-05	0.000143738	1.10732	5.79e-05
Contig17069	XP_002521378	Ricinus communis	casein kinase, putative	2e-85	1.394e-05	3.00258e-05	1.10697	6.76e-09
Contig31621	NP_001148341	Zea mays	LAP4 protein	3e-81	1.24954e-05	2.69124e-05	1.10688	2.17e-11
Contig28805	XP_002269662	Vitis vinifera	putative pentatricopeptide repeat-containing protein At3g49142-like	2e-50	3.37742e-06	7.26932e-06	1.1059	0.00182898
Contig30060	XP_002265750	Vitis vinifera	LRR receptor-like serine/threonine-protein kinase FLS2-like	3e-50	6.63048e-06	1.42545e-05	1.10424	2.29e-05
243848	NP_200604	Arabidopsis thaliana	GTP-binding protein, HflX	8e-97	3.96552e-06	8.52522e-06	1.10423	0.000425489
Contig30936	XP_002265308	Vitis vinifera	lysine histidine transporter 1	1e-179	0.000105947	0.000227742	1.10405	2.03e-178
Contig16804	XP_002262649	Vitis vinifera	probable protein phosphatase 2C 63-like	4e-125	3.8357e-05	8.24174e-05	1.10346	1.43e-61
Contig4587	ACN39824	Picea sitchensis	unknown	5e-68	7.53759e-06	1.61841e-05	1.1024	0.00353169
242493	XP_002264957	Vitis vinifera	aquaporin NIP1-2	5e-76	2.70893e-05	5.8164e-05	1.1024	7.28e-33
Contig31764	XP_003612538	Medicago truncatula	Kinase-like protein	2e-97	7.26497e-06	1.5598e-05	1.10233	2.92e-10
Contig11157	NP_001234613	Solanum lycopersicum	beta-hexosaminidase 2	0.0	2.3469e-05	5.03665e-05	1.10171	4.91e-35
114944					7.38916e-06	1.58547e-05	1.10143	0.00664954
Contig6200					7.18779e-05	0.000154216	1.10133	0.0143091
244336	XP_002525464	Ricinus communis	RNA binding protein, putative	7e-15	3.18513e-06	6.83243e-06	1.10105	0.0396648
Contig28107	XP_002520338	Ricinus communis	proteasome subunit beta type, putative	6e-10	3.68542e-05	7.90086e-05	1.10018	2.38e-10
152770	XP_002284106	Vitis vinifera	branched-chain-amino-acid aminotransferase-like protein 3, chloroplastic	1e-125	7.26831e-06	1.55807e-05	1.10006	2.07e-09
Contig32516	AAD23407	Populus tremula x Populus alba	actin depolymerizing factor	8e-070	9.01698e-05	0.000193168	1.09914	9.89e-105
Contig31933	XP_002519978	Ricinus communis	Protein kinase APK1B, chloroplast precursor, putative	2e-171	1.67325e-05	3.58453e-05	1.09913	3.05e-28
Contig28896					2.1372e-05	4.57759e-05	1.09886	9.5e-35
237506					4.69593e-06	1.00546e-05	1.09838	0.00784984
Contig26690	XP_002272145	Vitis vinifera	putative peroxisomal-coenzyme A synthetase	2e-16	1.33993e-05	2.86873e-05	1.09825	0.00749241
Contig28040					2.25313e-05	4.82284e-05	1.09795	9.03e-26
114101	NP_001147284	Zea mays	thioredoxin-like protein 4B	1e-34	4.5932e-05	9.83172e-05	1.09794	0.0162596
Contig28461					4.4932e-06	9.61348e-06	1.09731	3.77e-05
Contig3208	XP_002887837	Arabidopsis lyrata subsp. lyrata	hydrolase, alpha/beta fold family protein	2e-020	4.37218e-06	9.3539e-06	1.09722	0.0127632
Contig28081	NP_001105685	Zea mays	cysteine proteinase 1 precursor	2e-63	0.00101414	0.00216851	1.09645	0
Contig29239	XP_002533646	Ricinus communis	Isoamyl acetate-hydrolyzing esterase, putative	1e-96	1.42244e-05	3.03985e-05	1.09564	9.99e-11
Contig14731	XP_003556279	Glycine max	OTU domain-containing protein At3g57810-like	1e-76	8.99199e-06	1.9177e-05	1.09267	2.7e-15
240719	XP_002514239	Ricinus communis	cell division cycle, putative	7e-90	2.28142e-06	4.86553e-06	1.09267	0.0459261
Contig30352	XP_002517029	Ricinus communis	serine-threonine protein kinase, plant-type, putative	2e-51	1.05516e-05	2.2503e-05	1.09265	1.77e-07
Contig30159	XP_002281325	Vitis vinifera	peptide methionine sulfoxide reductase-like	1e-81	7.17448e-05	0.000152986	1.09246	1.53e-72
Contig28243	XP_002273274	Vitis vinifera	transcription factor BIM1-like	2e-42	3.03042e-06	6.45992e-06	1.092	2.68e-06
165077					1.0177e-05	2.16879e-05	1.09158	1.53e-08
Contig1077	XP_003516820	Glycine max	lachrymatory-factor synthase-like	3e-023	3.99369e-05	8.51018e-05	1.09147	3.18e-17
Contig28132	XP_002281693	Vitis vinifera	protein SRG1	9e-48	7.14878e-05	0.000152325	1.09139	3.06e-15
Contig5687					6.30831e-06	1.34385e-05	1.09104	1.04e-05
Contig22629	XP_002280662	Vitis vinifera	flavonoid 3',5'-hydroxylase 2	5e-16	6.3686e-06	1.35616e-05	1.09048	0.0205689
Contig22425	NP_566806	Arabidopsis thaliana	putative metal-nicotianamine transporter YSL6	5e-126	4.32623e-06	9.2101e-06	1.09011	0.00022675
243953	XP_002283854	Vitis vinifera	transportin-3	1e-155	1.2308e-05	2.61991e-05	1.08992	1.98e-18
Contig8785	CBX25406	Oryza brachyantha	hypothetical_protein	1e-20	0.000251659	0.000535536	1.08951	7.7e-77
Contig28829	XP_002532170	Ricinus communis	beta1,4 mannosyltransferase, putative	3e-79	5.34876e-06	1.13808e-05	1.08932	1.42e-05
Contig21529					1.25573e-05	2.66914e-05	1.08785	2.86e-06
Contig7949	XP_003635559	Vitis vinifera	cellulose synthase-like protein E6-like	0.0	1.3143e-05	2.79011e-05	1.08603	6.25e-24
242195	NP_849864	Arabidopsis thaliana	chaperone DnaJ-domain containing protein	3e-31	4.81226e-06	1.02113e-05	1.08538	0.00415565
Contig5156	ADE76251	Picea sitchensis	unknown	2e-10	5.47411e-06	1.16154e-05	1.08534	0.00134671
Contig32181	ABK96125	Populus trichocarpa	unknown	1e-015	5.03132e-05	0.000106745	1.08517	5.86e-32
Contig25270	NP_172955	Arabidopsis thaliana	quiescin-sulfhydryl oxidase 1	9e-41	1.73011e-05	3.67057e-05	1.08514	1.61e-08
Contig15198					1.05577e-05	2.23987e-05	1.08512	0.000698569
Contig32574	ABK21077	Picea sitchensis	unknown	1e-069	1.83297e-05	3.88858e-05	1.08506	7.67e-23
Contig15824					8.76976e-06	1.86015e-05	1.08481	3.83e-05
Contig22841					1.22652e-05	2.60134e-05	1.08469	0.0429495
Contig13247					2.83181e-05	6.00561e-05	1.08459	0.00182898
Contig26252					1.08313e-05	2.29651e-05	1.08423	6.63e-07
Contig31439					2.51781e-05	5.33694e-05	1.08384	2.09e-12
243534	NP_195278	Arabidopsis thaliana	phosphatidylinositol glycan, class H	7e-19	5.45582e-06	1.15629e-05	1.08363	0.000605305
Contig27297	YP_260089	Pseudomonas fluorescens Pf-5	cytotoxin FitD	2e-08	1.34471e-05	2.84977e-05	1.08355	0.000266209
68656					9.79398e-06	2.07527e-05	1.08333	8.84e-06
Contig30254	NP_186796	Arabidopsis thaliana	homeobox-leucine zipper protein HAT5	2e-36	5.04641e-05	0.000106905	1.08301	2.02e-72
Contig31019	XP_002524884	Ricinus communis	catalytic, putative	4e-34	5.99102e-06	1.26913e-05	1.08297	0.000165344
Contig32392	XP_002272580	Vitis vinifera	cation/calcium exchanger 4	0.0	3.55371e-05	7.52703e-05	1.08276	9.64e-93
Contig12956	ABK27147	Picea sitchensis	unknown	4e-56	1.03455e-05	2.19122e-05	1.08273	0.00217366
Contig16655	XP_002533101	Ricinus communis	actin depolymerizing factor, putative	4e-54	0.000742263	0.00157149	1.08213	0
Contig31213	XP_002285084	Vitis vinifera	beta-galactosidase 8-like	0.0	1.69289e-05	3.58274e-05	1.08157	1.04e-35
Contig19929	XP_002277193	Vitis vinifera	glucan endo-1,3-beta-glucosidase, basic isoform	1e-52	2.54724e-06	5.3904e-06	1.08145	0.0107737
Contig16607					4.92815e-05	0.00010428	1.08134	2.2e-07
Contig28323					1.16166e-05	2.45704e-05	1.08073	3.46e-07
Contig15535	ACU19520	Glycine max	unknown	8e-18	5.65501e-05	0.000119573	1.08029	3.58e-23
Contig28276	XP_002284855	Vitis vinifera	protein TIFY 6B isoform 1	2e-30	4.96698e-05	0.000104906	1.07865	1.17e-82
Contig28290	XP_002272232	Vitis vinifera	probable WRKY transcription factor 2-like	5e-101	1.57897e-05	3.33422e-05	1.07836	1.07e-35
Contig31262	NP_186914	Arabidopsis thaliana	pentatricopeptide repeat-containing protein	1e-10	8.56159e-06	1.80772e-05	1.07822	0.000316994
Contig33298	ACH60912	Pseudotsuga menziesii	thioredoxin-like protein	5e-048	2.77065e-05	5.84832e-05	1.0778	8.37e-17
Contig31004	NP_201049	Arabidopsis thaliana	Dof zinc finger protein DOF5.5	1e-30	2.24492e-05	4.73665e-05	1.0772	4.75e-46
Contig20939	XP_002527329	Ricinus communis	ATP-binding cassette transporter, putative	0.0	0.000132569	0.000279677	1.07701	0
Contig33023	XP_863649	Canis lupus familiaris	oxysterol-binding protein-related protein 3 isoform 4	6e-052	4.97771e-06	1.04994e-05	1.07676	1.42e-05
Contig22451					8.90918e-06	1.87867e-05	1.07635	0.0145053
Contig31163					7.36999e-06	1.55394e-05	1.0762	9.54e-10
Contig31054	XP_002516207	Ricinus communis	phosphoinositide 5-phosphatase, putative	0.0	7.5282e-06	1.58722e-05	1.07613	1.22e-24
Contig28221	NP_001148475	Zea mays	IN2-1 protein	6e-17	0.000186338	0.000392742	1.07566	5.44e-20
177563	XP_002273570	Vitis vinifera	protein transport protein SFT2	6e-35	1.1544e-05	2.43246e-05	1.07527	0.0364874
Contig18221	XP_002515071	Ricinus communis	60S acidic ribosomal protein P1, putative	4e-21	0.00024062	0.000506828	1.07474	6.73e-55
237737	XP_002267787	Vitis vinifera	alanine--glyoxylate aminotransferase 2 homolog 2, mitochondrial	3e-48	4.37121e-06	9.20231e-06	1.07396	0.000510148
Contig19627					3.31216e-05	6.97148e-05	1.07369	3.99e-66
Contig17621	NP_188365	Arabidopsis thaliana	S-adenosylmethionine synthase 4	3e-08	8.34353e-05	0.00017557	1.07332	2.96e-31
Contig32950	NP_192114	Arabidopsis thaliana	sugar transport protein 7	0.0	2.15653e-05	4.5373e-05	1.07312	2.64e-34
111430					1.21415e-05	2.55448e-05	1.07308	5.19e-11
Contig22869	XP_002528348	Ricinus communis	o-linked n-acetylglucosamine transferase, ogt, putative	1e-33	5.44477e-05	0.000114485	1.07221	5.33e-48
Contig32930					2.72473e-06	5.72661e-06	1.07157	0.0205689
Contig32937	XP_002529188	Ricinus communis	(S)-2-hydroxy-acid oxidase, putative	2e-140	4.77062e-05	0.000100197	1.07059	1.38e-52
Contig30803	XP_002513070	Ricinus communis	DNA binding protein, putative	3e-106	1.3365e-05	2.80612e-05	1.07011	7.87e-25
Contig25763					7.38797e-05	0.000155051	1.06949	1.21e-05
237290					3.35941e-06	7.04936e-06	1.06929	0.017332
Contig29994	XP_002274639	Vitis vinifera	putative leucine-rich repeat receptor-like serine/threonine-protein kinase At2g24130-like	2e-55	5.04284e-06	1.05764e-05	1.06854	0.000140741
Contig21439					4.49029e-06	9.41553e-06	1.06823	2.74e-05
Contig11880	XP_003516767	Glycine max	magnesium transporter MRS2-3-like	2e-63	2.67539e-06	5.60967e-06	1.06817	0.00157965
Contig20526					1.96778e-05	4.12512e-05	1.06786	1.7e-10
Contig6461	AEL99266	Silene latifolia	DDRGK domain-containing protein, partial	3e-57	3.73539e-05	7.82554e-05	1.06693	5.99e-33
Contig33143	XP_002263770	Vitis vinifera	embryogenesis-associated protein EMB8	3e-179	2.18783e-05	4.58116e-05	1.06621	2.7e-47
Contig31936	XP_003558671	Brachypodium distachyon	cation/calcium exchanger 4-like	8e-078	2.83416e-06	5.93398e-06	1.06608	0.017332
Contig10321	XP_003524506	Glycine max	protein Dr1 homolog isoform 1	5e-57	7.70224e-06	1.61245e-05	1.0659	0.00664954
Contig29224	NP_568258	Arabidopsis thaliana	pyrimidine 2	0.0	0.00010198	0.000213459	1.06567	1.22e-155
Contig28388	NP_567979	Arabidopsis thaliana	Cyclase family protein	4e-31	7.57524e-05	0.000158501	1.06513	3.2e-25
Contig10405	XP_002318606	Populus trichocarpa	ABC transporter family, cholesterol/phospholipid flippase	0.0	8.72682e-06	1.8257e-05	1.06492	8.26e-09
Contig32648	AET45303	Pinus virginiana	ribosomal protein L20	4e-041	2.11658e-05	4.42728e-05	1.06469	1.65e-20
Contig30509	XP_002285084	Vitis vinifera	beta-galactosidase 8-like	2e-116	3.40894e-06	7.12846e-06	1.06427	0.00415565
Contig28637					1.00657e-05	2.104e-05	1.06368	2.86e-06
Contig6604	XP_002525315	Ricinus communis	protein phosphatase 2a, regulatory subunit, putative	0.0	5.38056e-06	1.12436e-05	1.06328	3.35e-15
Contig27988	XP_002510285	Ricinus communis	signal peptidase I, putative	2e-17	4.03751e-05	8.43678e-05	1.06323	3.78e-31
Contig20663	XP_002514388	Ricinus communis	clathrin coat assembly protein ap19, putative	6e-80	1.33207e-05	2.7834e-05	1.06318	1.5e-13
Contig27936	XP_002520315	Ricinus communis	F-box and wd40 domain protein, putative	2e-60	1.31577e-05	2.74821e-05	1.06258	3.94e-12
Contig21750	XP_002510469	Ricinus communis	cysteine protease, putative	4e-137	6.17004e-05	0.000128866	1.06252	1.15e-97
Contig28905	XP_002510897	Ricinus communis	erecta, putative	7e-42	3.66567e-06	7.65464e-06	1.06226	0.0078165
Contig16877	XP_002518084	Ricinus communis	er lumen protein retaining receptor, putative	5e-99	4.19912e-05	8.76758e-05	1.06209	3.81e-46
Contig28049	XP_002510394	Ricinus communis	acyltransferase, putative	0.0	4.25189e-05	8.87507e-05	1.06165	7.19e-95
Contig19557	NP_567879	Arabidopsis thaliana	UDP-N-acetylglucosamine (UAA) transporter family protein	7e-106	1.96575e-05	4.10219e-05	1.06132	5.84e-14
Contig28641					6.64427e-06	1.38566e-05	1.06039	0.000194987
Contig29629	XP_002275843	Vitis vinifera	allantoate deiminase, chloroplastic-like	1e-93	2.18523e-05	4.55675e-05	1.06022	4.47e-19
246954					8.65404e-06	1.80427e-05	1.05997	4.11e-07
Contig18462	XP_002535871	Ricinus communis	beta-lactamase, putative	4e-10	6.48279e-05	0.000135125	1.05961	6.82e-77
Contig33161	CAL25342	Platanus x acerifolia	putative zinc-binding protein	8e-082	2.03719e-05	4.24614e-05	1.05957	1.71e-23
Contig23301	XP_002283905	Vitis vinifera	protein RER1B	3e-74	5.08179e-05	0.000105912	1.05946	6.36e-29
243450	XP_002276656	Vitis vinifera	OTU domain-containing protein DDB_G0284757-like	2e-65	2.71444e-06	5.65722e-06	1.05944	0.000510148
120631					1.20305e-05	2.50673e-05	1.05911	0.00401064
Contig29971	XP_002275829	Vitis vinifera	probable galactinol--sucrose galactosyltransferase 1	6e-120	1.66716e-05	3.47363e-05	1.05905	2.79e-10
240881	NP_001149567	Zea mays	phosphatidylserine synthase 2	2e-99	2.60719e-06	5.42972e-06	1.05838	0.000510148
Contig29598	XP_002272757	Vitis vinifera	extended synaptotagmin-2 isoform 1	6e-84	2.56295e-06	5.33692e-06	1.0582	0.0206637
Contig923	CAE54075	Fagus sylvatica	serine/threonine-protein kinase	2e-029	3.6806e-05	7.66219e-05	1.05782	1.06e-11
240427	XP_002266763	Vitis vinifera	F-box protein SKIP14	2e-46	4.48191e-06	9.32982e-06	1.05774	1.04e-05
Contig33629	AAT37527	Solanum tuberosum	purple acid phosphatase 2	0.0	4.17514e-05	8.68896e-05	1.05736	7.67e-36
241504	NP_849448	Arabidopsis thaliana	putative uracil phosphoribosyltransferase	1e-111	3.90513e-06	8.12638e-06	1.05724	0.00097825
Contig32318	CAE52913	Physcomitrella patens	putative vacuaolar aspartic proteinase	2e-087	7.60678e-05	0.000158099	1.05547	4.04e-55
Contig29003	XP_002273636	Vitis vinifera	synaptic vesicle 2-related protein	6e-146	5.54435e-06	1.15203e-05	1.05509	1.54e-07
Contig33333					2.75804e-06	5.72942e-06	1.05474	0.0174749
[truncated: 4,751 more rows]
