# Supplementary material for: Deep Sequencing Reveals Transcriptome Re-Programming of Taxus × media Cells to the Elicitation with Methyl Jasmonate
Source: PLoS One. 2013 Apr 30;8(4):e62865. doi: 10.1371/journal.pone.0062865 (PMC3639896; doi:10.1371/journal.pone.0062865)
Supplement: Table S4 — KEGG pathway analysis of unique sequences with distinct changes in expression levels following MeJA elicitation. (XLS) [file pone.0062865.s006.xls]

## Sheet: overview of expresion change
Supplemental Table 4. KEGG pathway analysis of unique sequences with distinct changes in expression levels following MeJA elicitation.
Note: “#DIV/0!" and "#NUM!" indicate that the estimated transcripts per million of genes are zero in the nonelicited and elicited cells,
Taxus IDs	Hit species	Evalue against nr db	Putative functions	Pathway ID	Pathway_names	Estimated transcripts per million in the nonelicited cells	Estimated transcripts per million in the elicited cells	LOG2 fold change	Adjusted p-value
239327	Ricinus communis	3e-29	lipoxygenase, putative	ath00592	alpha-Linolenic acid metabolism	0	3.83377e-06	#DIV/0!	0.00436398
169930	Vitis vinifera	2e-26	linoleate 9S-lipoxygenase 5, chloroplastic	ath00592	alpha-Linolenic acid metabolism	0	6.64683e-06	#DIV/0!	0.00812168
Contig28809	Vitis vinifera	6e-73	chitinase 5-like isoform 1	ath00520	Amino sugar and nucleotide sugar metabolism	0	0.000126175	#DIV/0!	2.72e-219
Contig33184	Vitis pseudoreticulata	3e-47	aldehyde dehydrogenase	ath00330	Arginine and proline metabolism	0	1.05092e-05	#DIV/0!	0.000345344
197882	Arabidopsis thaliana	1e-55	GDP-L-galactose phosphorylase	ath00053	Ascorbate and aldarate metabolism	0	8.46975e-06	#DIV/0!	0.000345344
Contig33184	Vitis pseudoreticulata	3e-47	aldehyde dehydrogenase	ath00053	Ascorbate and aldarate metabolism	0	1.05092e-05	#DIV/0!	0.000345344
213059	Zea mays	2e-15	ascorbate peroxidase2	ath00053	Ascorbate and aldarate metabolism	0	1.0456e-05	#DIV/0!	0.0279276
Contig33184	Vitis pseudoreticulata	3e-47	aldehyde dehydrogenase	ath00410	beta-Alanine metabolism	0	1.05092e-05	#DIV/0!	0.000345344
191440	Vitis vinifera	2e-50	probable fructose-bisphosphate aldolase 1, chloroplastic	ath01065	Biosynthesis of alkaloids derived from histidine and purine	0	1.85715e-05	#DIV/0!	3.25e-10
216963	Arabidopsis thaliana	2e-22	glyceraldehyde-3-phosphate dehydrogenase B	ath01065	Biosynthesis of alkaloids derived from histidine and purine	0	2.4187e-05	#DIV/0!	9.48e-07
238842	Arabidopsis thaliana	2e-54	glyceraldehyde-3-phosphate dehydrogenase B	ath01065	Biosynthesis of alkaloids derived from histidine and purine	0	7.07108e-06	#DIV/0!	2.56e-05
191440	Vitis vinifera	2e-50	probable fructose-bisphosphate aldolase 1, chloroplastic	ath01064	Biosynthesis of alkaloids derived from ornithine, lysine and nicotinic acid	0	1.85715e-05	#DIV/0!	3.25e-10											up/down	Adjusted P value
216963	Arabidopsis thaliana	2e-22	glyceraldehyde-3-phosphate dehydrogenase B	ath01064	Biosynthesis of alkaloids derived from ornithine, lysine and nicotinic acid	0	2.4187e-05	#DIV/0!	9.48e-07
238842	Arabidopsis thaliana	2e-54	glyceraldehyde-3-phosphate dehydrogenase B	ath01064	Biosynthesis of alkaloids derived from ornithine, lysine and nicotinic acid	0	7.07108e-06	#DIV/0!	2.56e-05
191440	Vitis vinifera	2e-50	probable fructose-bisphosphate aldolase 1, chloroplastic	ath01063	Biosynthesis of alkaloids derived from shikimate pathway	0	1.85715e-05	#DIV/0!	3.25e-10
216963	Arabidopsis thaliana	2e-22	glyceraldehyde-3-phosphate dehydrogenase B	ath01063	Biosynthesis of alkaloids derived from shikimate pathway	0	2.4187e-05	#DIV/0!	9.48e-07
238842	Arabidopsis thaliana	2e-54	glyceraldehyde-3-phosphate dehydrogenase B	ath01063	Biosynthesis of alkaloids derived from shikimate pathway	0	7.07108e-06	#DIV/0!	2.56e-05
191440	Vitis vinifera	2e-50	probable fructose-bisphosphate aldolase 1, chloroplastic	ath01066	Biosynthesis of alkaloids derived from terpenoid and polyketide	0	1.85715e-05	#DIV/0!	3.25e-10
216963	Arabidopsis thaliana	2e-22	glyceraldehyde-3-phosphate dehydrogenase B	ath01066	Biosynthesis of alkaloids derived from terpenoid and polyketide	0	2.4187e-05	#DIV/0!	9.48e-07
238842	Arabidopsis thaliana	2e-54	glyceraldehyde-3-phosphate dehydrogenase B	ath01066	Biosynthesis of alkaloids derived from terpenoid and polyketide	0	7.07108e-06	#DIV/0!	2.56e-05
243728	Vitis vinifera	1e-80	cationic peroxidase 1-like	ath01061	Biosynthesis of phenylpropanoids	0	5.02897e-05	#DIV/0!	3.83e-77
191440	Vitis vinifera	2e-50	probable fructose-bisphosphate aldolase 1, chloroplastic	ath01061	Biosynthesis of phenylpropanoids	0	1.85715e-05	#DIV/0!	3.25e-10
164606	Vitis vinifera	8e-06	peroxidase 64-like isoform 1	ath01061	Biosynthesis of phenylpropanoids	0	1.00041e-05	#DIV/0!	1.31e-07
216963	Arabidopsis thaliana	2e-22	glyceraldehyde-3-phosphate dehydrogenase B	ath01061	Biosynthesis of phenylpropanoids	0	2.4187e-05	#DIV/0!	9.48e-07
238842	Arabidopsis thaliana	2e-54	glyceraldehyde-3-phosphate dehydrogenase B	ath01061	Biosynthesis of phenylpropanoids	0	7.07108e-06	#DIV/0!	2.56e-05
235299	Vitis vinifera	4e-25	flavonol synthase/flavanone 3-hydroxylase	ath01061	Biosynthesis of phenylpropanoids	0	1.57352e-05	#DIV/0!	0.00018137
247532	Populus trichocarpa	2e-09	copalyl diphosphate synthase	ath01070	Biosynthesis of plant hormones	0	4.64804e-05	#DIV/0!	3.79e-34
191440	Vitis vinifera	2e-50	probable fructose-bisphosphate aldolase 1, chloroplastic	ath01070	Biosynthesis of plant hormones	0	1.85715e-05	#DIV/0!	3.25e-10
216963	Arabidopsis thaliana	2e-22	glyceraldehyde-3-phosphate dehydrogenase B	ath01070	Biosynthesis of plant hormones	0	2.4187e-05	#DIV/0!	9.48e-07
238842	Arabidopsis thaliana	2e-54	glyceraldehyde-3-phosphate dehydrogenase B	ath01070	Biosynthesis of plant hormones	0	7.07108e-06	#DIV/0!	2.56e-05
248536	Vitis vinifera	8e-13	cytochrome P450 90A1-like	ath01070	Biosynthesis of plant hormones	0	2.32142e-05	#DIV/0!	0.00123938
250281	Vitis vinifera	8e-47	phytoene synthase, chloroplastic	ath01070	Biosynthesis of plant hormones	0	6.83354e-06	#DIV/0!	0.00436398
239327	Ricinus communis	3e-29	lipoxygenase, putative	ath01070	Biosynthesis of plant hormones	0	3.83377e-06	#DIV/0!	0.00436398
169930	Vitis vinifera	2e-26	linoleate 9S-lipoxygenase 5, chloroplastic	ath01070	Biosynthesis of plant hormones	0	6.64683e-06	#DIV/0!	0.00812168
247532	Populus trichocarpa	2e-09	copalyl diphosphate synthase	ath01062	Biosynthesis of terpenoids and steroids	0	4.64804e-05	#DIV/0!	3.79e-34
191440	Vitis vinifera	2e-50	probable fructose-bisphosphate aldolase 1, chloroplastic	ath01062	Biosynthesis of terpenoids and steroids	0	1.85715e-05	#DIV/0!	3.25e-10
216963	Arabidopsis thaliana	2e-22	glyceraldehyde-3-phosphate dehydrogenase B	ath01062	Biosynthesis of terpenoids and steroids	0	2.4187e-05	#DIV/0!	9.48e-07
238842	Arabidopsis thaliana	2e-54	glyceraldehyde-3-phosphate dehydrogenase B	ath01062	Biosynthesis of terpenoids and steroids	0	7.07108e-06	#DIV/0!	2.56e-05
248536	Vitis vinifera	8e-13	cytochrome P450 90A1-like	ath01062	Biosynthesis of terpenoids and steroids	0	2.32142e-05	#DIV/0!	0.00123938
250281	Vitis vinifera	8e-47	phytoene synthase, chloroplastic	ath01062	Biosynthesis of terpenoids and steroids	0	6.83354e-06	#DIV/0!	0.00436398
Contig33184	Vitis pseudoreticulata	3e-47	aldehyde dehydrogenase	ath00650	Butanoate metabolism	0	1.05092e-05	#DIV/0!	0.000345344
191440	Vitis vinifera	2e-50	probable fructose-bisphosphate aldolase 1, chloroplastic	ath00710	Carbon fixation in photosynthetic organisms	0	1.85715e-05	#DIV/0!	3.25e-10
216963	Arabidopsis thaliana	2e-22	glyceraldehyde-3-phosphate dehydrogenase B	ath00710	Carbon fixation in photosynthetic organisms	0	2.4187e-05	#DIV/0!	9.48e-07
235980	Vitis vinifera	3e-84	phosphoribulokinase, chloroplastic-like	ath00710	Carbon fixation in photosynthetic organisms	0	6.23744e-06	#DIV/0!	6.86e-06
238842	Arabidopsis thaliana	2e-54	glyceraldehyde-3-phosphate dehydrogenase B	ath00710	Carbon fixation in photosynthetic organisms	0	7.07108e-06	#DIV/0!	2.56e-05
249841	Vitis vinifera	1e-13	cytochrome P450 716B2	ath00906	Carotenoid biosynthesis	0	2.08714e-05	#DIV/0!	5.74e-12
250281	Vitis vinifera	8e-47	phytoene synthase, chloroplastic	ath00906	Carotenoid biosynthesis	0	6.83354e-06	#DIV/0!	0.00436398
247532	Populus trichocarpa	2e-09	copalyl diphosphate synthase	ath00904	Diterpenoid biosynthesis	0	4.64804e-05	#DIV/0!	3.79e-34
248351	Arabidopsis thaliana	2e-35	protein heat shock protein 70-3	ath04144	Endocytosis	0	4.11545e-05	#DIV/0!	1.84e-06
120796	Ricinus communis	2e-38	heat shock protein, putative	ath04144	Endocytosis	0	1.06744e-05	#DIV/0!	0.0151199
Contig33184	Vitis pseudoreticulata	3e-47	aldehyde dehydrogenase	ath00071	Fatty acid metabolism	0	1.05092e-05	#DIV/0!	0.000345344
134733	Ricinus communis	2e-21	o-methyltransferase, putative	ath00944	Flavone and flavonol biosynthesis	0	1.96256e-05	#DIV/0!	0.00234622
235299	Vitis vinifera	4e-25	flavonol synthase/flavanone 3-hydroxylase	ath00941	Flavonoid biosynthesis	0	1.57352e-05	#DIV/0!	0.00018137
191440	Vitis vinifera	2e-50	probable fructose-bisphosphate aldolase 1, chloroplastic	ath00051	Fructose and mannose metabolism	0	1.85715e-05	#DIV/0!	3.25e-10
213059	Zea mays	2e-15	ascorbate peroxidase2	ath00480	Glutathione metabolism	0	1.0456e-05	#DIV/0!	0.0279276
Contig33184	Vitis pseudoreticulata	3e-47	aldehyde dehydrogenase	ath00561	Glycerolipid metabolism	0	1.05092e-05	#DIV/0!	0.000345344
247378	Ricinus communis	1e-41	serine-pyruvate aminotransferase, putative	ath00260	Glycine, serine and threonine metabolism	0	7.32811e-06	#DIV/0!	0.0151199
191440	Vitis vinifera	2e-50	probable fructose-bisphosphate aldolase 1, chloroplastic	ath00010	Glycolysis / Gluconeogenesis	0	1.85715e-05	#DIV/0!	3.25e-10
Contig33184	Vitis pseudoreticulata	3e-47	aldehyde dehydrogenase	ath00010	Glycolysis / Gluconeogenesis	0	1.05092e-05	#DIV/0!	0.000345344
Contig30237	Vitis vinifera	2e-15	aldose 1-epimerase	ath00010	Glycolysis / Gluconeogenesis	0	1.22348e-05	#DIV/0!	0.000654003
Contig33184	Vitis pseudoreticulata	3e-47	aldehyde dehydrogenase	ath00340	Histidine metabolism	0	1.05092e-05	#DIV/0!	0.000345344
Contig33184	Vitis pseudoreticulata	3e-47	aldehyde dehydrogenase	ath00903	Limonene and pinene degradation	0	1.05092e-05	#DIV/0!	0.000345344
Contig33184	Vitis pseudoreticulata	3e-47	aldehyde dehydrogenase	ath00310	Lysine degradation	0	1.05092e-05	#DIV/0!	0.000345344
243728	Vitis vinifera	1e-80	cationic peroxidase 1-like	ath00680	Methane metabolism	0	5.02897e-05	#DIV/0!	3.83e-77
164606	Vitis vinifera	8e-06	peroxidase 64-like isoform 1	ath00680	Methane metabolism	0	1.00041e-05	#DIV/0!	1.31e-07
182189	Ricinus communis	4e-44	carbonic anhydrase, putative	ath00910	Nitrogen metabolism	0	0.000109574	#DIV/0!	4.43e-194
246126	Arabidopsis thaliana	5e-45	carbonic anhydrase 1	ath00910	Nitrogen metabolism	0	1.72822e-05	#DIV/0!	3.56e-06
249640	Ricinus communis	8e-41	carbonic anhydrase, putative	ath00910	Nitrogen metabolism	0	7.92391e-06	#DIV/0!	0.00123938
198982	Arabidopsis thaliana	2e-22	F-type H+-transporting ATPase subunit delta	ath00190	Oxidative phosphorylation	0	1.67067e-05	#DIV/0!	0.00812168
167797	Ricinus communis	1e-41	Pectinesterase PPE8B precursor, putative	ath00040	Pentose and glucuronate interconversions	0	1.00067e-05	#DIV/0!	1.33e-05
191440	Vitis vinifera	2e-50	probable fructose-bisphosphate aldolase 1, chloroplastic	ath00030	Pentose phosphate pathway	0	1.85715e-05	#DIV/0!	3.25e-10
243728	Vitis vinifera	1e-80	cationic peroxidase 1-like	ath00360	Phenylalanine metabolism	0	5.02897e-05	#DIV/0!	3.83e-77
164606	Vitis vinifera	8e-06	peroxidase 64-like isoform 1	ath00360	Phenylalanine metabolism	0	1.00041e-05	#DIV/0!	1.31e-07
243728	Vitis vinifera	1e-80	cationic peroxidase 1-like	ath00940	Phenylpropanoid biosynthesis	0	5.02897e-05	#DIV/0!	3.83e-77
164606	Vitis vinifera	8e-06	peroxidase 64-like isoform 1	ath00940	Phenylpropanoid biosynthesis	0	1.00041e-05	#DIV/0!	1.31e-07
170741	Populus trichocarpa	9e-76	light-harvesting complex I protein Lhca4	ath00196	Photosynthesis	0	1.0529e-05	#DIV/0!	4.69e-09
142298	Vitis vinifera	2e-37	cytochrome b6-f complex iron-sulfur subunit, chloroplastic-like	ath00195	Photosynthesis	0	2.14887e-05	#DIV/0!	9.15e-09
235176	Ricinus communis	2e-42	Plastocyanin A, chloroplast precursor, putative	ath00195	Photosynthesis	0	1.35783e-05	#DIV/0!	2.56e-05
Contig32480	Prosopis juliflora	2e-34	chloroplast photosystem II PsbR	ath00195	Photosynthesis	0	1.47547e-05	#DIV/0!	4.93e-05
196266	Vitis vinifera	4e-08	photosystem I reaction center subunit psaK, chloroplastic	ath00195	Photosynthesis	0	4.26564e-05	#DIV/0!	0.000345344
171653	Arabidopsis thaliana	8e-31	photosystem I reaction center subunit V	ath00195	Photosynthesis	0	2.6573e-05	#DIV/0!	0.00123938
198982	Arabidopsis thaliana	2e-22	F-type H+-transporting ATPase subunit delta	ath00195	Photosynthesis	0	1.67067e-05	#DIV/0!	0.00812168
149696	Arabidopsis thaliana	2e-12	oxygen-evolving enhancer protein 3-2	ath00195	Photosynthesis	0	1.2489e-05	#DIV/0!	0.0279276
245811	oxidative	2e-41	magnesium-protoporphyrin IX monomethyl ester	ath00860	Porphyrin and chlorophyll metabolism	0	8.25724e-06	#DIV/0!	0.00234622
Contig33184	Vitis pseudoreticulata	3e-47	aldehyde dehydrogenase	ath00640	Propanoate metabolism	0	1.05092e-05	#DIV/0!	0.000345344
Contig33184	Vitis pseudoreticulata	3e-47	aldehyde dehydrogenase	ath00620	Pyruvate metabolism	0	1.05092e-05	#DIV/0!	0.000345344
248351	Arabidopsis thaliana	2e-35	protein heat shock protein 70-3	ath03040	Spliceosome	0	4.11545e-05	#DIV/0!	1.84e-06
120796	Ricinus communis	2e-38	heat shock protein, putative	ath03040	Spliceosome	0	1.06744e-05	#DIV/0!	0.0151199
167797	Ricinus communis	1e-41	Pectinesterase PPE8B precursor, putative	ath00500	Starch and sucrose metabolism	0	1.00067e-05	#DIV/0!	1.33e-05
Contig33184	Vitis pseudoreticulata	3e-47	aldehyde dehydrogenase	ath00380	Tryptophan metabolism	0	1.05092e-05	#DIV/0!	0.000345344
Contig33184	Vitis pseudoreticulata	3e-47	aldehyde dehydrogenase	ath00280	Valine, leucine and isoleucine degradation	0	1.05092e-05	#DIV/0!	0.000345344
112191	Vitis vinifera	8e-27	flavanone 3-dioxygenase isoform 1	ath01061	Biosynthesis of phenylpropanoids	4.36033e-268	2.11896e-05	872.626	0.0151199
112191	Vitis vinifera	8e-27	flavanone 3-dioxygenase isoform 1	ath00941	Flavonoid biosynthesis	4.36033e-268	2.11896e-05	872.626	0.0151199
Contig28855	Ricinus communis	6e-50	Peroxidase 3 precursor, putative	ath01061	Biosynthesis of phenylpropanoids	6.72969e-151	4.0692e-06	480.954	3.46e-08
Contig28855	Ricinus communis	6e-50	Peroxidase 3 precursor, putative	ath00680	Methane metabolism	6.72969e-151	4.0692e-06	480.954	3.46e-08
Contig28855	Ricinus communis	6e-50	Peroxidase 3 precursor, putative	ath00360	Phenylalanine metabolism	6.72969e-151	4.0692e-06	480.954	3.46e-08
Contig28855	Ricinus communis	6e-50	Peroxidase 3 precursor, putative	ath00940	Phenylpropanoid biosynthesis	6.72969e-151	4.0692e-06	480.954	3.46e-08
249073	Vitis vinifera	3e-11	cytochrome P450 716B2	ath00906	Carotenoid biosynthesis	2.26554e-126	2.25705e-05	401.948	4.92e-07
247800	Cryptomeria japonica	9e-25	NADH dehydrogenase subunit 3	baa00500	Starch and sucrose metabolism	5.15902e-61	3.96875e-06	182.328	0.000345344
249175	Vitis vinifera	2e-79	ferredoxin--NADP reductase, leaf isozyme, chloroplastic-like	ath00195	Photosynthesis	1.89838e-51	5.85563e-06	151.112	4.93e-05
Contig28643	Ricinus communis	3e-114	histidinol-phosphate aminotransferase, putative	ath01065	Biosynthesis of alkaloids derived from histidine and purine	1.05031e-48	7.88025e-07	139.106	0.0279276
Contig28643	Ricinus communis	3e-114	histidinol-phosphate aminotransferase, putative	ath01064	Biosynthesis of alkaloids derived from ornithine, lysine and nicotinic acid	1.05031e-48	7.88025e-07	139.106	0.0279276
Contig28643	Ricinus communis	3e-114	histidinol-phosphate aminotransferase, putative	ath01061	Biosynthesis of phenylpropanoids	1.05031e-48	7.88025e-07	139.106	0.0279276
Contig28643	Ricinus communis	3e-114	histidinol-phosphate aminotransferase, putative	ath00340	Histidine metabolism	1.05031e-48	7.88025e-07	139.106	0.0279276
Contig28643	Ricinus communis	3e-114	histidinol-phosphate aminotransferase, putative	ath00360	Phenylalanine metabolism	1.05031e-48	7.88025e-07	139.106	0.0279276
Contig28643	Ricinus communis	3e-114	histidinol-phosphate aminotransferase, putative	ath00400	Phenylalanine, tyrosine and tryptophan biosynthesis	1.05031e-48	7.88025e-07	139.106	0.0279276
Contig28643	Ricinus communis	3e-114	histidinol-phosphate aminotransferase, putative	ath00350	Tyrosine metabolism	1.05031e-48	7.88025e-07	139.106	0.0279276
239589	Arabidopsis thaliana	4e-54	branched-chain-amino-acid aminotransferase 3	ath01065	Biosynthesis of alkaloids derived from histidine and purine	2.71784e-35	1.58913e-06	95.5617	0.0279276
239589	Arabidopsis thaliana	4e-54	branched-chain-amino-acid aminotransferase 3	ath01063	Biosynthesis of alkaloids derived from shikimate pathway	2.71784e-35	1.58913e-06	95.5617	0.0279276
239589	Arabidopsis thaliana	4e-54	branched-chain-amino-acid aminotransferase 3	ath00966	Glucosinolate biosynthesis	2.71784e-35	1.58913e-06	95.5617	0.0279276
239589	Arabidopsis thaliana	4e-54	branched-chain-amino-acid aminotransferase 3	ath00770	Pantothenate and CoA biosynthesis	2.71784e-35	1.58913e-06	95.5617	0.0279276
239589	Arabidopsis thaliana	4e-54	branched-chain-amino-acid aminotransferase 3	ath00290	Valine, leucine and isoleucine biosynthesis	2.71784e-35	1.58913e-06	95.5617	0.0279276
239589	Arabidopsis thaliana	4e-54	branched-chain-amino-acid aminotransferase 3	ath00280	Valine, leucine and isoleucine degradation	2.71784e-35	1.58913e-06	95.5617	0.0279276
83319	Ricinus communis	4e-20	Chalcone--flavonone isomerase, putative	ath01061	Biosynthesis of phenylpropanoids	9.5369e-13	2.26884e-05	24.5039	6.34e-10
83319	Ricinus communis	4e-20	Chalcone--flavonone isomerase, putative	ath00941	Flavonoid biosynthesis	9.5369e-13	2.26884e-05	24.5039	6.34e-10
249937	Vitis vinifera	4e-112	DNA-directed RNA polymerase II subunit RPB3-A	ath00230	Purine metabolism	5.40477e-13	8.42308e-06	23.8936	2.28e-16
249937	Vitis vinifera	4e-112	DNA-directed RNA polymerase II subunit RPB3-A	ath00240	Pyrimidine metabolism	5.40477e-13	8.42308e-06	23.8936	2.28e-16
249937	Vitis vinifera	4e-112	DNA-directed RNA polymerase II subunit RPB3-A	ath03020	RNA polymerase	5.40477e-13	8.42308e-06	23.8936	2.28e-16
113964	Vitis vinifera	2e-118	lysosomal alpha-mannosidase	hsa04142	Lysosome	6.49413e-11	2.10142e-06	14.9819	1.65e-10
240687	Arabidopsis thaliana	7e-103	chitinase	ath00520	Amino sugar and nucleotide sugar metabolism	3.84327e-07	0.000200493	9.027	0
169797	Vitis vinifera	1e-106	isoflavone 2'-hydroxylase-like	ath00903	Limonene and pinene degradation	9.44617e-08	2.38117e-05	7.97773	1.48e-70
169797	Vitis vinifera	1e-106	isoflavone 2'-hydroxylase-like	ath00945	Stilbenoid, diarylheptanoid and gingerol biosynthesis	9.44617e-08	2.38117e-05	7.97773	1.48e-70
240628	Ricinus communis	4e-118	Ent-kaurene synthase A, chloroplast precursor, putative	ath01070	Biosynthesis of plant hormones	1.54221e-07	1.50426e-05	6.6079	3.93e-83
240628	Ricinus communis	4e-118	Ent-kaurene synthase A, chloroplast precursor, putative	ath01062	Biosynthesis of terpenoids and steroids	1.54221e-07	1.50426e-05	6.6079	3.93e-83
240628	Ricinus communis	4e-118	Ent-kaurene synthase A, chloroplast precursor, putative	ath00904	Diterpenoid biosynthesis	1.54221e-07	1.50426e-05	6.6079	3.93e-83
237932	Vitis vinifera	0.0	probable 1-deoxy-D-xylulose-5-phosphate synthase, chloroplastic	ath01066	Biosynthesis of alkaloids derived from terpenoid and polyketide	7.12401e-07	4.57381e-05	6.00456	5.39e-210
237932	Vitis vinifera	0.0	probable 1-deoxy-D-xylulose-5-phosphate synthase, chloroplastic	ath01070	Biosynthesis of plant hormones	7.12401e-07	4.57381e-05	6.00456	5.39e-210
237932	Vitis vinifera	0.0	probable 1-deoxy-D-xylulose-5-phosphate synthase, chloroplastic	ath01062	Biosynthesis of terpenoids and steroids	7.12401e-07	4.57381e-05	6.00456	5.39e-210
237932	Vitis vinifera	0.0	probable 1-deoxy-D-xylulose-5-phosphate synthase, chloroplastic	ath00900	Terpenoid backbone biosynthesis	7.12401e-07	4.57381e-05	6.00456	5.39e-210
Contig31145	Vitis vinifera	5e-71	peroxidase 5-like	ath01061	Biosynthesis of phenylpropanoids	5.44133e-06	0.000270686	5.63652	0
Contig31145	Vitis vinifera	5e-71	peroxidase 5-like	ath00680	Methane metabolism	5.44133e-06	0.000270686	5.63652	0
Contig31145	Vitis vinifera	5e-71	peroxidase 5-like	ath00360	Phenylalanine metabolism	5.44133e-06	0.000270686	5.63652	0
Contig31145	Vitis vinifera	5e-71	peroxidase 5-like	ath00940	Phenylpropanoid biosynthesis	5.44133e-06	0.000270686	5.63652	0
249534	Zea mays	2e-92	light harvesting chlorophyll a/b binding protein5 precursor	ath00196	Photosynthesis	1.89111e-07	9.08851e-06	5.58674	7.66e-13
Contig24007	Vitis vinifera	3e-79	ent-copalyl diphosphate synthase, chloroplastic	ath01070	Biosynthesis of plant hormones	2.24572e-06	0.000103046	5.51996	3.4e-292
Contig24007	Vitis vinifera	3e-79	ent-copalyl diphosphate synthase, chloroplastic	ath01062	Biosynthesis of terpenoids and steroids	2.24572e-06	0.000103046	5.51996	3.4e-292
Contig24007	Vitis vinifera	3e-79	ent-copalyl diphosphate synthase, chloroplastic	ath00904	Diterpenoid biosynthesis	2.24572e-06	0.000103046	5.51996	3.4e-292
Contig6127	Picea abies	5e-89	peroxidase	ath01061	Biosynthesis of phenylpropanoids	5.30347e-05	0.00220372	5.37686	0
Contig6127	Picea abies	5e-89	peroxidase	ath00680	Methane metabolism	5.30347e-05	0.00220372	5.37686	0
Contig6127	Picea abies	5e-89	peroxidase	ath00360	Phenylalanine metabolism	5.30347e-05	0.00220372	5.37686	0
Contig6127	Picea abies	5e-89	peroxidase	ath00940	Phenylpropanoid biosynthesis	5.30347e-05	0.00220372	5.37686	0
241470	Ricinus communis	2e-92	Oxygen-evolving enhancer protein 1, chloroplast precursor, putative	ath00195	Photosynthesis	2.1363e-07	8.62176e-06	5.3348	1.65e-10
241284	Ricinus communis	2e-43	o-methyltransferase, putative	ath00944	Flavone and flavonol biosynthesis	4.73619e-07	1.90603e-05	5.3307	1.05e-42
241363	Arabidopsis thaliana	2e-08	chitinase	ath00520	Amino sugar and nucleotide sugar metabolism	2.30163e-07	9.05505e-06	5.29799	3.25e-10
247326	Vitis vinifera	8e-49	peroxidase 73	ath01061	Biosynthesis of phenylpropanoids	3.16076e-07	1.23371e-05	5.28659	6.34e-10
247326	Vitis vinifera	8e-49	peroxidase 73	ath00680	Methane metabolism	3.16076e-07	1.23371e-05	5.28659	6.34e-10
247326	Vitis vinifera	8e-49	peroxidase 73	ath00360	Phenylalanine metabolism	3.16076e-07	1.23371e-05	5.28659	6.34e-10
247326	Vitis vinifera	8e-49	peroxidase 73	ath00940	Phenylpropanoid biosynthesis	3.16076e-07	1.23371e-05	5.28659	6.34e-10
Contig31331	Ricinus communis	1e-22	aldose-1-epimerase, putative	ath00010	Glycolysis / Gluconeogenesis	3.4081e-07	1.2973e-05	5.25041	1.24e-09
Contig32537	Arabidopsis thaliana	8e-47	allene oxide synthase	ath00592	alpha-Linolenic acid metabolism	3.98754e-07	1.49232e-05	5.22591	2.41e-09
Contig32537	Arabidopsis thaliana	8e-47	allene oxide synthase	ath01070	Biosynthesis of plant hormones	3.98754e-07	1.49232e-05	5.22591	2.41e-09
247866	Micromonas sp. RCC299	7e-29	phosphoglycerate kinase	aph00010	Glycolysis / Gluconeogenesis	7.87326e-07	2.89486e-05	5.20039	3.11e-89
Contig25677	Vitis vinifera	5e-36	probable glucan 1,3-beta-glucosidase A-like	cal00500	Starch and sucrose metabolism	2.24792e-06	8.25667e-05	5.1989	2.25e-237
Contig32379	Fagopyrum esculentum subsp. ancestrale	9e-10	ribosomal protein L33	chy03010	Ribosome	1.81062e-06	6.40446e-05	5.14452	1.06e-101
Contig29588	Vitis vinifera	0.0	probable linoleate 9S-lipoxygenase 5	ath00592	alpha-Linolenic acid metabolism	3.82174e-06	0.000124708	5.02818	0
Contig29588	Vitis vinifera	0.0	probable linoleate 9S-lipoxygenase 5	ath01070	Biosynthesis of plant hormones	3.82174e-06	0.000124708	5.02818	0
235998	Vitis vinifera	1e-81	UDP-glycosyltransferase 85A2 isoform 1	ath00908	Zeatin biosynthesis	6.25836e-07	1.86027e-05	4.89359	4.05e-53
108110	Arabidopsis thaliana	2e-43	acetyl-CoA synthetase	ath00010	Glycolysis / Gluconeogenesis	1.76284e-06	4.64247e-05	4.71892	1.02e-23
108110	Arabidopsis thaliana	2e-43	acetyl-CoA synthetase	ath00640	Propanoate metabolism	1.76284e-06	4.64247e-05	4.71892	1.02e-23
108110	Arabidopsis thaliana	2e-43	acetyl-CoA synthetase	ath00620	Pyruvate metabolism	1.76284e-06	4.64247e-05	4.71892	1.02e-23
133463	Ricinus communis	6e-77	AMP dependent CoA ligase, putative	ath01063	Biosynthesis of alkaloids derived from shikimate pathway	5.07242e-07	1.27781e-05	4.65485	8.51e-12
133463	Ricinus communis	6e-77	AMP dependent CoA ligase, putative	ath01061	Biosynthesis of phenylpropanoids	5.07242e-07	1.27781e-05	4.65485	8.51e-12
133463	Ricinus communis	6e-77	AMP dependent CoA ligase, putative	ath00940	Phenylpropanoid biosynthesis	5.07242e-07	1.27781e-05	4.65485	8.51e-12
133463	Ricinus communis	6e-77	AMP dependent CoA ligase, putative	ath00130	Ubiquinone and other terpenoid-quinone biosynthesis	5.07242e-07	1.27781e-05	4.65485	8.51e-12
237613	Vitis vinifera	3e-37	photosystem II 22 kDa protein, chloroplastic	ath00195	Photosynthesis	5.98229e-07	1.50002e-05	4.64814	6.86e-06
248726	Vitis vinifera	3e-63	probable linoleate 9S-lipoxygenase 5	ath00592	alpha-Linolenic acid metabolism	2.28867e-07	5.7279e-06	4.64542	1.84e-06
248726	Vitis vinifera	3e-63	probable linoleate 9S-lipoxygenase 5	ath01070	Biosynthesis of plant hormones	2.28867e-07	5.7279e-06	4.64542	1.84e-06
235821	Ricinus communis	3e-70	1-aminocyclopropane-1-carboxylate oxidase, putative	ath01070	Biosynthesis of plant hormones	5.66769e-06	0.000140458	4.63124	3.7e-193
235821	Ricinus communis	3e-70	1-aminocyclopropane-1-carboxylate oxidase, putative	ath00270	Cysteine and methionine metabolism	5.66769e-06	0.000140458	4.63124	3.7e-193
241717	Vitis vinifera	4e-30	chlorophyll a-b binding protein 40, chloroplastic isoform 1	ath00196	Photosynthesis	8.59317e-07	2.08604e-05	4.60143	0.00023334
246849	Ricinus communis	1e-73	Ent-kaurene synthase A, chloroplast precursor, putative	ath01070	Biosynthesis of plant hormones	8.70324e-07	1.97377e-05	4.50326	3.32e-44
246849	Ricinus communis	1e-73	Ent-kaurene synthase A, chloroplast precursor, putative	ath01062	Biosynthesis of terpenoids and steroids	8.70324e-07	1.97377e-05	4.50326	3.32e-44
246849	Ricinus communis	1e-73	Ent-kaurene synthase A, chloroplast precursor, putative	ath00904	Diterpenoid biosynthesis	8.70324e-07	1.97377e-05	4.50326	3.32e-44
196811	Vitis vinifera	2e-96	probable fructose-bisphosphate aldolase 1, chloroplastic	ath01065	Biosynthesis of alkaloids derived from histidine and purine	8.88777e-07	1.98255e-05	4.47939	7.42e-21
196811	Vitis vinifera	2e-96	probable fructose-bisphosphate aldolase 1, chloroplastic	ath01064	Biosynthesis of alkaloids derived from ornithine, lysine and nicotinic acid	8.88777e-07	1.98255e-05	4.47939	7.42e-21
196811	Vitis vinifera	2e-96	probable fructose-bisphosphate aldolase 1, chloroplastic	ath01063	Biosynthesis of alkaloids derived from shikimate pathway	8.88777e-07	1.98255e-05	4.47939	7.42e-21
196811	Vitis vinifera	2e-96	probable fructose-bisphosphate aldolase 1, chloroplastic	ath01066	Biosynthesis of alkaloids derived from terpenoid and polyketide	8.88777e-07	1.98255e-05	4.47939	7.42e-21
196811	Vitis vinifera	2e-96	probable fructose-bisphosphate aldolase 1, chloroplastic	ath01061	Biosynthesis of phenylpropanoids	8.88777e-07	1.98255e-05	4.47939	7.42e-21
196811	Vitis vinifera	2e-96	probable fructose-bisphosphate aldolase 1, chloroplastic	ath01070	Biosynthesis of plant hormones	8.88777e-07	1.98255e-05	4.47939	7.42e-21
196811	Vitis vinifera	2e-96	probable fructose-bisphosphate aldolase 1, chloroplastic	ath01062	Biosynthesis of terpenoids and steroids	8.88777e-07	1.98255e-05	4.47939	7.42e-21
196811	Vitis vinifera	2e-96	probable fructose-bisphosphate aldolase 1, chloroplastic	ath00710	Carbon fixation in photosynthetic organisms	8.88777e-07	1.98255e-05	4.47939	7.42e-21
196811	Vitis vinifera	2e-96	probable fructose-bisphosphate aldolase 1, chloroplastic	ath00051	Fructose and mannose metabolism	8.88777e-07	1.98255e-05	4.47939	7.42e-21
196811	Vitis vinifera	2e-96	probable fructose-bisphosphate aldolase 1, chloroplastic	ath00010	Glycolysis / Gluconeogenesis	8.88777e-07	1.98255e-05	4.47939	7.42e-21
196811	Vitis vinifera	2e-96	probable fructose-bisphosphate aldolase 1, chloroplastic	ath00030	Pentose phosphate pathway	8.88777e-07	1.98255e-05	4.47939	7.42e-21
Contig20170	Populus trichocarpa	6e-10	cytochrome P450 probable 6-deoxocathasterone to 6-deoxoteasterone or cathasterone to teasterone	ath00906	Carotenoid biosynthesis	5.80252e-05	0.00123935	4.41676	3.34e-274
Contig32441	Picea abies	6e-07	properoxidase	ath01061	Biosynthesis of phenylpropanoids	1.56211e-06	3.1431e-05	4.33062	0.0134979
Contig32441	Picea abies	6e-07	properoxidase	ath00680	Methane metabolism	1.56211e-06	3.1431e-05	4.33062	0.0134979
Contig32441	Picea abies	6e-07	properoxidase	ath00360	Phenylalanine metabolism	1.56211e-06	3.1431e-05	4.33062	0.0134979
Contig32441	Picea abies	6e-07	properoxidase	ath00940	Phenylpropanoid biosynthesis	1.56211e-06	3.1431e-05	4.33062	0.0134979
Contig14375	Taxus x media	2e-14	5-alpha-taxadienol-10-beta-hydroxylase	ath01070	Biosynthesis of plant hormones	7.3118e-06	0.000143203	4.29169	9.36e-112
Contig14375	Taxus x media	2e-14	5-alpha-taxadienol-10-beta-hydroxylase	ath01062	Biosynthesis of terpenoids and steroids	7.3118e-06	0.000143203	4.29169	9.36e-112
Contig22021	Ricinus communis	5e-110	Peroxidase 52 precursor, putative	ath01061	Biosynthesis of phenylpropanoids	7.92622e-05	0.0015107	4.25244	0
Contig22021	Ricinus communis	5e-110	Peroxidase 52 precursor, putative	ath00680	Methane metabolism	7.92622e-05	0.0015107	4.25244	0
Contig22021	Ricinus communis	5e-110	Peroxidase 52 precursor, putative	ath00360	Phenylalanine metabolism	7.92622e-05	0.0015107	4.25244	0
Contig22021	Ricinus communis	5e-110	Peroxidase 52 precursor, putative	ath00940	Phenylpropanoid biosynthesis	7.92622e-05	0.0015107	4.25244	0
Contig30899	Vitis vinifera	9e-106	geranylgeranyl pyrophosphate synthase, chloroplastic	ath01066	Biosynthesis of alkaloids derived from terpenoid and polyketide	3.54534e-05	0.00066749	4.23475	0
Contig30899	Vitis vinifera	9e-106	geranylgeranyl pyrophosphate synthase, chloroplastic	ath01070	Biosynthesis of plant hormones	3.54534e-05	0.00066749	4.23475	0
Contig30899	Vitis vinifera	9e-106	geranylgeranyl pyrophosphate synthase, chloroplastic	ath01062	Biosynthesis of terpenoids and steroids	3.54534e-05	0.00066749	4.23475	0
Contig30899	Vitis vinifera	9e-106	geranylgeranyl pyrophosphate synthase, chloroplastic	ath00900	Terpenoid backbone biosynthesis	3.54534e-05	0.00066749	4.23475	0
Contig31720	Populus trichocarpa	1e-29	copalyl diphosphate synthase	ath01070	Biosynthesis of plant hormones	1.36593e-05	0.000255585	4.22585	0
Contig31720	Populus trichocarpa	1e-29	copalyl diphosphate synthase	ath01062	Biosynthesis of terpenoids and steroids	1.36593e-05	0.000255585	4.22585	0
Contig31720	Populus trichocarpa	1e-29	copalyl diphosphate synthase	ath00904	Diterpenoid biosynthesis	1.36593e-05	0.000255585	4.22585	0
175644	Vitis vinifera	9e-62	phosphoribulokinase, chloroplastic-like	ath00710	Carbon fixation in photosynthetic organisms	5.10599e-07	9.20026e-06	4.17141	0.00247605
Contig31845	Picea abies	1e-15	peroxidase	ath01061	Biosynthesis of phenylpropanoids	5.02191e-06	8.76933e-05	4.12616	2.61e-35
Contig31845	Picea abies	1e-15	peroxidase	ath00680	Methane metabolism	5.02191e-06	8.76933e-05	4.12616	2.61e-35
Contig31845	Picea abies	1e-15	peroxidase	ath00360	Phenylalanine metabolism	5.02191e-06	8.76933e-05	4.12616	2.61e-35
Contig31845	Picea abies	1e-15	peroxidase	ath00940	Phenylpropanoid biosynthesis	5.02191e-06	8.76933e-05	4.12616	2.61e-35
237606	Vitis vinifera	4e-25	cysteine synthase, chloroplastic/chromoplastic isoform 1	ath00460	Cyanoamino acid metabolism	2.96648e-05	0.000517918	4.1259	6.57e-150
237606	Vitis vinifera	4e-25	cysteine synthase, chloroplastic/chromoplastic isoform 1	ath00270	Cysteine and methionine metabolism	2.96648e-05	0.000517918	4.1259	6.57e-150
237606	Vitis vinifera	4e-25	cysteine synthase, chloroplastic/chromoplastic isoform 1	ath00450	Selenoamino acid metabolism	2.96648e-05	0.000517918	4.1259	6.57e-150
237606	Vitis vinifera	4e-25	cysteine synthase, chloroplastic/chromoplastic isoform 1	ath00920	Sulfur metabolism	2.96648e-05	0.000517918	4.1259	6.57e-150
Contig26776	Vitis vinifera	5e-11	probable RNA polymerase II transcription factor B subunit 1-1	ath03022	Basal transcription factors	1.64614e-06	2.80419e-05	4.09042	0.0401518
Contig26776	Vitis vinifera	5e-11	probable RNA polymerase II transcription factor B subunit 1-1	ath03420	Nucleotide excision repair	1.64614e-06	2.80419e-05	4.09042	0.0401518
124141	Populus trichocarpa	1e-28	1-aminocyclopropane-1-carboxylate	ath01070	Biosynthesis of plant hormones	7.44105e-07	1.23061e-05	4.04773	0.0077199
124141	Populus trichocarpa	1e-28	1-aminocyclopropane-1-carboxylate	ath00270	Cysteine and methionine metabolism	7.44105e-07	1.23061e-05	4.04773	0.0077199
166342	Vitis vinifera	1e-19	phenylalanine ammonia-lyase	ath01064	Biosynthesis of alkaloids derived from ornithine, lysine and nicotinic acid	8.97247e-07	1.47532e-05	4.03938	4.79e-07
166342	Vitis vinifera	1e-19	phenylalanine ammonia-lyase	ath01063	Biosynthesis of alkaloids derived from shikimate pathway	8.97247e-07	1.47532e-05	4.03938	4.79e-07
166342	Vitis vinifera	1e-19	phenylalanine ammonia-lyase	ath01061	Biosynthesis of phenylpropanoids	8.97247e-07	1.47532e-05	4.03938	4.79e-07
166342	Vitis vinifera	1e-19	phenylalanine ammonia-lyase	ath01070	Biosynthesis of plant hormones	8.97247e-07	1.47532e-05	4.03938	4.79e-07
166342	Vitis vinifera	1e-19	phenylalanine ammonia-lyase	ath00910	Nitrogen metabolism	8.97247e-07	1.47532e-05	4.03938	4.79e-07
166342	Vitis vinifera	1e-19	phenylalanine ammonia-lyase	ath00360	Phenylalanine metabolism	8.97247e-07	1.47532e-05	4.03938	4.79e-07
166342	Vitis vinifera	1e-19	phenylalanine ammonia-lyase	ath00940	Phenylpropanoid biosynthesis	8.97247e-07	1.47532e-05	4.03938	4.79e-07
166342	Vitis vinifera	1e-19	phenylalanine ammonia-lyase	ath00960	Tropane, piperidine and pyridine alkaloid biosynthesis	8.97247e-07	1.47532e-05	4.03938	4.79e-07
243445	Vitis vinifera	8e-31	probable fructose-bisphosphate aldolase 1, chloroplastic	ath01065	Biosynthesis of alkaloids derived from histidine and purine	5.98229e-07	9.4744e-06	3.98527	0.0077199
243445	Vitis vinifera	8e-31	probable fructose-bisphosphate aldolase 1, chloroplastic	ath01064	Biosynthesis of alkaloids derived from ornithine, lysine and nicotinic acid	5.98229e-07	9.4744e-06	3.98527	0.0077199
243445	Vitis vinifera	8e-31	probable fructose-bisphosphate aldolase 1, chloroplastic	ath01063	Biosynthesis of alkaloids derived from shikimate pathway	5.98229e-07	9.4744e-06	3.98527	0.0077199
243445	Vitis vinifera	8e-31	probable fructose-bisphosphate aldolase 1, chloroplastic	ath01066	Biosynthesis of alkaloids derived from terpenoid and polyketide	5.98229e-07	9.4744e-06	3.98527	0.0077199
243445	Vitis vinifera	8e-31	probable fructose-bisphosphate aldolase 1, chloroplastic	ath01061	Biosynthesis of phenylpropanoids	5.98229e-07	9.4744e-06	3.98527	0.0077199
243445	Vitis vinifera	8e-31	probable fructose-bisphosphate aldolase 1, chloroplastic	ath01070	Biosynthesis of plant hormones	5.98229e-07	9.4744e-06	3.98527	0.0077199
243445	Vitis vinifera	8e-31	probable fructose-bisphosphate aldolase 1, chloroplastic	ath01062	Biosynthesis of terpenoids and steroids	5.98229e-07	9.4744e-06	3.98527	0.0077199
243445	Vitis vinifera	8e-31	probable fructose-bisphosphate aldolase 1, chloroplastic	ath00710	Carbon fixation in photosynthetic organisms	5.98229e-07	9.4744e-06	3.98527	0.0077199
243445	Vitis vinifera	8e-31	probable fructose-bisphosphate aldolase 1, chloroplastic	ath00051	Fructose and mannose metabolism	5.98229e-07	9.4744e-06	3.98527	0.0077199
243445	Vitis vinifera	8e-31	probable fructose-bisphosphate aldolase 1, chloroplastic	ath00010	Glycolysis / Gluconeogenesis	5.98229e-07	9.4744e-06	3.98527	0.0077199
243445	Vitis vinifera	8e-31	probable fructose-bisphosphate aldolase 1, chloroplastic	ath00030	Pentose phosphate pathway	5.98229e-07	9.4744e-06	3.98527	0.0077199
Contig29249	Vitis vinifera	4e-51	(R)-mandelonitrile lyase-like	ath00460	Cyanoamino acid metabolism	1.21373e-05	0.000191208	3.97762	3.92e-290
Contig29438	Vitis vinifera	0.0	probable 1-deoxy-D-xylulose-5-phosphate synthase, chloroplastic	ath01066	Biosynthesis of alkaloids derived from terpenoid and polyketide	2.3909e-05	0.000374626	3.96983	0
Contig29438	Vitis vinifera	0.0	probable 1-deoxy-D-xylulose-5-phosphate synthase, chloroplastic	ath01070	Biosynthesis of plant hormones	2.3909e-05	0.000374626	3.96983	0
Contig29438	Vitis vinifera	0.0	probable 1-deoxy-D-xylulose-5-phosphate synthase, chloroplastic	ath01062	Biosynthesis of terpenoids and steroids	2.3909e-05	0.000374626	3.96983	0
Contig29438	Vitis vinifera	0.0	probable 1-deoxy-D-xylulose-5-phosphate synthase, chloroplastic	ath00900	Terpenoid backbone biosynthesis	2.3909e-05	0.000374626	3.96983	0
Contig28154	Ricinus communis	2e-76	carbonic anhydrase, putative	ath00910	Nitrogen metabolism	3.04187e-06	4.59396e-05	3.91671	1.02e-69
Contig31828	Picea abies	2e-34	peroxidase	ath01061	Biosynthesis of phenylpropanoids	2.57954e-06	3.87455e-05	3.90884	7.29e-23
Contig31828	Picea abies	2e-34	peroxidase	ath00680	Methane metabolism	2.57954e-06	3.87455e-05	3.90884	7.29e-23
Contig31828	Picea abies	2e-34	peroxidase	ath00360	Phenylalanine metabolism	2.57954e-06	3.87455e-05	3.90884	7.29e-23
Contig31828	Picea abies	2e-34	peroxidase	ath00940	Phenylpropanoid biosynthesis	2.57954e-06	3.87455e-05	3.90884	7.29e-23
244453	Herbaspirillum seropedicae SmR1	2e-07	beta-lactamase class C protein	baa03030	DNA replication	1.52808e-06	2.29197e-05	3.90679	1.05e-18
244453	Herbaspirillum seropedicae SmR1	2e-07	beta-lactamase class C protein	baa03440	Homologous recombination	1.52808e-06	2.29197e-05	3.90679	1.05e-18
244453	Herbaspirillum seropedicae SmR1	2e-07	beta-lactamase class C protein	baa03430	Mismatch repair	1.52808e-06	2.29197e-05	3.90679	1.05e-18
Contig21795	Vitis vinifera	6e-71	(R)-mandelonitrile lyase-like	ath00460	Cyanoamino acid metabolism	5.40343e-05	0.000784768	3.86032	0
Contig14792	Vitis vinifera	2e-08	peroxidase 5-like	ath01061	Biosynthesis of phenylpropanoids	6.31148e-05	0.000897074	3.82918	3.74e-27
Contig14792	Vitis vinifera	2e-08	peroxidase 5-like	ath00680	Methane metabolism	6.31148e-05	0.000897074	3.82918	3.74e-27
Contig14792	Vitis vinifera	2e-08	peroxidase 5-like	ath00360	Phenylalanine metabolism	6.31148e-05	0.000897074	3.82918	3.74e-27
Contig14792	Vitis vinifera	2e-08	peroxidase 5-like	ath00940	Phenylpropanoid biosynthesis	6.31148e-05	0.000897074	3.82918	3.74e-27
125132	Populus trichocarpa	2e-44	phenylalanine amonnia lyase	ath01064	Biosynthesis of alkaloids derived from ornithine, lysine and nicotinic acid	8.02819e-07	1.12646e-05	3.81058	0.023413
125132	Populus trichocarpa	2e-44	phenylalanine amonnia lyase	ath01063	Biosynthesis of alkaloids derived from shikimate pathway	8.02819e-07	1.12646e-05	3.81058	0.023413
125132	Populus trichocarpa	2e-44	phenylalanine amonnia lyase	ath01061	Biosynthesis of phenylpropanoids	8.02819e-07	1.12646e-05	3.81058	0.023413
125132	Populus trichocarpa	2e-44	phenylalanine amonnia lyase	ath01070	Biosynthesis of plant hormones	8.02819e-07	1.12646e-05	3.81058	0.023413
125132	Populus trichocarpa	2e-44	phenylalanine amonnia lyase	ath00910	Nitrogen metabolism	8.02819e-07	1.12646e-05	3.81058	0.023413
125132	Populus trichocarpa	2e-44	phenylalanine amonnia lyase	ath00360	Phenylalanine metabolism	8.02819e-07	1.12646e-05	3.81058	0.023413
125132	Populus trichocarpa	2e-44	phenylalanine amonnia lyase	ath00940	Phenylpropanoid biosynthesis	8.02819e-07	1.12646e-05	3.81058	0.023413
125132	Populus trichocarpa	2e-44	phenylalanine amonnia lyase	ath00960	Tropane, piperidine and pyridine alkaloid biosynthesis	8.02819e-07	1.12646e-05	3.81058	0.023413
244027	Vitis vinifera	2e-101	chlorophyll a-b binding protein 13, chloroplastic-like	ath00196	Photosynthesis	7.59284e-07	1.03212e-05	3.76483	2.68e-08
242667	Arabidopsis thaliana	9e-25	branched-chain-amino-acid aminotransferase 5	ath01065	Biosynthesis of alkaloids derived from histidine and purine	5.76971e-07	7.66753e-06	3.73219	2.03e-05
242667	Arabidopsis thaliana	9e-25	branched-chain-amino-acid aminotransferase 5	ath01063	Biosynthesis of alkaloids derived from shikimate pathway	5.76971e-07	7.66753e-06	3.73219	2.03e-05
242667	Arabidopsis thaliana	9e-25	branched-chain-amino-acid aminotransferase 5	ath00966	Glucosinolate biosynthesis	5.76971e-07	7.66753e-06	3.73219	2.03e-05
242667	Arabidopsis thaliana	9e-25	branched-chain-amino-acid aminotransferase 5	ath00770	Pantothenate and CoA biosynthesis	5.76971e-07	7.66753e-06	3.73219	2.03e-05
242667	Arabidopsis thaliana	9e-25	branched-chain-amino-acid aminotransferase 5	ath00290	Valine, leucine and isoleucine biosynthesis	5.76971e-07	7.66753e-06	3.73219	2.03e-05
242667	Arabidopsis thaliana	9e-25	branched-chain-amino-acid aminotransferase 5	ath00280	Valine, leucine and isoleucine degradation	5.76971e-07	7.66753e-06	3.73219	2.03e-05
Contig32858	Camellia sinensis	2e-39	allene oxide synthase	ath00592	alpha-Linolenic acid metabolism	7.75695e-07	1.02808e-05	3.72833	1.2e-10
Contig32858	Camellia sinensis	2e-39	allene oxide synthase	ath01070	Biosynthesis of plant hormones	7.75695e-07	1.02808e-05	3.72833	1.2e-10
153094	Vitis vinifera	7e-67	beta-glucosidase 12-like isoform 1	ath00460	Cyanoamino acid metabolism	1.10099e-05	0.000140546	3.67417	1.4e-128
153094	Vitis vinifera	7e-67	beta-glucosidase 12-like isoform 1	ath00940	Phenylpropanoid biosynthesis	1.10099e-05	0.000140546	3.67417	1.4e-128
153094	Vitis vinifera	7e-67	beta-glucosidase 12-like isoform 1	ath00500	Starch and sucrose metabolism	1.10099e-05	0.000140546	3.67417	1.4e-128
Contig30938	Ricinus communis	2e-19	aldose-1-epimerase, putative	ath00010	Glycolysis / Gluconeogenesis	2.59433e-05	0.000322489	3.63581	1.61e-124
Contig24891	Vitis vinifera	2e-60	cytochrome P450 716B2	ath00906	Carotenoid biosynthesis	3.03592e-06	3.72941e-05	3.61874	3.85e-103
Contig29349	Ricinus communis	2e-94	Peroxidase 9 precursor, putative	ath01061	Biosynthesis of phenylpropanoids	1.49146e-06	1.83183e-05	3.61849	7.6e-34
Contig29349	Ricinus communis	2e-94	Peroxidase 9 precursor, putative	ath00680	Methane metabolism	1.49146e-06	1.83183e-05	3.61849	7.6e-34
Contig29349	Ricinus communis	2e-94	Peroxidase 9 precursor, putative	ath00360	Phenylalanine metabolism	1.49146e-06	1.83183e-05	3.61849	7.6e-34
Contig29349	Ricinus communis	2e-94	Peroxidase 9 precursor, putative	ath00940	Phenylpropanoid biosynthesis	1.49146e-06	1.83183e-05	3.61849	7.6e-34
Contig26445	Vitis vinifera	8e-24	myrcene synthase, chloroplastic-like	ath01070	Biosynthesis of plant hormones	1.20772e-06	1.47659e-05	3.61191	7.06e-15
Contig26445	Vitis vinifera	8e-24	myrcene synthase, chloroplastic-like	ath01062	Biosynthesis of terpenoids and steroids	1.20772e-06	1.47659e-05	3.61191	7.06e-15
Contig26445	Vitis vinifera	8e-24	myrcene synthase, chloroplastic-like	ath00904	Diterpenoid biosynthesis	1.20772e-06	1.47659e-05	3.61191	7.06e-15
Contig21369	Ricinus communis	6e-18	cytochrome P450, putative	ath01070	Biosynthesis of plant hormones	1.37507e-05	0.000166646	3.59921	7.03e-52
Contig21369	Ricinus communis	6e-18	cytochrome P450, putative	ath01062	Biosynthesis of terpenoids and steroids	1.37507e-05	0.000166646	3.59921	7.03e-52
Contig21369	Ricinus communis	6e-18	cytochrome P450, putative	ath00905	Brassinosteroid biosynthesis	1.37507e-05	0.000166646	3.59921	7.03e-52
Contig31757	Ricinus communis	3e-97	aldose-1-epimerase, putative	ath00010	Glycolysis / Gluconeogenesis	1.46103e-05	0.00017241	3.56079	0
Contig30033	Vitis vinifera	2e-51	flavonoid 3'-monooxygenase	ath01061	Biosynthesis of phenylpropanoids	1.24991e-06	1.46797e-05	3.55393	5.43e-12
Contig30033	Vitis vinifera	2e-51	flavonoid 3'-monooxygenase	ath00944	Flavone and flavonol biosynthesis	1.24991e-06	1.46797e-05	3.55393	5.43e-12
Contig30033	Vitis vinifera	2e-51	flavonoid 3'-monooxygenase	ath00941	Flavonoid biosynthesis	1.24991e-06	1.46797e-05	3.55393	5.43e-12
240994	Ricinus communis	4e-123	aldose-1-epimerase, putative	ath00010	Glycolysis / Gluconeogenesis	1.47304e-06	1.69477e-05	3.52422	1e-33
244041	Ricinus communis	7e-44	phopholipase d alpha, putative	ath04144	Endocytosis	2.17124e-06	2.46175e-05	3.5031	1.2e-10
244041	Ricinus communis	7e-44	phopholipase d alpha, putative	ath00565	Ether lipid metabolism	2.17124e-06	2.46175e-05	3.5031	1.2e-10
244041	Ricinus communis	7e-44	phopholipase d alpha, putative	ath00564	Glycerophospholipid metabolism	2.17124e-06	2.46175e-05	3.5031	1.2e-10
Contig30854	Arabidopsis thaliana	1e-07	Flavonoid 3'-monooxygenase	ath01061	Biosynthesis of phenylpropanoids	3.19473e-06	3.46025e-05	3.43711	1.39e-09
Contig30854	Arabidopsis thaliana	1e-07	Flavonoid 3'-monooxygenase	ath00944	Flavone and flavonol biosynthesis	3.19473e-06	3.46025e-05	3.43711	1.39e-09
Contig30854	Arabidopsis thaliana	1e-07	Flavonoid 3'-monooxygenase	ath00941	Flavonoid biosynthesis	3.19473e-06	3.46025e-05	3.43711	1.39e-09
Contig22418	Vitis vinifera	6e-59	cytochrome P450 71A1	ath00903	Limonene and pinene degradation	2.03397e-05	0.000210242	3.36968	0
Contig22418	Vitis vinifera	6e-59	cytochrome P450 71A1	ath00945	Stilbenoid, diarylheptanoid and gingerol biosynthesis	2.03397e-05	0.000210242	3.36968	0
240301	Cryptomeria japonica	7e-64	ATP synthase CF1 beta subunit	syn00190	Oxidative phosphorylation	2.71628e-07	2.78654e-06	3.35877	0.0401518
240301	Cryptomeria japonica	7e-64	ATP synthase CF1 beta subunit	syn00195	Photosynthesis	2.71628e-07	2.78654e-06	3.35877	0.0401518
237477	Vitis vinifera	5e-47	1-aminocyclopropane-1-carboxylate oxidase	ath01070	Biosynthesis of plant hormones	8.18928e-07	8.19693e-06	3.32328	0.000424185
237477	Vitis vinifera	5e-47	1-aminocyclopropane-1-carboxylate oxidase	ath00270	Cysteine and methionine metabolism	8.18928e-07	8.19693e-06	3.32328	0.000424185
Contig24321	Vitis vinifera	2e-77	UDP-glycosyltransferase 85A2	ath00908	Zeatin biosynthesis	9.27451e-06	9.21539e-05	3.3127	4.91e-267
156219	Ricinus communis	1e-51	diacylglycerol kinase, theta, putative	ath00561	Glycerolipid metabolism	1.35759e-06	1.34156e-05	3.30479	3.09e-13
156219	Ricinus communis	1e-51	diacylglycerol kinase, theta, putative	ath00564	Glycerophospholipid metabolism	1.35759e-06	1.34156e-05	3.30479	3.09e-13
156219	Ricinus communis	1e-51	diacylglycerol kinase, theta, putative	ath04070	Phosphatidylinositol signaling system	1.35759e-06	1.34156e-05	3.30479	3.09e-13
124004	Zea mays	9e-41	sedoheptulose bisphosphatase1	ath00710	Carbon fixation in photosynthetic organisms	1.87712e-06	1.64917e-05	3.13514	0.0077199
247765	Ricinus communis	5e-33	aldehyde dehydrogenase, putative	ath00330	Arginine and proline metabolism	1.29828e-06	1.13046e-05	3.12223	0.00436398
247765	Ricinus communis	5e-33	aldehyde dehydrogenase, putative	ath00053	Ascorbate and aldarate metabolism	1.29828e-06	1.13046e-05	3.12223	0.00436398
247765	Ricinus communis	5e-33	aldehyde dehydrogenase, putative	ath00410	beta-Alanine metabolism	1.29828e-06	1.13046e-05	3.12223	0.00436398
247765	Ricinus communis	5e-33	aldehyde dehydrogenase, putative	ath00650	Butanoate metabolism	1.29828e-06	1.13046e-05	3.12223	0.00436398
247765	Ricinus communis	5e-33	aldehyde dehydrogenase, putative	ath00071	Fatty acid metabolism	1.29828e-06	1.13046e-05	3.12223	0.00436398
247765	Ricinus communis	5e-33	aldehyde dehydrogenase, putative	ath00561	Glycerolipid metabolism	1.29828e-06	1.13046e-05	3.12223	0.00436398
247765	Ricinus communis	5e-33	aldehyde dehydrogenase, putative	ath00010	Glycolysis / Gluconeogenesis	1.29828e-06	1.13046e-05	3.12223	0.00436398
247765	Ricinus communis	5e-33	aldehyde dehydrogenase, putative	ath00340	Histidine metabolism	1.29828e-06	1.13046e-05	3.12223	0.00436398
247765	Ricinus communis	5e-33	aldehyde dehydrogenase, putative	ath00903	Limonene and pinene degradation	1.29828e-06	1.13046e-05	3.12223	0.00436398
247765	Ricinus communis	5e-33	aldehyde dehydrogenase, putative	ath00310	Lysine degradation	1.29828e-06	1.13046e-05	3.12223	0.00436398
247765	Ricinus communis	5e-33	aldehyde dehydrogenase, putative	ath00640	Propanoate metabolism	1.29828e-06	1.13046e-05	3.12223	0.00436398
247765	Ricinus communis	5e-33	aldehyde dehydrogenase, putative	ath00620	Pyruvate metabolism	1.29828e-06	1.13046e-05	3.12223	0.00436398
247765	Ricinus communis	5e-33	aldehyde dehydrogenase, putative	ath00380	Tryptophan metabolism	1.29828e-06	1.13046e-05	3.12223	0.00436398
247765	Ricinus communis	5e-33	aldehyde dehydrogenase, putative	ath00280	Valine, leucine and isoleucine degradation	1.29828e-06	1.13046e-05	3.12223	0.00436398
Contig27039	Vitis vinifera	1e-132	flavanone 3-dioxygenase isoform 1	ath01061	Biosynthesis of phenylpropanoids	3.89875e-06	3.3889e-05	3.11973	2.16e-51
Contig27039	Vitis vinifera	1e-132	flavanone 3-dioxygenase isoform 1	ath00941	Flavonoid biosynthesis	3.89875e-06	3.3889e-05	3.11973	2.16e-51
224990	Zea mays	1e-25	photosystem I reaction center subunit VI, chloroplastic precursor	ath00195	Photosynthesis	1.38668e-06	1.17372e-05	3.08138	0.000210462
Contig28819	Vitis vinifera	8e-56	peroxidase 5-like	ath01061	Biosynthesis of phenylpropanoids	4.46644e-06	3.77006e-05	3.07739	2.35e-55
Contig28819	Vitis vinifera	8e-56	peroxidase 5-like	ath00680	Methane metabolism	4.46644e-06	3.77006e-05	3.07739	2.35e-55
Contig28819	Vitis vinifera	8e-56	peroxidase 5-like	ath00360	Phenylalanine metabolism	4.46644e-06	3.77006e-05	3.07739	2.35e-55
Contig28819	Vitis vinifera	8e-56	peroxidase 5-like	ath00940	Phenylpropanoid biosynthesis	4.46644e-06	3.77006e-05	3.07739	2.35e-55
Contig30321	Ricinus communis	1e-60	Peroxidase 52 precursor, putative	ath01061	Biosynthesis of phenylpropanoids	4.04738e-06	3.36083e-05	3.05376	4.22e-20
Contig30321	Ricinus communis	1e-60	Peroxidase 52 precursor, putative	ath00680	Methane metabolism	4.04738e-06	3.36083e-05	3.05376	4.22e-20
Contig30321	Ricinus communis	1e-60	Peroxidase 52 precursor, putative	ath00360	Phenylalanine metabolism	4.04738e-06	3.36083e-05	3.05376	4.22e-20
Contig30321	Ricinus communis	1e-60	Peroxidase 52 precursor, putative	ath00940	Phenylpropanoid biosynthesis	4.04738e-06	3.36083e-05	3.05376	4.22e-20
Contig28349	Arabidopsis thaliana	5e-69	photosystem II 22 kDa protein	ath00195	Photosynthesis	6.43636e-07	5.27536e-06	3.03495	5.59e-06
235905	Ricinus communis	2e-67	nitrate reductase, putative	ath00910	Nitrogen metabolism	6.37105e-07	5.05458e-06	2.98799	0.00436398
209279	Vitis vinifera	8e-18	cytochrome P450 716B1	ath01070	Biosynthesis of plant hormones	2.39291e-06	1.89488e-05	2.98527	9.45e-05
209279	Vitis vinifera	8e-18	cytochrome P450 716B1	ath01062	Biosynthesis of terpenoids and steroids	2.39291e-06	1.89488e-05	2.98527	9.45e-05
Contig28568	Arabidopsis thaliana	2e-62	leucoanthocyanidin dioxygenase	ath01061	Biosynthesis of phenylpropanoids	2.52502e-06	1.94982e-05	2.94897	8.67e-17
Contig28568	Arabidopsis thaliana	2e-62	leucoanthocyanidin dioxygenase	ath00941	Flavonoid biosynthesis	2.52502e-06	1.94982e-05	2.94897	8.67e-17
Contig31906	Brachypodium distachyon	3e-78	aldose 1-epimerase-like	ath00010	Glycolysis / Gluconeogenesis	2.33232e-06	1.78556e-05	2.93654	6.81e-20
Contig25302	Vitis vinifera	6e-69	flavonoid 3',5'-hydroxylase 2-like	ath01061	Biosynthesis of phenylpropanoids	2.55461e-06	1.94538e-05	2.92888	1.88e-15
Contig25302	Vitis vinifera	6e-69	flavonoid 3',5'-hydroxylase 2-like	ath00944	Flavone and flavonol biosynthesis	2.55461e-06	1.94538e-05	2.92888	1.88e-15
Contig25302	Vitis vinifera	6e-69	flavonoid 3',5'-hydroxylase 2-like	ath00941	Flavonoid biosynthesis	2.55461e-06	1.94538e-05	2.92888	1.88e-15
Contig30404	Populus trichocarpa	2e-33	alkaloid o-methyltransferase related	ath00944	Flavone and flavonol biosynthesis	1.97317e-06	1.4893e-05	2.91604	8.36e-08
Contig8011	Thuja sutchuenensis	3e-09	Rps2	det03010	Ribosome	0.000918896	0.00656444	2.8367	0.0077026
Contig30934	Vitis vinifera	3e-111	peroxidase 55-like	ath01061	Biosynthesis of phenylpropanoids	2.34449e-05	0.000159729	2.76828	0
Contig30934	Vitis vinifera	3e-111	peroxidase 55-like	ath00680	Methane metabolism	2.34449e-05	0.000159729	2.76828	0
Contig30934	Vitis vinifera	3e-111	peroxidase 55-like	ath00360	Phenylalanine metabolism	2.34449e-05	0.000159729	2.76828	0
Contig30934	Vitis vinifera	3e-111	peroxidase 55-like	ath00940	Phenylpropanoid biosynthesis	2.34449e-05	0.000159729	2.76828	0
Contig18229	Vitis vinifera	9e-102	ent-copalyl diphosphate synthase, chloroplastic	ath01070	Biosynthesis of plant hormones	9.12844e-05	0.000613744	2.7492	0
Contig18229	Vitis vinifera	9e-102	ent-copalyl diphosphate synthase, chloroplastic	ath01062	Biosynthesis of terpenoids and steroids	9.12844e-05	0.000613744	2.7492	0
Contig18229	Vitis vinifera	9e-102	ent-copalyl diphosphate synthase, chloroplastic	ath00904	Diterpenoid biosynthesis	9.12844e-05	0.000613744	2.7492	0
237108	Ricinus communis	0.0	threonine dehydratase/deaminase, putative	ath00260	Glycine, serine and threonine metabolism	1.05342e-05	7.07192e-05	2.74702	2.96e-206
237108	Ricinus communis	0.0	threonine dehydratase/deaminase, putative	ath00290	Valine, leucine and isoleucine biosynthesis	1.05342e-05	7.07192e-05	2.74702	2.96e-206
Contig14953	Ipomoea nil	7e-91	alpha-amylase	ath00500	Starch and sucrose metabolism	4.37124e-05	0.000293275	2.74614	0
Contig32654	Gossypium arboreum	0.0	delta 1-pyrroline-5-carboxylate synthetase	ath00330	Arginine and proline metabolism	7.32745e-06	4.89566e-05	2.74012	5.11e-171
Contig31872	Vitis vinifera	2e-153	12-oxophytodienoate reductase 2 isoform 1	ath00592	alpha-Linolenic acid metabolism	0.000153202	0.00102215	2.7381	0
Contig31872	Vitis vinifera	2e-153	12-oxophytodienoate reductase 2 isoform 1	ath01070	Biosynthesis of plant hormones	0.000153202	0.00102215	2.7381	0
Contig28850	Arabidopsis thaliana	1e-100	phospholipase D alpha 1	ath04144	Endocytosis	2.74178e-06	1.8122e-05	2.72456	8.31e-27
Contig28850	Arabidopsis thaliana	1e-100	phospholipase D alpha 1	ath00565	Ether lipid metabolism	2.74178e-06	1.8122e-05	2.72456	8.31e-27
Contig28850	Arabidopsis thaliana	1e-100	phospholipase D alpha 1	ath00564	Glycerophospholipid metabolism	2.74178e-06	1.8122e-05	2.72456	8.31e-27
Contig33603	Musa acuminata AAA Group	1e-169	cell wall invertase	ath00052	Galactose metabolism	1.06053e-05	6.80376e-05	2.68154	7.39e-172
Contig33603	Musa acuminata AAA Group	1e-169	cell wall invertase	ath00500	Starch and sucrose metabolism	1.06053e-05	6.80376e-05	2.68154	7.39e-172
Contig10490	Vitis vinifera	8e-29	formate dehydrogenase, mitochondrial	ath00630	Glyoxylate and dicarboxylate metabolism	0.000172132	0.0011026	2.67932	1.64e-94
Contig10490	Vitis vinifera	8e-29	formate dehydrogenase, mitochondrial	ath00680	Methane metabolism	0.000172132	0.0011026	2.67932	1.64e-94
Contig32238	Brassica rapa subsp. chinensis	3e-64	phenylalanine ammonia-lyase	ath01064	Biosynthesis of alkaloids derived from ornithine, lysine and nicotinic acid	3.21027e-06	2.04038e-05	2.66807	1.39e-12
Contig32238	Brassica rapa subsp. chinensis	3e-64	phenylalanine ammonia-lyase	ath01063	Biosynthesis of alkaloids derived from shikimate pathway	3.21027e-06	2.04038e-05	2.66807	1.39e-12
Contig32238	Brassica rapa subsp. chinensis	3e-64	phenylalanine ammonia-lyase	ath01061	Biosynthesis of phenylpropanoids	3.21027e-06	2.04038e-05	2.66807	1.39e-12
Contig32238	Brassica rapa subsp. chinensis	3e-64	phenylalanine ammonia-lyase	ath01070	Biosynthesis of plant hormones	3.21027e-06	2.04038e-05	2.66807	1.39e-12
Contig32238	Brassica rapa subsp. chinensis	3e-64	phenylalanine ammonia-lyase	ath00910	Nitrogen metabolism	3.21027e-06	2.04038e-05	2.66807	1.39e-12
Contig32238	Brassica rapa subsp. chinensis	3e-64	phenylalanine ammonia-lyase	ath00360	Phenylalanine metabolism	3.21027e-06	2.04038e-05	2.66807	1.39e-12
Contig32238	Brassica rapa subsp. chinensis	3e-64	phenylalanine ammonia-lyase	ath00940	Phenylpropanoid biosynthesis	3.21027e-06	2.04038e-05	2.66807	1.39e-12
Contig32238	Brassica rapa subsp. chinensis	3e-64	phenylalanine ammonia-lyase	ath00960	Tropane, piperidine and pyridine alkaloid biosynthesis	3.21027e-06	2.04038e-05	2.66807	1.39e-12
242529	Ricinus communis	4e-43	leucine aminopeptidase, putative	ath00330	Arginine and proline metabolism	4.86579e-06	3.07998e-05	2.66217	3e-19
242529	Ricinus communis	4e-43	leucine aminopeptidase, putative	ath00480	Glutathione metabolism	4.86579e-06	3.07998e-05	2.66217	3e-19
249967	Vitis vinifera	2e-26	peroxidase 73	ath01061	Biosynthesis of phenylpropanoids	1.06245e-05	6.70124e-05	2.65704	2.07e-34
249967	Vitis vinifera	2e-26	peroxidase 73	ath00680	Methane metabolism	1.06245e-05	6.70124e-05	2.65704	2.07e-34
249967	Vitis vinifera	2e-26	peroxidase 73	ath00360	Phenylalanine metabolism	1.06245e-05	6.70124e-05	2.65704	2.07e-34
249967	Vitis vinifera	2e-26	peroxidase 73	ath00940	Phenylpropanoid biosynthesis	1.06245e-05	6.70124e-05	2.65704	2.07e-34
Contig27159	Vitis vinifera	1e-57	phospho-2-dehydro-3-deoxyheptonate aldolase 2, chloroplastic	ath01063	Biosynthesis of alkaloids derived from shikimate pathway	2.98657e-06	1.87725e-05	2.65206	1.11e-06
Contig27159	Vitis vinifera	1e-57	phospho-2-dehydro-3-deoxyheptonate aldolase 2, chloroplastic	ath01061	Biosynthesis of phenylpropanoids	2.98657e-06	1.87725e-05	2.65206	1.11e-06
Contig27159	Vitis vinifera	1e-57	phospho-2-dehydro-3-deoxyheptonate aldolase 2, chloroplastic	ath01070	Biosynthesis of plant hormones	2.98657e-06	1.87725e-05	2.65206	1.11e-06
Contig27159	Vitis vinifera	1e-57	phospho-2-dehydro-3-deoxyheptonate aldolase 2, chloroplastic	ath00400	Phenylalanine, tyrosine and tryptophan biosynthesis	2.98657e-06	1.87725e-05	2.65206	1.11e-06
Contig31433	Vitis vinifera	2e-35	cytochrome P450 716B1	ath00906	Carotenoid biosynthesis	5.46967e-06	3.35837e-05	2.61824	4.61e-52
Contig31302	Populus trichocarpa	0.0	cytochrome P450	ath01063	Biosynthesis of alkaloids derived from shikimate pathway	5.01575e-06	3.05461e-05	2.60645	2.65e-61
Contig31302	Populus trichocarpa	0.0	cytochrome P450	ath01061	Biosynthesis of phenylpropanoids	5.01575e-06	3.05461e-05	2.60645	2.65e-61
Contig31302	Populus trichocarpa	0.0	cytochrome P450	ath00941	Flavonoid biosynthesis	5.01575e-06	3.05461e-05	2.60645	2.65e-61
Contig31302	Populus trichocarpa	0.0	cytochrome P450	ath00360	Phenylalanine metabolism	5.01575e-06	3.05461e-05	2.60645	2.65e-61
Contig31302	Populus trichocarpa	0.0	cytochrome P450	ath00940	Phenylpropanoid biosynthesis	5.01575e-06	3.05461e-05	2.60645	2.65e-61
Contig31302	Populus trichocarpa	0.0	cytochrome P450	ath00945	Stilbenoid, diarylheptanoid and gingerol biosynthesis	5.01575e-06	3.05461e-05	2.60645	2.65e-61
Contig22315	Vitis vinifera	2e-109	4-hydroxy-3-methylbut-2-enyl diphosphate reductase	ath01066	Biosynthesis of alkaloids derived from terpenoid and polyketide	1.88059e-05	0.00011435	2.6042	7.01e-187
Contig22315	Vitis vinifera	2e-109	4-hydroxy-3-methylbut-2-enyl diphosphate reductase	ath01070	Biosynthesis of plant hormones	1.88059e-05	0.00011435	2.6042	7.01e-187
Contig22315	Vitis vinifera	2e-109	4-hydroxy-3-methylbut-2-enyl diphosphate reductase	ath01062	Biosynthesis of terpenoids and steroids	1.88059e-05	0.00011435	2.6042	7.01e-187
Contig22315	Vitis vinifera	2e-109	4-hydroxy-3-methylbut-2-enyl diphosphate reductase	ath00900	Terpenoid backbone biosynthesis	1.88059e-05	0.00011435	2.6042	7.01e-187
Contig20414	Vitis vinifera	2e-20	ALBINO3-like protein 1, chloroplastic	ath03060	Protein export	1.69735e-06	9.91242e-06	2.54596	0.00962459
107961	Vitis vinifera	3e-57	beta-glucosidase 12-like isoform 1	ath00460	Cyanoamino acid metabolism	9.17872e-06	5.13986e-05	2.48536	8.26e-31
107961	Vitis vinifera	3e-57	beta-glucosidase 12-like isoform 1	ath00940	Phenylpropanoid biosynthesis	9.17872e-06	5.13986e-05	2.48536	8.26e-31
107961	Vitis vinifera	3e-57	beta-glucosidase 12-like isoform 1	ath00500	Starch and sucrose metabolism	9.17872e-06	5.13986e-05	2.48536	8.26e-31
116798	Arabidopsis thaliana	2e-26	peroxidase 73	ath01061	Biosynthesis of phenylpropanoids	1.11672e-05	6.13553e-05	2.45792	1.38e-27
116798	Arabidopsis thaliana	2e-26	peroxidase 73	ath00680	Methane metabolism	1.11672e-05	6.13553e-05	2.45792	1.38e-27
116798	Arabidopsis thaliana	2e-26	peroxidase 73	ath00360	Phenylalanine metabolism	1.11672e-05	6.13553e-05	2.45792	1.38e-27
116798	Arabidopsis thaliana	2e-26	peroxidase 73	ath00940	Phenylpropanoid biosynthesis	1.11672e-05	6.13553e-05	2.45792	1.38e-27
113263	Populus trichocarpa	1e-19	cytochrome P450	ath00906	Carotenoid biosynthesis	8.23003e-06	4.48432e-05	2.44592	6.34e-14
Contig19742	Ricinus communis	5e-72	glutathione peroxidase, putative	ath00590	Arachidonic acid metabolism	0.000144902	0.000787394	2.44201	0
Contig19742	Ricinus communis	5e-72	glutathione peroxidase, putative	ath00480	Glutathione metabolism	0.000144902	0.000787394	2.44201	0
Contig31543	Vitis vinifera	3e-61	cytidine deaminase-like	ath00240	Pyrimidine metabolism	4.09007e-06	2.19923e-05	2.4268	1.69e-25
Contig28308	Populus trichocarpa	4e-08	cytochrome P450	ath01070	Biosynthesis of plant hormones	6.97266e-06	3.74818e-05	2.42641	8.91e-05
Contig28308	Populus trichocarpa	4e-08	cytochrome P450	ath01062	Biosynthesis of terpenoids and steroids	6.97266e-06	3.74818e-05	2.42641	8.91e-05
Contig33460	Taxus cuspidata	0.0	1-deoxy-D-xylulose-5-phosphate reductoisomerase	ath01066	Biosynthesis of alkaloids derived from terpenoid and polyketide	1.43149e-05	7.63913e-05	2.41589	3.63e-175
Contig33460	Taxus cuspidata	0.0	1-deoxy-D-xylulose-5-phosphate reductoisomerase	ath01070	Biosynthesis of plant hormones	1.43149e-05	7.63913e-05	2.41589	3.63e-175
Contig33460	Taxus cuspidata	0.0	1-deoxy-D-xylulose-5-phosphate reductoisomerase	ath01062	Biosynthesis of terpenoids and steroids	1.43149e-05	7.63913e-05	2.41589	3.63e-175
Contig33460	Taxus cuspidata	0.0	1-deoxy-D-xylulose-5-phosphate reductoisomerase	ath00900	Terpenoid backbone biosynthesis	1.43149e-05	7.63913e-05	2.41589	3.63e-175
Contig19822	Vitis vinifera	1e-66	peroxidase 73	ath01061	Biosynthesis of phenylpropanoids	2.1967e-05	0.000117221	2.41583	1.25e-118
Contig19822	Vitis vinifera	1e-66	peroxidase 73	ath00680	Methane metabolism	2.1967e-05	0.000117221	2.41583	1.25e-118
Contig19822	Vitis vinifera	1e-66	peroxidase 73	ath00360	Phenylalanine metabolism	2.1967e-05	0.000117221	2.41583	1.25e-118
Contig19822	Vitis vinifera	1e-66	peroxidase 73	ath00940	Phenylpropanoid biosynthesis	2.1967e-05	0.000117221	2.41583	1.25e-118
Contig17692	Vitis vinifera	0.0	aldehyde dehydrogenase family 2 member B4, mitochondrial	ath00330	Arginine and proline metabolism	6.63346e-05	0.000351905	2.40735	0
Contig17692	Vitis vinifera	0.0	aldehyde dehydrogenase family 2 member B4, mitochondrial	ath00053	Ascorbate and aldarate metabolism	6.63346e-05	0.000351905	2.40735	0
Contig17692	Vitis vinifera	0.0	aldehyde dehydrogenase family 2 member B4, mitochondrial	ath00410	beta-Alanine metabolism	6.63346e-05	0.000351905	2.40735	0
Contig17692	Vitis vinifera	0.0	aldehyde dehydrogenase family 2 member B4, mitochondrial	ath00650	Butanoate metabolism	6.63346e-05	0.000351905	2.40735	0
Contig17692	Vitis vinifera	0.0	aldehyde dehydrogenase family 2 member B4, mitochondrial	ath00071	Fatty acid metabolism	6.63346e-05	0.000351905	2.40735	0
Contig17692	Vitis vinifera	0.0	aldehyde dehydrogenase family 2 member B4, mitochondrial	ath00561	Glycerolipid metabolism	6.63346e-05	0.000351905	2.40735	0
Contig17692	Vitis vinifera	0.0	aldehyde dehydrogenase family 2 member B4, mitochondrial	ath00010	Glycolysis / Gluconeogenesis	6.63346e-05	0.000351905	2.40735	0
Contig17692	Vitis vinifera	0.0	aldehyde dehydrogenase family 2 member B4, mitochondrial	ath00340	Histidine metabolism	6.63346e-05	0.000351905	2.40735	0
Contig17692	Vitis vinifera	0.0	aldehyde dehydrogenase family 2 member B4, mitochondrial	ath00903	Limonene and pinene degradation	6.63346e-05	0.000351905	2.40735	0
Contig17692	Vitis vinifera	0.0	aldehyde dehydrogenase family 2 member B4, mitochondrial	ath00310	Lysine degradation	6.63346e-05	0.000351905	2.40735	0
Contig17692	Vitis vinifera	0.0	aldehyde dehydrogenase family 2 member B4, mitochondrial	ath00640	Propanoate metabolism	6.63346e-05	0.000351905	2.40735	0
Contig17692	Vitis vinifera	0.0	aldehyde dehydrogenase family 2 member B4, mitochondrial	ath00620	Pyruvate metabolism	6.63346e-05	0.000351905	2.40735	0
Contig17692	Vitis vinifera	0.0	aldehyde dehydrogenase family 2 member B4, mitochondrial	ath00380	Tryptophan metabolism	6.63346e-05	0.000351905	2.40735	0
Contig17692	Vitis vinifera	0.0	aldehyde dehydrogenase family 2 member B4, mitochondrial	ath00280	Valine, leucine and isoleucine degradation	6.63346e-05	0.000351905	2.40735	0
241241	Ricinus communis	3e-44	glutathione peroxidase, putative	ath00590	Arachidonic acid metabolism	1.01854e-05	5.28566e-05	2.37559	6.92e-15
241241	Ricinus communis	3e-44	glutathione peroxidase, putative	ath00480	Glutathione metabolism	1.01854e-05	5.28566e-05	2.37559	6.92e-15
Contig25828	Ricinus communis	2e-108	Phospho-2-dehydro-3-deoxyheptonate aldolase 1, chloroplast precursor, putative	ath01063	Biosynthesis of alkaloids derived from shikimate pathway	3.88329e-06	2.01186e-05	2.37318	1.39e-19
Contig25828	Ricinus communis	2e-108	Phospho-2-dehydro-3-deoxyheptonate aldolase 1, chloroplast precursor, putative	ath01061	Biosynthesis of phenylpropanoids	3.88329e-06	2.01186e-05	2.37318	1.39e-19
Contig25828	Ricinus communis	2e-108	Phospho-2-dehydro-3-deoxyheptonate aldolase 1, chloroplast precursor, putative	ath01070	Biosynthesis of plant hormones	3.88329e-06	2.01186e-05	2.37318	1.39e-19
Contig25828	Ricinus communis	2e-108	Phospho-2-dehydro-3-deoxyheptonate aldolase 1, chloroplast precursor, putative	ath00400	Phenylalanine, tyrosine and tryptophan biosynthesis	3.88329e-06	2.01186e-05	2.37318	1.39e-19
Contig29989	Vitis vinifera	8e-47	cysteine synthase, chloroplastic/chromoplastic isoform 1	ath00270	Cysteine and methionine metabolism	6.29521e-05	0.000320449	2.34777	1.36e-77
Contig29989	Vitis vinifera	8e-47	cysteine synthase, chloroplastic/chromoplastic isoform 1	ath00450	Selenoamino acid metabolism	6.29521e-05	0.000320449	2.34777	1.36e-77
Contig29989	Vitis vinifera	8e-47	cysteine synthase, chloroplastic/chromoplastic isoform 1	ath00920	Sulfur metabolism	6.29521e-05	0.000320449	2.34777	1.36e-77
Contig30759	Vitis vinifera	2e-11	heat shock cognate 70 kDa protein isoform 1	ath04144	Endocytosis	2.08177e-05	0.00010504	2.33506	2.18e-15
Contig30759	Vitis vinifera	2e-11	heat shock cognate 70 kDa protein isoform 1	ath03040	Spliceosome	2.08177e-05	0.00010504	2.33506	2.18e-15
Contig16413	Ricinus communis	4e-45	cysteine synthase, putative	ath00460	Cyanoamino acid metabolism	5.39785e-05	0.000269348	2.31901	1.36e-50
Contig16413	Ricinus communis	4e-45	cysteine synthase, putative	ath00270	Cysteine and methionine metabolism	5.39785e-05	0.000269348	2.31901	1.36e-50
Contig16413	Ricinus communis	4e-45	cysteine synthase, putative	ath00450	Selenoamino acid metabolism	5.39785e-05	0.000269348	2.31901	1.36e-50
Contig16413	Ricinus communis	4e-45	cysteine synthase, putative	ath00920	Sulfur metabolism	5.39785e-05	0.000269348	2.31901	1.36e-50
Contig28325	Vitis vinifera	2e-78	2-C-methyl-D-erythritol 2,4-cyclodiphosphate synthase, chloroplastic-like	ath01066	Biosynthesis of alkaloids derived from terpenoid and polyketide	2.49285e-05	0.000123116	2.30415	6.78e-132
Contig28325	Vitis vinifera	2e-78	2-C-methyl-D-erythritol 2,4-cyclodiphosphate synthase, chloroplastic-like	ath01070	Biosynthesis of plant hormones	2.49285e-05	0.000123116	2.30415	6.78e-132
Contig28325	Vitis vinifera	2e-78	2-C-methyl-D-erythritol 2,4-cyclodiphosphate synthase, chloroplastic-like	ath01062	Biosynthesis of terpenoids and steroids	2.49285e-05	0.000123116	2.30415	6.78e-132
Contig28325	Vitis vinifera	2e-78	2-C-methyl-D-erythritol 2,4-cyclodiphosphate synthase, chloroplastic-like	ath00900	Terpenoid backbone biosynthesis	2.49285e-05	0.000123116	2.30415	6.78e-132
247049	Vitis vinifera	2e-50	4-alpha-glucanotransferase, chloroplastic/amyloplastic-like	ath00500	Starch and sucrose metabolism	1.15516e-06	5.70187e-06	2.30334	0.0268354
Contig25426	Ricinus communis	1e-105	galactolipid galactosyltransferase, putative	ath00561	Glycerolipid metabolism	1.61122e-06	7.92358e-06	2.298	1.09e-06
Contig787	Lupinus luteus	1e-070	cell cycle switch protein CCS52a	ath04120	Ubiquitin mediated proteolysis	9.40911e-07	4.58769e-06	2.28564	0.0268354
Contig25640	Vitis vinifera	2e-50	4-hydroxy-3-methylbut-2-enyl diphosphate reductase	ath01066	Biosynthesis of alkaloids derived from terpenoid and polyketide	1.47715e-05	7.18151e-05	2.28147	1.18e-35
Contig25640	Vitis vinifera	2e-50	4-hydroxy-3-methylbut-2-enyl diphosphate reductase	ath01070	Biosynthesis of plant hormones	1.47715e-05	7.18151e-05	2.28147	1.18e-35
Contig25640	Vitis vinifera	2e-50	4-hydroxy-3-methylbut-2-enyl diphosphate reductase	ath01062	Biosynthesis of terpenoids and steroids	1.47715e-05	7.18151e-05	2.28147	1.18e-35
Contig25640	Vitis vinifera	2e-50	4-hydroxy-3-methylbut-2-enyl diphosphate reductase	ath00900	Terpenoid backbone biosynthesis	1.47715e-05	7.18151e-05	2.28147	1.18e-35
Contig22251	Ricinus communis	0.0	threonine dehydratase/deaminase, putative	ath00260	Glycine, serine and threonine metabolism	3.2354e-05	0.000152834	2.23995	0
Contig22251	Ricinus communis	0.0	threonine dehydratase/deaminase, putative	ath00290	Valine, leucine and isoleucine biosynthesis	3.2354e-05	0.000152834	2.23995	0
Contig25198	Ricinus communis	7e-17	peroxidase, putative	ath01061	Biosynthesis of phenylpropanoids	8.20159e-06	3.86e-05	2.23463	0.00101286
Contig25198	Ricinus communis	7e-17	peroxidase, putative	ath00680	Methane metabolism	8.20159e-06	3.86e-05	2.23463	0.00101286
Contig25198	Ricinus communis	7e-17	peroxidase, putative	ath00360	Phenylalanine metabolism	8.20159e-06	3.86e-05	2.23463	0.00101286
Contig25198	Ricinus communis	7e-17	peroxidase, putative	ath00940	Phenylpropanoid biosynthesis	8.20159e-06	3.86e-05	2.23463	0.00101286
Contig28963	Vitis vinifera	4e-70	cationic peroxidase 1-like	ath01061	Biosynthesis of phenylpropanoids	6.36701e-06	2.96428e-05	2.219	2.17e-14
Contig28963	Vitis vinifera	4e-70	cationic peroxidase 1-like	ath00680	Methane metabolism	6.36701e-06	2.96428e-05	2.219	2.17e-14
Contig28963	Vitis vinifera	4e-70	cationic peroxidase 1-like	ath00360	Phenylalanine metabolism	6.36701e-06	2.96428e-05	2.219	2.17e-14
Contig28963	Vitis vinifera	4e-70	cationic peroxidase 1-like	ath00940	Phenylpropanoid biosynthesis	6.36701e-06	2.96428e-05	2.219	2.17e-14
Contig28021	Zea mays	3e-160	cytosolic aldehyde dehydrogenase RF2C	ath00940	Phenylpropanoid biosynthesis	9.15455e-06	4.24866e-05	2.21445	1.25e-68
Contig31786	Selaginella moellendorffii	1e-08	ubiquitin-conjugating enzyme 1, E2-like protein	dme04120	Ubiquitin mediated proteolysis	1.13604e-06	5.26734e-06	2.21306	0.00099893
Contig26664	Vitis vinifera	3e-126	4-diphosphocytidyl-2-C-methyl-D-erythritol kinase, chloroplastic/chromoplastic-like	ath01066	Biosynthesis of alkaloids derived from terpenoid and polyketide	2.36862e-05	0.000109295	2.20611	3.68e-210
Contig26664	Vitis vinifera	3e-126	4-diphosphocytidyl-2-C-methyl-D-erythritol kinase, chloroplastic/chromoplastic-like	ath01070	Biosynthesis of plant hormones	2.36862e-05	0.000109295	2.20611	3.68e-210
Contig26664	Vitis vinifera	3e-126	4-diphosphocytidyl-2-C-methyl-D-erythritol kinase, chloroplastic/chromoplastic-like	ath01062	Biosynthesis of terpenoids and steroids	2.36862e-05	0.000109295	2.20611	3.68e-210
Contig26664	Vitis vinifera	3e-126	4-diphosphocytidyl-2-C-methyl-D-erythritol kinase, chloroplastic/chromoplastic-like	ath00900	Terpenoid backbone biosynthesis	2.36862e-05	0.000109295	2.20611	3.68e-210
Contig16235	Zea mays	2e-25	acc oxidase	ath01070	Biosynthesis of plant hormones	0.000408201	0.00187506	2.19958	0
Contig16235	Zea mays	2e-25	acc oxidase	ath00270	Cysteine and methionine metabolism	0.000408201	0.00187506	2.19958	0
Contig33350	Elaeis oleifera	3e-15	1-aminocyclopropane-1-carboxylate oxidase	ath01070	Biosynthesis of plant hormones	0.000162701	0.000741189	2.18762	3.81e-79
Contig33350	Elaeis oleifera	3e-15	1-aminocyclopropane-1-carboxylate oxidase	ath00270	Cysteine and methionine metabolism	0.000162701	0.000741189	2.18762	3.81e-79
Contig27292	Ricinus communis	9e-88	Peroxidase 12 precursor, putative	ath01061	Biosynthesis of phenylpropanoids	5.35127e-05	0.000234649	2.13255	2.72e-290
Contig27292	Ricinus communis	9e-88	Peroxidase 12 precursor, putative	ath00680	Methane metabolism	5.35127e-05	0.000234649	2.13255	2.72e-290
Contig27292	Ricinus communis	9e-88	Peroxidase 12 precursor, putative	ath00360	Phenylalanine metabolism	5.35127e-05	0.000234649	2.13255	2.72e-290
Contig27292	Ricinus communis	9e-88	Peroxidase 12 precursor, putative	ath00940	Phenylpropanoid biosynthesis	5.35127e-05	0.000234649	2.13255	2.72e-290
250663	Populus trichocarpa	3e-53	alkaloid o-methyltransferase related	ath00944	Flavone and flavonol biosynthesis	9.7306e-06	4.18607e-05	2.10499	1.99e-53
244872	Vitis vinifera	1e-36	E3 ubiquitin-protein ligase COP1	ath04120	Ubiquitin mediated proteolysis	2.10997e-06	8.78782e-06	2.05828	0.000245226
Contig33648	Musa acuminata	2e-97	putative chitinase	ath00520	Amino sugar and nucleotide sugar metabolism	4.14584e-05	0.000170613	2.04099	1.72e-178
Contig31369	Ricinus communis	2e-161	cystathionine gamma-synthase, putative	ath00270	Cysteine and methionine metabolism	1.60107e-05	6.44809e-05	2.00984	3.48e-111
Contig31369	Ricinus communis	2e-161	cystathionine gamma-synthase, putative	ath00450	Selenoamino acid metabolism	1.60107e-05	6.44809e-05	2.00984	3.48e-111
Contig29034	Vitis vinifera	2e-103	isoflavone 2'-hydroxylase-like	ath00903	Limonene and pinene degradation	6.98211e-05	0.000281039	2.00904	0
Contig29034	Vitis vinifera	2e-103	isoflavone 2'-hydroxylase-like	ath00945	Stilbenoid, diarylheptanoid and gingerol biosynthesis	6.98211e-05	0.000281039	2.00904	0
Contig20257	Ricinus communis	1e-67	Pectate lyase precursor, putative	ath00040	Pentose and glucuronate interconversions	9.8053e-05	2.44168e-05	-2.00569	6.12e-70
107834	Vitis vinifera	2e-24	leukotriene A-4 hydrolase homolog	ath00590	Arachidonic acid metabolism	1.86953e-05	4.65007e-06	-2.00735	1.39e-06
Contig31915	Medicago truncatula	3e-48	60S ribosomal protein L4-1	ath03010	Ribosome	6.57789e-05	1.6318e-05	-2.01116	7.19e-19
Contig6567	Glycine max	1e-131	cytochrome P450 85A-like	ath00905	Brassinosteroid biosynthesis	3.27789e-05	8.09103e-06	-2.01837	4.8e-33
Contig5931	Arabidopsis thaliana	6e-63	phosphoenolpyruvate carboxykinase	ath00710	Carbon fixation in photosynthetic organisms	0.000203686	4.98695e-05	-2.03012	2.27e-63
Contig5931	Arabidopsis thaliana	6e-63	phosphoenolpyruvate carboxykinase	ath00020	Citrate cycle (TCA cycle)	0.000203686	4.98695e-05	-2.03012	2.27e-63
Contig5931	Arabidopsis thaliana	6e-63	phosphoenolpyruvate carboxykinase	ath00010	Glycolysis / Gluconeogenesis	0.000203686	4.98695e-05	-2.03012	2.27e-63
Contig5931	Arabidopsis thaliana	6e-63	phosphoenolpyruvate carboxykinase	ath00620	Pyruvate metabolism	0.000203686	4.98695e-05	-2.03012	2.27e-63
Contig23142	Ricinus communis	1e-08	transcription initiation factor iib, putative	ath03022	Basal transcription factors	2.74455e-05	6.68479e-06	-2.03762	0.0429495
76166	Populus trichocarpa	2e-57	4-Coumarate:CoA ligase	ath01063	Biosynthesis of alkaloids derived from shikimate pathway	5.76829e-06	1.39678e-06	-2.04604	0.0369431
76166	Populus trichocarpa	2e-57	4-Coumarate:CoA ligase	ath01061	Biosynthesis of phenylpropanoids	5.76829e-06	1.39678e-06	-2.04604	0.0369431
76166	Populus trichocarpa	2e-57	4-Coumarate:CoA ligase	ath00940	Phenylpropanoid biosynthesis	5.76829e-06	1.39678e-06	-2.04604	0.0369431
76166	Populus trichocarpa	2e-57	4-Coumarate:CoA ligase	ath00130	Ubiquinone and other terpenoid-quinone biosynthesis	5.76829e-06	1.39678e-06	-2.04604	0.0369431
Contig3249	ATP	0.0	phosphoenolpyruvate carboxykinase	ath00710	Carbon fixation in photosynthetic organisms	0.000108029	2.57972e-05	-2.06614	4e-93
Contig3249	ATP	0.0	phosphoenolpyruvate carboxykinase	ath00020	Citrate cycle (TCA cycle)	0.000108029	2.57972e-05	-2.06614	4e-93
Contig3249	ATP	0.0	phosphoenolpyruvate carboxykinase	ath00010	Glycolysis / Gluconeogenesis	0.000108029	2.57972e-05	-2.06614	4e-93
Contig3249	ATP	0.0	phosphoenolpyruvate carboxykinase	ath00620	Pyruvate metabolism	0.000108029	2.57972e-05	-2.06614	4e-93
116904	Ricinus communis	1e-91	DNA repair protein rad51, putative	ath03440	Homologous recombination	7.73452e-06	1.83974e-06	-2.07181	0.0031738
Contig17576	Ricinus communis	0.0	pyruvate decarboxylase, putative	ath00010	Glycolysis / Gluconeogenesis	0.000181767	4.24339e-05	-2.0988	6.12e-170
115213	Arabidopsis thaliana	6e-28	phosphatidylinositol-4-phosphate 5-kinase 6	ath04144	Endocytosis	6.99161e-06	1.61987e-06	-2.10975	0.000892656
115213	Arabidopsis thaliana	6e-28	phosphatidylinositol-4-phosphate 5-kinase 6	ath00562	Inositol phosphate metabolism	6.99161e-06	1.61987e-06	-2.10975	0.000892656
115213	Arabidopsis thaliana	6e-28	phosphatidylinositol-4-phosphate 5-kinase 6	ath04070	Phosphatidylinositol signaling system	6.99161e-06	1.61987e-06	-2.10975	0.000892656
Contig25925	Vitis vinifera	3e-27	E3 ubiquitin-protein ligase COP1	ath04120	Ubiquitin mediated proteolysis	2.43207e-05	5.43872e-06	-2.16084	0.0401518
Contig14688	Eperua falcata	9e-30	S-adenosylmethionine synthase-like protein	ath01070	Biosynthesis of plant hormones	0.000530632	0.000116743	-2.18438	3.42e-34
Contig14688	Eperua falcata	9e-30	S-adenosylmethionine synthase-like protein	ath00270	Cysteine and methionine metabolism	0.000530632	0.000116743	-2.18438	3.42e-34
Contig14688	Eperua falcata	9e-30	S-adenosylmethionine synthase-like protein	ath00450	Selenoamino acid metabolism	0.000530632	0.000116743	-2.18438	3.42e-34
Contig4871	Vitis vinifera	3e-12	40S ribosomal protein S8-like	ath03010	Ribosome	0.000757598	0.000165212	-2.19712	3.87e-74
Contig210	Medicago truncatula	2e-013	1-phosphatidylinositol-3-phosphate 5-kinase-like protein	ath04144	Endocytosis	1.30894e-05	2.83246e-06	-2.20827	3.55e-05
Contig210	Medicago truncatula	2e-013	1-phosphatidylinositol-3-phosphate 5-kinase-like protein	ath00562	Inositol phosphate metabolism	1.30894e-05	2.83246e-06	-2.20827	3.55e-05
Contig210	Medicago truncatula	2e-013	1-phosphatidylinositol-3-phosphate 5-kinase-like protein	ath04070	Phosphatidylinositol signaling system	1.30894e-05	2.83246e-06	-2.20827	3.55e-05
Contig18009	Ricinus communis	0.0	phopholipase d alpha, putative	ath04144	Endocytosis	9.04038e-06	1.91327e-06	-2.24034	3.02e-18
Contig18009	Ricinus communis	0.0	phopholipase d alpha, putative	ath00565	Ether lipid metabolism	9.04038e-06	1.91327e-06	-2.24034	3.02e-18
Contig18009	Ricinus communis	0.0	phopholipase d alpha, putative	ath00564	Glycerophospholipid metabolism	9.04038e-06	1.91327e-06	-2.24034	3.02e-18
Contig18418	Arabidopsis thaliana	0.0	ribonucleoside-diphosphate reductase subunit M1	ath00480	Glutathione metabolism	9.60344e-05	2.00597e-05	-2.25925	2.01e-210
Contig18418	Arabidopsis thaliana	0.0	ribonucleoside-diphosphate reductase subunit M1	ath00230	Purine metabolism	9.60344e-05	2.00597e-05	-2.25925	2.01e-210
Contig18418	Arabidopsis thaliana	0.0	ribonucleoside-diphosphate reductase subunit M1	ath00240	Pyrimidine metabolism	9.60344e-05	2.00597e-05	-2.25925	2.01e-210
Contig21897	Vitis vinifera	1e-142	12-oxophytodienoate reductase 2 isoform 1	ath00592	alpha-Linolenic acid metabolism	0.000205558	4.14212e-05	-2.3111	1.73e-198
Contig21897	Vitis vinifera	1e-142	12-oxophytodienoate reductase 2 isoform 1	ath01070	Biosynthesis of plant hormones	0.000205558	4.14212e-05	-2.3111	1.73e-198
Contig9472	Salmo salar	9e-06	Tetratricopeptide repeat protein 31	rno04020	Calcium signaling pathway	3.12767e-05	6.23153e-06	-2.32743	0.0104566
Contig9472	Salmo salar	9e-06	Tetratricopeptide repeat protein 31	rno05016	Huntington's disease	3.12767e-05	6.23153e-06	-2.32743	0.0104566
Contig9472	Salmo salar	9e-06	Tetratricopeptide repeat protein 31	rno05012	Parkinson's disease	3.12767e-05	6.23153e-06	-2.32743	0.0104566
Contig13811	Vitis vinifera	8e-117	copper methylamine oxidase-like	ath00410	beta-Alanine metabolism	1.07278e-05	2.11405e-06	-2.34328	5.52e-06
Contig13811	Vitis vinifera	8e-117	copper methylamine oxidase-like	ath01064	Biosynthesis of alkaloids derived from ornithine, lysine and nicotinic acid	1.07278e-05	2.11405e-06	-2.34328	5.52e-06
Contig13811	Vitis vinifera	8e-117	copper methylamine oxidase-like	ath00260	Glycine, serine and threonine metabolism	1.07278e-05	2.11405e-06	-2.34328	5.52e-06
Contig13811	Vitis vinifera	8e-117	copper methylamine oxidase-like	ath00950	Isoquinoline alkaloid biosynthesis	1.07278e-05	2.11405e-06	-2.34328	5.52e-06
Contig13811	Vitis vinifera	8e-117	copper methylamine oxidase-like	ath00360	Phenylalanine metabolism	1.07278e-05	2.11405e-06	-2.34328	5.52e-06
Contig13811	Vitis vinifera	8e-117	copper methylamine oxidase-like	ath00960	Tropane, piperidine and pyridine alkaloid biosynthesis	1.07278e-05	2.11405e-06	-2.34328	5.52e-06
Contig13811	Vitis vinifera	8e-117	copper methylamine oxidase-like	ath00350	Tyrosine metabolism	1.07278e-05	2.11405e-06	-2.34328	5.52e-06
Contig21695	Vitis vinifera	7e-101	caffeic acid 3-O-methyltransferase-like	ath00944	Flavone and flavonol biosynthesis	2.17338e-05	4.25291e-06	-2.35342	2.18e-18
Contig1247	Ricinus communis	4e-146	cytochrome P450, putative	ath00905	Brassinosteroid biosynthesis	2.12779e-05	4.05333e-06	-2.39218	3.68e-34
Contig20548	Arabidopsis thaliana	8e-29	leucoanthocyanidin dioxygenase	ath01061	Biosynthesis of phenylpropanoids	1.66053e-05	3.11985e-06	-2.4121	3.7e-05
Contig20548	Arabidopsis thaliana	8e-29	leucoanthocyanidin dioxygenase	ath00941	Flavonoid biosynthesis	1.66053e-05	3.11985e-06	-2.4121	3.7e-05
Contig30061	Ricinus communis	1e-19	heat shock protein, putative	ath04144	Endocytosis	0.000240156	4.12011e-05	-2.54322	1.09e-57
Contig30061	Ricinus communis	1e-19	heat shock protein, putative	ath03040	Spliceosome	0.000240156	4.12011e-05	-2.54322	1.09e-57
115429	Arabidopsis thaliana	9e-14	alpha carbonic anhydrase 4	ath00910	Nitrogen metabolism	1.26219e-05	2.15831e-06	-2.54796	0.000146834
49393	Ricinus communis	4e-35	DNA helicase hus2, putative	ath03440	Homologous recombination	1.00134e-05	1.6653e-06	-2.58808	0.0429495
114180	Vitis vinifera	1e-41	alcohol dehydrogenase 1	ath00071	Fatty acid metabolism	2.77345e-05	4.5645e-06	-2.60315	8.6e-11
114180	Vitis vinifera	1e-41	alcohol dehydrogenase 1	ath00010	Glycolysis / Gluconeogenesis	2.77345e-05	4.5645e-06	-2.60315	8.6e-11
114180	Vitis vinifera	1e-41	alcohol dehydrogenase 1	ath00980	Metabolism of xenobiotics by cytochrome P450	2.77345e-05	4.5645e-06	-2.60315	8.6e-11
114180	Vitis vinifera	1e-41	alcohol dehydrogenase 1	ath00350	Tyrosine metabolism	2.77345e-05	4.5645e-06	-2.60315	8.6e-11
80913	Arabidopsis thaliana	1e-23	DNA polymerase epsilon subunit B2	ath03410	Base excision repair	9.68318e-06	1.57763e-06	-2.61772	0.000614619
80913	Arabidopsis thaliana	1e-23	DNA polymerase epsilon subunit B2	ath03030	DNA replication	9.68318e-06	1.57763e-06	-2.61772	0.000614619
80913	Arabidopsis thaliana	1e-23	DNA polymerase epsilon subunit B2	ath03420	Nucleotide excision repair	9.68318e-06	1.57763e-06	-2.61772	0.000614619
80913	Arabidopsis thaliana	1e-23	DNA polymerase epsilon subunit B2	ath00230	Purine metabolism	9.68318e-06	1.57763e-06	-2.61772	0.000614619
80913	Arabidopsis thaliana	1e-23	DNA polymerase epsilon subunit B2	ath00240	Pyrimidine metabolism	9.68318e-06	1.57763e-06	-2.61772	0.000614619
Contig27874	Vitis vinifera	6e-06	EIN3-binding F-box protein 1	ath04120	Ubiquitin mediated proteolysis	6.92332e-06	1.08977e-06	-2.66745	0.0429495
Contig1369	Ricinus communis	0.0	DNA mismatch repair protein MSH2, putative	ath03430	Mismatch repair	2.91235e-05	4.57518e-06	-2.67028	2.27e-83
Contig3060	Ricinus communis	2e-146	Stearoy-ACP desaturase	ath01040	Biosynthesis of unsaturated fatty acids	7.157e-05	1.11623e-05	-2.68072	5.9e-76
Contig3060	Ricinus communis	2e-146	Stearoy-ACP desaturase	ath00061	Fatty acid biosynthesis	7.157e-05	1.11623e-05	-2.68072	5.9e-76
Contig21131	Vitis vinifera	1e-22	bifunctional polymyxin resistance protein ArnA	ath00520	Amino sugar and nucleotide sugar metabolism	8.56996e-06	1.32492e-06	-2.69338	0.0272891
Contig1049	Vitis vinifera	5e-049	single-stranded DNA-binding protein, mitochondrial	ath03030	DNA replication	2.08728e-05	3.20119e-06	-2.70494	2.61e-17
Contig1049	Vitis vinifera	5e-049	single-stranded DNA-binding protein, mitochondrial	ath03440	Homologous recombination	2.08728e-05	3.20119e-06	-2.70494	2.61e-17
Contig1049	Vitis vinifera	5e-049	single-stranded DNA-binding protein, mitochondrial	ath03430	Mismatch repair	2.08728e-05	3.20119e-06	-2.70494	2.61e-17
Contig13046	Vitis vinifera	7e-12	60S ribosomal protein L27a-3	ath03010	Ribosome	0.000451726	6.80722e-05	-2.73031	1.22e-34
109814	Vitis vinifera	5e-07	alcohol dehydrogenase 1	ath00071	Fatty acid metabolism	6.92522e-05	1.03557e-05	-2.74143	4.75e-07
109814	Vitis vinifera	5e-07	alcohol dehydrogenase 1	ath00010	Glycolysis / Gluconeogenesis	6.92522e-05	1.03557e-05	-2.74143	4.75e-07
109814	Vitis vinifera	5e-07	alcohol dehydrogenase 1	ath00980	Metabolism of xenobiotics by cytochrome P450	6.92522e-05	1.03557e-05	-2.74143	4.75e-07
109814	Vitis vinifera	5e-07	alcohol dehydrogenase 1	ath00350	Tyrosine metabolism	6.92522e-05	1.03557e-05	-2.74143	4.75e-07
Contig17986	Vitis vinifera	2e-83	DNA (cytosine-5)-methyltransferase CMT3-like	ath00270	Cysteine and methionine metabolism	4.5752e-05	6.80261e-06	-2.74968	1.19e-41
Contig9563	Picea abies	7e-84	peroxidase	ath01061	Biosynthesis of phenylpropanoids	2.46792e-05	3.59111e-06	-2.78079	4.61e-15
Contig9563	Picea abies	7e-84	peroxidase	ath00680	Methane metabolism	2.46792e-05	3.59111e-06	-2.78079	4.61e-15
Contig9563	Picea abies	7e-84	peroxidase	ath00360	Phenylalanine metabolism	2.46792e-05	3.59111e-06	-2.78079	4.61e-15
Contig9563	Picea abies	7e-84	peroxidase	ath00940	Phenylpropanoid biosynthesis	2.46792e-05	3.59111e-06	-2.78079	4.61e-15
Contig17517	Ricinus communis	0.0	DNA replication licensing factor MCM4, putative	ath03030	DNA replication	4.64933e-05	6.55017e-06	-2.82742	2.16e-72
30220	Vitis vinifera	1e-56	DNA repair and recombination protein RAD54-like	ath03440	Homologous recombination	1.04848e-05	1.43485e-06	-2.86932	5.57e-08
Contig20416	Populus trichocarpa	9e-45	DNA methyltransferase	ath00270	Cysteine and methionine metabolism	2.43681e-05	3.26594e-06	-2.89943	4.11e-17
Contig17970	Vitis vinifera	2e-40	cationic peroxidase 1-like	ath01061	Biosynthesis of phenylpropanoids	9.95341e-05	1.32576e-05	-2.90837	2.83e-41
Contig17970	Vitis vinifera	2e-40	cationic peroxidase 1-like	ath00680	Methane metabolism	9.95341e-05	1.32576e-05	-2.90837	2.83e-41
Contig17970	Vitis vinifera	2e-40	cationic peroxidase 1-like	ath00360	Phenylalanine metabolism	9.95341e-05	1.32576e-05	-2.90837	2.83e-41
Contig17970	Vitis vinifera	2e-40	cationic peroxidase 1-like	ath00940	Phenylpropanoid biosynthesis	9.95341e-05	1.32576e-05	-2.90837	2.83e-41
Contig25283	Populus trichocarpa	8e-41	DNA methyltransferase	ath00270	Cysteine and methionine metabolism	1.94022e-05	2.55887e-06	-2.92264	1.12e-09
Contig4217	Oryza sativa Japonica Group	8e-21	amino acid acetyltransferase(N-acetylglutamate synthase)-like protein	ath00330	Arginine and proline metabolism	1.74328e-05	2.21656e-06	-2.97541	0.00234622
Contig4217	Oryza sativa Japonica Group	8e-21	amino acid acetyltransferase(N-acetylglutamate synthase)-like protein	ath01064	Biosynthesis of alkaloids derived from ornithine, lysine and nicotinic acid	1.74328e-05	2.21656e-06	-2.97541	0.00234622
Contig24153	Arabidopsis thaliana	3e-21	thioredoxin reductase 1	ath00240	Pyrimidine metabolism	2.82368e-05	3.51265e-06	-3.00694	0.00436398
Contig16721	Ricinus communis	4e-108	protein with unknown function	ath00270	Cysteine and methionine metabolism	4.7221e-05	5.69521e-06	-3.05161	1.36e-69
Contig5189	Zea mays	3e-09	minichromosome maintenance protein	dre04110	Cell cycle	6.40049e-05	7.06792e-06	-3.17882	1.29e-49
Contig5189	Zea mays	3e-09	minichromosome maintenance protein	dre03030	DNA replication	6.40049e-05	7.06792e-06	-3.17882	1.29e-49
Contig6914	Ricinus communis	2e-51	minichromosome maintenance protein, putative	spo04111	Cell cycle	3.84889e-05	4.23206e-06	-3.18501	2.38e-28
Contig6914	Ricinus communis	2e-51	minichromosome maintenance protein, putative	spo03030	DNA replication	3.84889e-05	4.23206e-06	-3.18501	2.38e-28
Contig6914	Ricinus communis	2e-51	minichromosome maintenance protein, putative	spo04113	Meiosis	3.84889e-05	4.23206e-06	-3.18501	2.38e-28
Contig3805	Medicago truncatula	2e-63	Deoxycytidylate deaminase	ath00240	Pyrimidine metabolism	1.75398e-05	1.88831e-06	-3.21547	6.26e-10
112997	Zea mays	2e-08	DNA replication licensing factor mcm4	ath03030	DNA replication	2.8853e-05	3.05323e-06	-3.24031	1.06e-16
Contig22030	Populus trichocarpa	2e-54	DNA methyltransferase	ath00270	Cysteine and methionine metabolism	1.3575e-05	1.39502e-06	-3.2826	2.06e-10
Contig10954	Taiwania cryptomerioides	6e-113	pectin methylesterase-like protein	ath00040	Pentose and glucuronate interconversions	4.8968e-05	4.72873e-06	-3.37231	5.65e-56
Contig10954	Taiwania cryptomerioides	6e-113	pectin methylesterase-like protein	ath00500	Starch and sucrose metabolism	4.8968e-05	4.72873e-06	-3.37231	5.65e-56
Contig20989	Vitis vinifera	0.0	DNA replication licensing factor mcm2	ath03030	DNA replication	3.73226e-05	3.49478e-06	-3.41678	3.85e-109
98178	Xenopus laevis	1e-15	DNA-dependent protein kinase catalytic subunit	xla04110	Cell cycle	7.93019e-06	7.41857e-07	-3.41814	0.000485392
98178	Xenopus laevis	1e-15	DNA-dependent protein kinase catalytic subunit	xla03450	Non-homologous end-joining	7.93019e-06	7.41857e-07	-3.41814	0.000485392
67208	Taxus wallichiana var. chinensis	3e-40	lipoxygenase 1	ath00592	alpha-Linolenic acid metabolism	6.01522e-06	5.40586e-07	-3.47602	0.0077199
67208	Taxus wallichiana var. chinensis	3e-40	lipoxygenase 1	ath01070	Biosynthesis of plant hormones	6.01522e-06	5.40586e-07	-3.47602	0.0077199
Contig22004	Populus trichocarpa	2e-131	DNA methyltransferase	ath00270	Cysteine and methionine metabolism	2.79958e-05	2.45955e-06	-3.50874	9.92e-31
Contig4652	Ricinus communis	0.0	DNA replication licensing factor MCM7, putative	ath03030	DNA replication	5.68406e-05	4.95941e-06	-3.51868	6.62e-158
44079	Brachypodium distachyon	7e-106	DNA replication licensing factor mcm4-like	ath03030	DNA replication	2.72926e-05	2.36126e-06	-3.53088	2.68e-23
91092	Arabidopsis thaliana	3e-115	minichromosome maintenance protein 6	spo04111	Cell cycle	4.09868e-05	3.41846e-06	-3.58374	1.57e-59
91092	Arabidopsis thaliana	3e-115	minichromosome maintenance protein 6	spo03030	DNA replication	4.09868e-05	3.41846e-06	-3.58374	1.57e-59
91092	Arabidopsis thaliana	3e-115	minichromosome maintenance protein 6	spo04113	Meiosis	4.09868e-05	3.41846e-06	-3.58374	1.57e-59
Contig21052	Vitis vinifera	6e-122	12-oxophytodienoate reductase 2 isoform 1	ath00592	alpha-Linolenic acid metabolism	9.13294e-06	7.57844e-07	-3.59111	4.69e-10
Contig21052	Vitis vinifera	6e-122	12-oxophytodienoate reductase 2 isoform 1	ath01070	Biosynthesis of plant hormones	9.13294e-06	7.57844e-07	-3.59111	4.69e-10
26930	Vitis vinifera	4e-28	6-phosphofructo-2-kinase/fructose-2,6-biphosphatase 3	ath00051	Fructose and mannose metabolism	7.23118e-06	5.72167e-07	-3.65972	0.00436398
57654	Vitis vinifera	9e-65	proliferating cell nuclear antigen	ath03410	Base excision repair	7.19851e-05	5.50974e-06	-3.70764	1.9e-48
57654	Vitis vinifera	9e-65	proliferating cell nuclear antigen	ath03030	DNA replication	7.19851e-05	5.50974e-06	-3.70764	1.9e-48
57654	Vitis vinifera	9e-65	proliferating cell nuclear antigen	ath03430	Mismatch repair	7.19851e-05	5.50974e-06	-3.70764	1.9e-48
57654	Vitis vinifera	9e-65	proliferating cell nuclear antigen	ath03420	Nucleotide excision repair	7.19851e-05	5.50974e-06	-3.70764	1.9e-48
Contig12134	Vitis vinifera	2e-56	deoxyuridine 5'-triphosphate nucleotidohydrolase-like	ath00240	Pyrimidine metabolism	5.58989e-05	4.24995e-06	-3.7173	2.76e-46
Contig9944	Vitis vinifera	2e-130	proliferating cell nuclear antigen	ath03410	Base excision repair	5.88529e-05	4.47129e-06	-3.71835	1.63e-68
Contig9944	Vitis vinifera	2e-130	proliferating cell nuclear antigen	ath03030	DNA replication	5.88529e-05	4.47129e-06	-3.71835	1.63e-68
Contig9944	Vitis vinifera	2e-130	proliferating cell nuclear antigen	ath03430	Mismatch repair	5.88529e-05	4.47129e-06	-3.71835	1.63e-68
Contig9944	Vitis vinifera	2e-130	proliferating cell nuclear antigen	ath03420	Nucleotide excision repair	5.88529e-05	4.47129e-06	-3.71835	1.63e-68
Contig14154	Glycine max	1e-33	cationic peroxidase 1-like	ath01061	Biosynthesis of phenylpropanoids	5.02591e-05	3.76903e-06	-3.73712	4.07e-25
Contig14154	Glycine max	1e-33	cationic peroxidase 1-like	ath00680	Methane metabolism	5.02591e-05	3.76903e-06	-3.73712	4.07e-25
Contig14154	Glycine max	1e-33	cationic peroxidase 1-like	ath00360	Phenylalanine metabolism	5.02591e-05	3.76903e-06	-3.73712	4.07e-25
Contig14154	Glycine max	1e-33	cationic peroxidase 1-like	ath00940	Phenylpropanoid biosynthesis	5.02591e-05	3.76903e-06	-3.73712	4.07e-25
83359	Ricinus communis	8e-13	syntaxin, putative	ath04130	SNARE interactions in vesicular transport	9.26838e-06	6.6352e-07	-3.80411	0.00573018
Contig20327	Zea mays	0.0	DNA replication licensing factor MCM3 homolog 2	ath03030	DNA replication	6.82636e-05	4.78876e-06	-3.83339	4.49e-238
Contig20221	Vitis vinifera	0.0	DNA replication licensing factor mcm5-A-like	ath03030	DNA replication	5.88224e-05	3.94689e-06	-3.89758	2.43e-192
111273	Vitis vinifera	5e-55	phosphoinositide phospholipase C 2-like	ath00562	Inositol phosphate metabolism	7.77981e-06	5.12308e-07	-3.92465	0.00337906
111273	Vitis vinifera	5e-55	phosphoinositide phospholipase C 2-like	ath04070	Phosphatidylinositol signaling system	7.77981e-06	5.12308e-07	-3.92465	0.00337906
Contig21366	Pseudomonas brassicacearum subsp. brassicacearum NFM421	1e-09	Guanine deaminase	cps00230	Purine metabolism	2.12602e-05	1.34737e-06	-3.97994	0.00037071
Contig17526	Vitis vinifera	8e-93	1-aminocyclopropane-1-carboxylate oxidase	ath01070	Biosynthesis of plant hormones	0.000439468	2.64218e-05	-4.05596	0
Contig17526	Vitis vinifera	8e-93	1-aminocyclopropane-1-carboxylate oxidase	ath00270	Cysteine and methionine metabolism	0.000439468	2.64218e-05	-4.05596	0
83208	Vitis vinifera	1e-43	exonuclease 1-like	ath03430	Mismatch repair	7.90841e-06	4.66945e-07	-4.08206	0.00113895
244243	Arabidopsis thaliana	2e-12	minichromosome maintenance protein 6	spo04111	Cell cycle	2.28828e-05	1.01802e-06	-4.49043	6.29e-06
244243	Arabidopsis thaliana	2e-12	minichromosome maintenance protein 6	spo03030	DNA replication	2.28828e-05	1.01802e-06	-4.49043	6.29e-06
244243	Arabidopsis thaliana	2e-12	minichromosome maintenance protein 6	spo04113	Meiosis	2.28828e-05	1.01802e-06	-4.49043	6.29e-06
Contig20830	Ricinus communis	2e-35	ribonucleoside-diphosphate reductase small chain, putative	ath00480	Glutathione metabolism	9.62865e-05	4.20539e-06	-4.51702	1.96e-58
Contig20830	Ricinus communis	2e-35	ribonucleoside-diphosphate reductase small chain, putative	ath00230	Purine metabolism	9.62865e-05	4.20539e-06	-4.51702	1.96e-58
Contig20830	Ricinus communis	2e-35	ribonucleoside-diphosphate reductase small chain, putative	ath00240	Pyrimidine metabolism	9.62865e-05	4.20539e-06	-4.51702	1.96e-58
Contig21290	Ricinus communis	6e-103	ribonucleoside-diphosphate reductase small chain, putative	ath00480	Glutathione metabolism	8.61184e-05	3.50643e-06	-4.61825	1.37e-94
Contig21290	Ricinus communis	6e-103	ribonucleoside-diphosphate reductase small chain, putative	ath00230	Purine metabolism	8.61184e-05	3.50643e-06	-4.61825	1.37e-94
Contig21290	Ricinus communis	6e-103	ribonucleoside-diphosphate reductase small chain, putative	ath00240	Pyrimidine metabolism	8.61184e-05	3.50643e-06	-4.61825	1.37e-94
115454	Vitis vinifera	6e-76	syntaxin-related protein KNOLLE	ath04130	SNARE interactions in vesicular transport	2.6853e-05	1.06533e-06	-4.65572	7.17e-56
112060	Vitis vinifera	2e-55	beta-glucosidase 40	ath00460	Cyanoamino acid metabolism	1.03286e-05	3.94407e-07	-4.71082	3.47e-06
112060	Vitis vinifera	2e-55	beta-glucosidase 40	ath00940	Phenylpropanoid biosynthesis	1.03286e-05	3.94407e-07	-4.71082	3.47e-06
112060	Vitis vinifera	2e-55	beta-glucosidase 40	ath00500	Starch and sucrose metabolism	1.03286e-05	3.94407e-07	-4.71082	3.47e-06
115457	Vitis vinifera	1e-89	peroxidase 4	ath01061	Biosynthesis of phenylpropanoids	1.03969e-05	1.63651e-07	-5.98939	1.35e-16
115457	Vitis vinifera	1e-89	peroxidase 4	ath00680	Methane metabolism	1.03969e-05	1.63651e-07	-5.98939	1.35e-16
115457	Vitis vinifera	1e-89	peroxidase 4	ath00360	Phenylalanine metabolism	1.03969e-05	1.63651e-07	-5.98939	1.35e-16
115457	Vitis vinifera	1e-89	peroxidase 4	ath00940	Phenylpropanoid biosynthesis	1.03969e-05	1.63651e-07	-5.98939	1.35e-16
66447	Vitis vinifera	6e-70	S-adenosylmethionine decarboxylase proenzyme	ath00330	Arginine and proline metabolism	3.55235e-05	1.48894e-07	-7.89835	1.94e-64
66447	Vitis vinifera	6e-70	S-adenosylmethionine decarboxylase proenzyme	ath00270	Cysteine and methionine metabolism	3.55235e-05	1.48894e-07	-7.89835	1.94e-64
235793	Vitis vinifera	3e-72	nuclear cap-binding protein subunit 2-like isoform 1	ath03040	Spliceosome	2.62359e-05	1.16502e-10	-17.7808	1.42e-38
243750	Arabidopsis thaliana	0.0	phosphoenolpyruvate carboxykinase 2	ath00710	Carbon fixation in photosynthetic organisms	2.97656e-05	2.35124e-15	-33.5595	1.85e-115
243750	Arabidopsis thaliana	0.0	phosphoenolpyruvate carboxykinase 2	ath00020	Citrate cycle (TCA cycle)	2.97656e-05	2.35124e-15	-33.5595	1.85e-115
243750	Arabidopsis thaliana	0.0	phosphoenolpyruvate carboxykinase 2	ath00010	Glycolysis / Gluconeogenesis	2.97656e-05	2.35124e-15	-33.5595	1.85e-115
243750	Arabidopsis thaliana	0.0	phosphoenolpyruvate carboxykinase 2	ath00620	Pyruvate metabolism	2.97656e-05	2.35124e-15	-33.5595	1.85e-115
240159	Ricinus communis	1e-128	fumarylacetoacetate hydrolase, putative	ath00350	Tyrosine metabolism	2.59761e-06	1.19226e-23	-57.5963	4.93e-05
112546	Ricinus communis	5e-128	Omega-3 fatty acid desaturase, chloroplast precursor	ath01040	Biosynthesis of unsaturated fatty acids	3.21545e-06	2.20733e-31	-83.5909	3.56e-06
43736	Glycine max	3e-37	GPI mannosyltransferase 3-like	ath00563	Glycosylphosphatidylinositol(GPI)-anchor biosynthesis	9.67623e-06	8.10228e-37	-103.236	0.00018137
108532	Arabidopsis thaliana	6e-91	acetylornithine deacetylase	ath00330	Arginine and proline metabolism	3.16051e-06	2.92805e-56	-166.207	3.56e-06
108532	Arabidopsis thaliana	6e-91	acetylornithine deacetylase	ath01064	Biosynthesis of alkaloids derived from ornithine, lysine and nicotinic acid	3.16051e-06	2.92805e-56	-166.207	3.56e-06
114657	Arabidopsis thaliana	0.0	pre-mRNA-splicing factor ATP-dependent RNA helicase DHX15/PRP43	ath03040	Spliceosome	1.2973e-06	1.65834e-85	-262.078	1.84e-06
107772	Populus trichocarpa	5e-40	alkaloid o-methyltransferase related	ath00944	Flavone and flavonol biosynthesis	2.47348e-06	1.30601e-155	-495.889	9.45e-05
118001	Vitis vinifera	1e-44	arginine decarboxylase	ath00330	Arginine and proline metabolism	6.81955e-06	7.82983e-257	-833.605	4.92e-07
46400	Vitis vinifera	6e-26	probable linoleate 9S-lipoxygenase 5	ath00592	alpha-Linolenic acid metabolism	9.38643e-06	0	#NUM!	0.00812168
Contig10428	Solanum lycopersicum	3e-19	enolase	ath01065	Biosynthesis of alkaloids derived from histidine and purine	0.000202278	0	#NUM!	6.86e-06
Contig10428	Solanum lycopersicum	3e-19	enolase	ath01064	Biosynthesis of alkaloids derived from ornithine, lysine and nicotinic acid	0.000202278	0	#NUM!	6.86e-06
Contig10428	Solanum lycopersicum	3e-19	enolase	ath01063	Biosynthesis of alkaloids derived from shikimate pathway	0.000202278	0	#NUM!	6.86e-06
51617	Vitis vinifera	2e-28	trans-cinnamate 4-monooxygenase	ath01063	Biosynthesis of alkaloids derived from shikimate pathway	1.24892e-05	0	#NUM!	0.00234622
Contig10428	Solanum lycopersicum	3e-19	enolase	ath01066	Biosynthesis of alkaloids derived from terpenoid and polyketide	0.000202278	0	#NUM!	6.86e-06
2875	Arabidopsis thaliana	7e-52	peroxidase ATP13a	ath01061	Biosynthesis of phenylpropanoids	3.39908e-05	0	#NUM!	1.56e-64
Contig10428	Solanum lycopersicum	3e-19	enolase	ath01061	Biosynthesis of phenylpropanoids	0.000202278	0	#NUM!	6.86e-06
51617	Vitis vinifera	2e-28	trans-cinnamate 4-monooxygenase	ath01061	Biosynthesis of phenylpropanoids	1.24892e-05	0	#NUM!	0.00234622
114210	Vitis vinifera	3e-42	peroxidase 55-like	ath01061	Biosynthesis of phenylpropanoids	3.42278e-06	0	#NUM!	0.0279276
115942	Ricinus communis	3e-28	1-aminocyclopropane-1-carboxylate oxidase, putative	ath01070	Biosynthesis of plant hormones	3.29809e-05	0	#NUM!	1.35e-26
78354	Zea mays	3e-14	acc oxidase	ath01070	Biosynthesis of plant hormones	0.000713661	0	#NUM!	9.48e-07
Contig10428	Solanum lycopersicum	3e-19	enolase	ath01070	Biosynthesis of plant hormones	0.000202278	0	#NUM!	6.86e-06
46400	Vitis vinifera	6e-26	probable linoleate 9S-lipoxygenase 5	ath01070	Biosynthesis of plant hormones	9.38643e-06	0	#NUM!	0.00812168
Contig10428	Solanum lycopersicum	3e-19	enolase	ath01062	Biosynthesis of terpenoids and steroids	0.000202278	0	#NUM!	6.86e-06
87101	Arabidopsis thaliana	1e-36	beta glucosidase 40	ath00460	Cyanoamino acid metabolism	5.42382e-06	0	#NUM!	0.0151199
115942	Ricinus communis	3e-28	1-aminocyclopropane-1-carboxylate oxidase, putative	ath00270	Cysteine and methionine metabolism	3.29809e-05	0	#NUM!	1.35e-26
78354	Zea mays	3e-14	acc oxidase	ath00270	Cysteine and methionine metabolism	0.000713661	0	#NUM!	9.48e-07
118995	Arabidopsis thaliana	2e-54	SNF7-like protein	ath04144	Endocytosis	1.36384e-05	0	#NUM!	6e-17
Contig13619	Hordeum vulgare subsp. vulgare	2e-21	putative heat shock cognate protein	ath04144	Endocytosis	0.000301391	0	#NUM!	1.84e-06
Contig28060	Vitis vinifera	1e-14	heat shock cognate 70 kDa protein isoform 1	ath04144	Endocytosis	0.000123892	0	#NUM!	3.56e-06
Contig22772	Vitis vinifera	4e-14	heat shock cognate 70 kDa protein isoform 1	ath04144	Endocytosis	0.0012124	0	#NUM!	0.0151199
51617	Vitis vinifera	2e-28	trans-cinnamate 4-monooxygenase	ath00941	Flavonoid biosynthesis	1.24892e-05	0	#NUM!	0.00234622
Contig10428	Solanum lycopersicum	3e-19	enolase	ath00010	Glycolysis / Gluconeogenesis	0.000202278	0	#NUM!	6.86e-06
86120	Arabidopsis thaliana	2e-28	Rad54-like protein	ath03440	Homologous recombination	1.25715e-05	0	#NUM!	0.0151199
2875	Arabidopsis thaliana	7e-52	peroxidase ATP13a	ath00680	Methane metabolism	3.39908e-05	0	#NUM!	1.56e-64
114210	Vitis vinifera	3e-42	peroxidase 55-like	ath00680	Methane metabolism	3.42278e-06	0	#NUM!	0.0279276
45614	Ricinus communis	2e-37	exonuclease, putative	ath03430	Mismatch repair	1.54568e-05	0	#NUM!	9.45e-05
17984	Solanum lycopersicum	3e-109	PME1.9	ath00040	Pentose and glucuronate interconversions	0.000121259	0	#NUM!	3.44e-253
2875	Arabidopsis thaliana	7e-52	peroxidase ATP13a	ath00360	Phenylalanine metabolism	3.39908e-05	0	#NUM!	1.56e-64
51617	Vitis vinifera	2e-28	trans-cinnamate 4-monooxygenase	ath00360	Phenylalanine metabolism	1.24892e-05	0	#NUM!	0.00234622
114210	Vitis vinifera	3e-42	peroxidase 55-like	ath00360	Phenylalanine metabolism	3.42278e-06	0	#NUM!	0.0279276
2875	Arabidopsis thaliana	7e-52	peroxidase ATP13a	ath00940	Phenylpropanoid biosynthesis	3.39908e-05	0	#NUM!	1.56e-64
51617	Vitis vinifera	2e-28	trans-cinnamate 4-monooxygenase	ath00940	Phenylpropanoid biosynthesis	1.24892e-05	0	#NUM!	0.00234622
87101	Arabidopsis thaliana	1e-36	beta glucosidase 40	ath00940	Phenylpropanoid biosynthesis	5.42382e-06	0	#NUM!	0.0151199
114210	Vitis vinifera	3e-42	peroxidase 55-like	ath00940	Phenylpropanoid biosynthesis	3.42278e-06	0	#NUM!	0.0279276
Contig26268	Ricinus communis	4e-08	proteasome subunit beta type, putative	ath03050	Proteasome	0.000121936	0	#NUM!	9.45e-05
110766	Vitis vinifera	4e-31	polyribonucleotide nucleotidyltransferase	ath00230	Purine metabolism	6.93389e-06	0	#NUM!	0.0151199
110766	Vitis vinifera	4e-31	polyribonucleotide nucleotidyltransferase	ath00240	Pyrimidine metabolism	6.93389e-06	0	#NUM!	0.0151199
Contig9620	Solanum tuberosum	7e-17	thaliana 60S ribosomal protein L7 (At2g44120)	ath03010	Ribosome	0.000635532	0	#NUM!	1.33e-05
Contig19854	Zea mays	4e-07	60S ribosomal protein L18a	ath03010	Ribosome	1.8251e-05	0	#NUM!	0.0279276
Contig10428	Solanum lycopersicum	3e-19	enolase	ath03018	RNA degradation	0.000202278	0	#NUM!	6.86e-06
110766	Vitis vinifera	4e-31	polyribonucleotide nucleotidyltransferase	ath03018	RNA degradation	6.93389e-06	0	#NUM!	0.0151199
Contig13619	Hordeum vulgare subsp. vulgare	2e-21	putative heat shock cognate protein	ath03040	Spliceosome	0.000301391	0	#NUM!	1.84e-06
Contig28060	Vitis vinifera	1e-14	heat shock cognate 70 kDa protein isoform 1	ath03040	Spliceosome	0.000123892	0	#NUM!	3.56e-06
Contig22772	Vitis vinifera	4e-14	heat shock cognate 70 kDa protein isoform 1	ath03040	Spliceosome	0.0012124	0	#NUM!	0.0151199
17984	Solanum lycopersicum	3e-109	PME1.9	ath00500	Starch and sucrose metabolism	0.000121259	0	#NUM!	3.44e-253
87101	Arabidopsis thaliana	1e-36	beta glucosidase 40	ath00500	Starch and sucrose metabolism	5.42382e-06	0	#NUM!	0.0151199
51617	Vitis vinifera	2e-28	trans-cinnamate 4-monooxygenase	ath00945	Stilbenoid, diarylheptanoid and gingerol biosynthesis	1.24892e-05	0	#NUM!	0.00234622
