# Supplementary material for: Deep Sequencing Reveals Transcriptome Re-Programming of Taxus × media Cells to the Elicitation with Methyl Jasmonate
Source: PLoS One. 2013 Apr 30;8(4):e62865. doi: 10.1371/journal.pone.0062865 (PMC3639896; doi:10.1371/journal.pone.0062865)
Supplement: Table S5 — Transcription factors and expression levels comparison between nonelicited and elicited cultures. (XLS) [file pone.0062865.s007.xls]

## Sheet: TF
Supplemental Table 5. Transcription factors and expression level comparison between nonelicited and elicited cultures
Note: “#DIV/0!" and "#NUM!" indicate that the estimated transcripts per million of genes are zero in the nonelicited andnelicited cells, respecitvely. "n.s." indicates that the adjusted p-value is not significant. The genes with 2 fold changes (adjusted p-value <=0.05) were colored, pink for up-regualtion and blue for down-regulation.
Taxus IDs	Hit IDs	Hit species	Putative function	Evalue against nr	Estimated transcripts per million in the nonelicited cells	Estimated transcripts per million in the elicited cells	LOG2 fold change	Adjusted p-value
195672	XP_002275566	Vitis vinifera	transcription factor HY5-like	2e-30	0	1.48e-05	#DIV/0!	4.92e-07
248541	NP_567974	Arabidopsis thaliana	basic leucine zipper transcription factor-like protein	5e-36	5.73e-15	9.31e-06	30.5963	5.74e-12
141662	XP_002327381	Populus trichocarpa	AP2/ERF domain-containing transcription factor	3e-21	2.19e-06	0.000140424	6.00125	7.12e-45
Contig33457	XP_003589673	Medicago truncatula	Myb family transcription factor APL	4e-25	1.47e-06	2.59e-05	4.13584	1.21e-44
Contig26776	XP_002276057	Vitis vinifera	probable RNA polymerase II transcription factor B subunit 1-1	2e-14	1.65e-06	2.8e-05	4.09042	0.0401518
Contig28822	XP_002271141	Vitis vinifera	transcription factor bHLH120	3e-17	1.42e-06	2.31e-05	4.02025	5.01e-52
169962	XP_002270448	Vitis vinifera	transcription factor bHLH25-like	2e-15	7.86e-07	1.16e-05	3.8847	3.19e-13
Contig28003	XP_002534345	Ricinus communis	transcription factor, putative	4e-34	2.32e-06	2.75e-05	3.56356	1.95e-57
Contig31671	XP_002272647	Vitis vinifera	transcription factor FER-LIKE IRON DEFICIENCY-INDUCED TRANSCRIPTION FACTOR	2e-14	1.77e-06	1.77e-05	3.32155	1.48e-14
Contig29321	XP_002526559	Ricinus communis	transcription factor, putative	1e-30	3.35e-07	2.76e-06	3.03862	1.69e-07
Contig25842	XP_002305121	Populus trichocarpa	AP2/ERF domain-containing transcription factor	6e-17	1.17e-06	9.18e-06	2.97796	0.00037071
Contig33462	ADL36690	Malus x domestica	GATA domain class transcription factor	5e-61	2.3e-06	1.78e-05	2.95338	5.17e-47
Contig30982	XP_002267814	Vitis vinifera	ethylene-responsive transcription factor ERF113	3e-20	3.24e-06	2.43e-05	2.90587	7.13e-34
Contig30419	XP_002326297	Populus trichocarpa	AP2/ERF domain-containing transcription factor	7e-17	3.08e-05	0.000169908	2.46256	1.14e-171
Contig31804	XP_003521621	Glycine max	probable WRKY transcription factor 42-like	5e-07	8.5e-06	4.36e-05	2.35956	0.0403614
Contig7780	XP_003609019	Medicago truncatula	WRKY transcription factor	6e-30	6.32e-06	3.07e-05	2.28087	2.68e-36
239557	XP_002319796	Populus trichocarpa	GRAS family transcription factor	2e-39	1.59e-06	7.31e-06	2.20278	3.5e-05
246781	NP_195408	Arabidopsis thaliana	ethylene-responsive transcription factor RAP2-10	2e-19	1.85e-06	8e-06	2.11008	0.00662827
Contig31503	XP_002264969	Vitis vinifera	transcription factor bHLH62-like	5e-06	3.11e-06	1.34e-05	2.1059	5.49e-06
243333	XP_002272473	Vitis vinifera	transcription factor E2FB-like	5e-32	9.05e-07	3.84e-06	2.08534	0.00414553
Contig32203	BAE20058	Lilium hybrid division I	bHLH transcription factor	4e-11	1.27e-06	5.2e-06	2.02847	0.0105254
244944	NP_565135	Arabidopsis thaliana	PLATZ transcription factor domain-containing protein	7e-50	1.53e-06	5.39e-06	1.81594	0.000994268
Contig10322	ABD60296	Picea glauca	R2R3-MYB transcription factor MYB1	8e-42	5.45e-06	1.88e-05	1.787	1.01e-15
Contig22029	XP_002276933	Vitis vinifera	trihelix transcription factor GT-2	1e-72	9.57e-06	3.05e-05	1.67267	3.34e-39
Contig32948	ADH04268	Nicotiana tabacum	MYC1b transcription factor	3e-47	4.02e-05	0.000125177	1.6373	9.53e-61
Contig31573	XP_002301169	Populus trichocarpa	AP2/ERF domain-containing transcription factor	3e-33	4.39e-05	0.000133191	1.60135	3.72e-78
Contig23844	XP_002525870	Ricinus communis	transcription factor, putative	3e-23	4.22e-05	0.000121941	1.53159	9.03e-14
240401	XP_002282999	Vitis vinifera	transcription factor bHLH130-like	3e-33	1.35e-06	3.87e-06	1.5203	9.71e-05
Contig22007	XP_002263999	Vitis vinifera	transcription factor bHLH35	6e-18	2.66e-05	7.55e-05	1.5062	9.47e-34
Contig28014	XP_002277274	Vitis vinifera	transcription factor bHLH130-like	8e-45	9.34e-06	2.49e-05	1.41655	6.31e-34
Contig28332	XP_002318176	Populus trichocarpa	AP2/ERF domain-containing transcription factor	3e-19	2.36e-06	6.03e-06	1.35627	0.0133972
Contig16865	XP_002525796	Ricinus communis	transcription factor, putative	2e-16	1.48e-05	3.75e-05	1.33895	0.0283204
248855	XP_002284994	Vitis vinifera	general transcription factor IIH subunit 2	4e-111	1.67e-06	4.19e-06	1.32409	0.0425892
Contig18971	XP_002518444	Ricinus communis	WRKY transcription factor, putative	8e-49	7.5e-06	1.8e-05	1.26532	1.32e-12
Contig26997	XP_002534345	Ricinus communis	transcription factor, putative	8e-09	6.6e-06	1.57e-05	1.25537	0.00473168
Contig18879	NP_850114	Arabidopsis thaliana	FER-LIKE IRON DEFICIENCY-INDUCED transcription factor	9e-15	2.25e-06	5.38e-06	1.25462	0.0202718
Contig32331	XP_003590656	Medicago truncatula	Transcription factor TT8	4e-30	2.8e-06	6.62e-06	1.23839	0.000611064
Contig23755	XP_002518968	Ricinus communis	transcription factor, putative	1e-42	8.86e-06	2.06e-05	1.21871	0.00483114
Contig19453	XP_002299589	Populus trichocarpa	GRAS family transcription factor	3e-100	1.39e-05	3.22e-05	1.21308	3.47e-33
246780	NP_195408	Arabidopsis thaliana	ethylene-responsive transcription factor RAP2-10	9e-21	3.63e-06	7.96e-06	1.13498	0.0242637
Contig28243	XP_002273274	Vitis vinifera	transcription factor BIM1-like	2e-42	3.03e-06	6.46e-06	1.092	2.68e-06
Contig28290	XP_002272232	Vitis vinifera	probable WRKY transcription factor 2-like	5e-101	1.58e-05	3.33e-05	1.07836	1.07e-35
Contig32504	XP_003589673	Medicago truncatula	Myb family transcription factor APL	6e-30	3.75e-06	7.7e-06	1.03767	0.0205689
Contig2114	XP_003578478	Brachypodium distachyon	heat stress transcription factor B-2c-like	8e-54	1.38e-05	2.82e-05	1.03101	3.61e-14
Contig31768	XP_002531273	Ricinus communis	WRKY transcription factor, putative	2e-09	7.55e-06	1.54e-05	1.02959	0.00902225
Contig16192	XP_003609019	Medicago truncatula	WRKY transcription factor	3e-06	7.41e-06	1.5e-05	1.02015	0.0106203
Contig28710	XP_002283799	Vitis vinifera	transcription factor Pur-alpha 1-like	5e-76	1.14e-05	2.23e-05	0.97593	2.35e-10
246299	XP_002266803	Vitis vinifera	transcription factor VIP1-like	1e-53	4.68e-06	8.79e-06	0.910383	6.53e-09
Contig32697	XP_002278441	Vitis vinifera	nuclear transcription factor Y subunit A-3-like	4e-33	1.53e-05	2.77e-05	0.854938	1.44e-18
250468	NP_849626	Arabidopsis thaliana	transcription factor PIF3	7e-30	7.35e-06	1.33e-05	0.85066	3.36e-06
Contig1332	XP_002515379	Ricinus communis	transcription factor, putative	4e-50	3.45e-05	5.98e-05	0.796091	4.44e-12
Contig28073	XP_002282043	Vitis vinifera	nuclear transcription factor Y subunit A-7 isoform 1	3e-46	1.15e-05	1.95e-05	0.766881	6.7e-08
Contig33176	ADL36690	Malus x domestica	GATA domain class transcription factor	2e-66	3.76e-05	6.37e-05	0.760849	3.92e-34
Contig30598	NP_191007	Arabidopsis thaliana	sequence-specific DNA binding transcription factor	1e-33	7.24e-06	1.23e-05	0.759253	8.97e-06
Contig32939	XP_002984343	Selaginella moellendorffii	EPF-type Cis2-His2 zinc finger transcription factor	7e-19	3.75e-06	6.26e-06	0.740801	0.00473017
Contig23660	NP_567974	Arabidopsis thaliana	basic leucine zipper transcription factor-like protein	9e-52	3.89e-05	6.4e-05	0.716595	3.46e-18
Contig29654	XP_002270273	Vitis vinifera	transcription factor 25	3e-150	1.82e-05	2.97e-05	0.708637	1.99e-17
Contig30560	XP_002266195	Vitis vinifera	trihelix transcription factor GT-2-like	2e-50	4.7e-06	7.52e-06	0.678793	0.0048384
Contig33071	XP_002264409	Vitis vinifera	transcription factor bHLH13	6e-116	1.53e-05	2.45e-05	0.676616	7.75e-18
Contig31945	ADG57920	Lycoris longituba	transcription factor	3e-27	9.31e-06	1.42e-05	0.605069	0.000994268
Contig27488	XP_002528640	Ricinus communis	transcription factor, putative	1e-49	1.12e-05	1.69e-05	0.592152	0.0349003
Contig15388	CBY88798	Humulus lupulus	myb transcription factor	1e-84	3.43e-05	5.08e-05	0.569014	1.74e-14
Contig27540	NP_001077718	Arabidopsis thaliana	ethylene-responsive transcription factor RAP2-12	8e-35	0.000112	0.000164822	0.557408	1.05e-19
Contig26299	XP_002518968	Ricinus communis	transcription factor, putative	2e-74	1.06e-05	1.54e-05	0.542376	0.000559446
239944	XP_002519814	Ricinus communis	Transcription factor AtMYC2, putative	3e-54	5.48e-06	7.89e-06	0.525257	0.00258773
Contig21064	XP_002515806	Ricinus communis	transcription factor, putative	3e-17	1.51e-05	2.13e-05	0.496951	0.000961579
Contig19995	XP_002518968	Ricinus communis	transcription factor, putative	2e-82	1.77e-05	2.49e-05	0.492943	0.00122598
Contig32425	XP_003627251	Medicago truncatula	Myb family transcription factor	2e-85	9.9e-06	1.39e-05	0.485165	0.000100259
Contig30653	XP_002274829	Vitis vinifera	transcription factor ILR3-like	8e-43	6.15e-05	8.31e-05	0.433216	6.18e-13
Contig28024	XP_002514854	Ricinus communis	transcription factor, putative	5e-40	0.000224195	0.000289877	0.370688	4.75e-20
Contig18502	XP_002514968	Ricinus communis	transcription factor, putative	2e-61	2.07e-05	2.63e-05	0.341667	0.00126474
Contig21341	XP_002266803	Vitis vinifera	transcription factor VIP1-like	2e-44	3.5e-05	4.42e-05	0.335494	5.17e-08
Contig28421	NP_564792	Arabidopsis thaliana	WRKY transcription factor 6	8e-24	2.52e-05	3.16e-05	0.321986	0.00405343
Contig5160	XP_002277206	Vitis vinifera	transcription factor bHLH121-like	9e-67	1.03e-05	1.26e-05	0.299457	0.00744651
Contig28614	XP_002267814	Vitis vinifera	ethylene-responsive transcription factor ERF113	7e-15	1.98e-05	2.42e-05	0.289632	0.000389855
Contig2014	ADZ73426	Vitis pseudoreticulata	B-zip transcription factor	4e-80	4.16e-05	4.95e-05	0.25007	7.77e-05
Contig19688	XP_002305121	Populus trichocarpa	AP2/ERF domain-containing transcription factor	3e-17	2.55e-05	3.01e-05	0.237188	3.51e-05
Contig18078	XP_002272647	Vitis vinifera	transcription factor FER-LIKE IRON DEFICIENCY-INDUCED TRANSCRIPTION FACTOR	1e-26	2.49e-05	2.93e-05	0.236081	0.0127559
Contig32932	AAT12424	Marchantia polymorpha	male-specific transcription factor M88B7.2	4e-94	4.11e-05	4.81e-05	0.226056	9.85e-07
Contig12483	XP_002282030	Vitis vinifera	transcription factor HBP-1b(c1)-like	4e-151	1.79e-05	2.07e-05	0.204263	0.0106775
Contig6440	ADL36593	Malus x domestica	BHLH domain class transcription factor	1e-66	6.15e-05	7.02e-05	0.191955	5.65e-05
Contig22198	XP_002262775	Vitis vinifera	probable WRKY transcription factor 11-like	4e-53	0.000119417	0.000135423	0.181457	3.96e-12
Contig20217	XP_002521976	Ricinus communis	transcription factor, putative	2e-60	1.02e-05	1.14e-05	0.16636	0.0272452
Contig32335	XP_003630050	Medicago truncatula	BZIP transcription factor bZIP133	1e-75	3.65e-05	4.09e-05	0.16364	2.44e-08
Contig740	NP_564488	Arabidopsis thaliana	sequence-specific DNA binding transcription factor	5e-160	2.35e-05	2.63e-05	0.157242	0.0284071
Contig23348	XP_002273343	Vitis vinifera	LOW QUALITY PROTEIN: GATA transcription factor 26	4e-93	1.9e-05	2.07e-05	0.12249	0.0207808
Contig31142	NP_567530	Arabidopsis thaliana	ethylene-responsive transcription factor 1A	7e-18	5.42e-05	5.89e-05	0.120395	0.0287058
Contig33423	XP_002521976	Ricinus communis	transcription factor, putative	0	3.1e-05	3.32e-05	0.0970055	9.95e-05
Contig1801	XP_002322229	Populus trichocarpa	global transcription factor group	3e-79	3.03e-05	2.24e-05	-0.43363	0.0223234
Contig31619	NP_200995	Arabidopsis thaliana	ethylene-responsive transcription factor ERF114	2e-21	7.75e-05	5.69e-05	-0.445118	0.00436299
Contig30468	XP_002272232	Vitis vinifera	probable WRKY transcription factor 2-like	6e-109	3.05e-05	2.23e-05	-0.451327	0.00606597
Contig16464	XP_002265041	Vitis vinifera	transcription factor BTF3	8e-46	0.000254113	0.000180771	-0.49131	3.78e-08
Contig19173	NP_198918	Arabidopsis thaliana	myb family transcription factor	2e-64	2.37e-05	1.65e-05	-0.528945	0.0070847
Contig33531	XP_002532438	Ricinus communis	transcription factor, putative	5e-94	3.72e-05	2.58e-05	-0.531106	8.21e-05
Contig28299	NP_001031352	Arabidopsis thaliana	PLATZ transcription factor family protein	4e-51	3.7e-05	2.53e-05	-0.551767	2.38e-07
Contig20237	XP_002509888	Ricinus communis	transcription factor, putative	3e-171	2.78e-05	1.87e-05	-0.570457	5.32e-05
111456	NP_193767	Arabidopsis thaliana	Transcription factor TFIIE, alpha subunit	4e-71	4.02e-05	2.66e-05	-0.595669	0.00329819
Contig30866	XP_002262775	Vitis vinifera	probable WRKY transcription factor 11-like	7e-53	5.73e-05	3.7e-05	-0.631275	7.85e-08
Contig31963	AAV54621	Picea mariana	homeobox transcription factor KN4	5e-140	3.45e-05	2.23e-05	-0.631998	0.00377505
Contig21539	XP_002330007	Populus trichocarpa	global transcription factor group	0	5.85e-05	3.75e-05	-0.642093	1.91e-14
Contig32550	NP_192008	Arabidopsis thaliana	Transcription factor jumonji (jmjC) domain-containing protein	0	1.65e-05	1.05e-05	-0.648686	6.08e-05
Contig31146	XP_002321179	Populus trichocarpa	GRAS family transcription factor	1e-127	1.75e-05	1.11e-05	-0.65859	0.000954758
Contig18087	XP_002311109	Populus trichocarpa	global transcription factor group	4e-91	2.61e-05	1.63e-05	-0.68198	0.000210462
Contig20901	XP_002272473	Vitis vinifera	transcription factor E2FB-like	9e-115	4.05e-05	2.52e-05	-0.68731	3.83e-06
Contig7758	NP_196049	Arabidopsis thaliana	kow domain-containing transcription factor 1	6e-06	1.78e-05	1.1e-05	-0.697329	0.00458274
Contig18336	NP_001031456	Arabidopsis thaliana	putative transcription factor PosF21	2e-58	1.5e-05	8.87e-06	-0.754184	3.06e-05
Contig18736	NP_200669	Arabidopsis thaliana	putative PHD finger transcription factor	7e-92	2.64e-05	1.55e-05	-0.768363	1.8e-14
Contig10545	ADL36700	Malus x domestica	GRF domain class transcription factor	1e-58	2.26e-05	1.33e-05	-0.770147	0.0332761
Contig27983	XP_002516668	Ricinus communis	transcription factor, putative	3e-160	5.63e-05	3.28e-05	-0.777942	8.99e-11
Contig21278	XP_002272762	Vitis vinifera	GATA transcription factor 5	5e-26	1.31e-05	7.59e-06	-0.790185	0.0258706
Contig21811	XP_002307949	Populus trichocarpa	global transcription factor group	0	2.58e-05	1.48e-05	-0.805146	1.06e-07
245390	XP_002284113	Vitis vinifera	transcription factor bHLH63-like	9e-21	2e-05	1.14e-05	-0.812225	0.0389918
Contig4817	XP_002881751	Arabidopsis lyrata subsp. lyrata	bZIP transcription factor family protein	1e-17	1.15e-05	6.5e-06	-0.820384	0.0389366
115601	XP_002528594	Ricinus communis	transcription factor, putative	2e-19	1.51e-05	8.57e-06	-0.822536	0.0151618
Contig32663	BAD31424	Oryza sativa Japonica Group	PHD finger transcription factor-like protein	5e-123	1.6e-05	8.62e-06	-0.891382	6.04e-11
Contig19864	XP_002270581	Vitis vinifera	ethylene-responsive transcription factor 2-like	2e-08	1.03e-05	5.38e-06	-0.929028	3.99e-05
Contig26100	XP_002516668	Ricinus communis	transcription factor, putative	2e-53	2.67e-05	1.32e-05	-1.01116	1.78e-05
Contig17229	XP_002273343	Vitis vinifera	LOW QUALITY PROTEIN: GATA transcription factor 26	1e-74	1.81e-05	8.84e-06	-1.03185	2.87e-09
Contig17320	XP_002518104	Ricinus communis	transcription factor, putative	1e-29	1.52e-05	7.45e-06	-1.0329	0.0015665
Contig30368	XP_002271614	Vitis vinifera	ethylene-responsive transcription factor 2-like	1e-13	4.97e-05	2.42e-05	-1.03832	3.29e-08
Contig33327	ABY89965	Pinus monticola	WRKY transcription factor PmWRKY121	6e-119	9.51e-06	4.28e-06	-1.15117	0.00393854
69743	XP_002275365	Vitis vinifera	transcription factor bHLH144 isoform 1	1e-07	1.7e-05	7.58e-06	-1.16552	0.0077199
Contig17905	XP_002267814	Vitis vinifera	ethylene-responsive transcription factor ERF113	1e-14	1.65e-05	7.24e-06	-1.18719	3.31e-08
Contig19158	NP_196049	Arabidopsis thaliana	kow domain-containing transcription factor 1	8e-13	4.01e-05	1.75e-05	-1.19645	4.05e-12
Contig32965	XP_002306674	Populus trichocarpa	GRAS family transcription factor	7e-151	1.98e-05	8.6e-06	-1.20498	9.79e-10
Contig17029	XP_002307949	Populus trichocarpa	global transcription factor group	2e-138	2.63e-05	1.07e-05	-1.2964	1.05e-10
Contig20684	XP_002266735	Vitis vinifera	trihelix transcription factor GT-3b-like	5e-12	3.29e-05	1.3e-05	-1.33307	0.00185756
71463	XP_002521573	Ricinus communis	transcription factor, putative	4e-22	1.4e-05	5.44e-06	-1.3609	0.0127032
53867	XP_002509804	Ricinus communis	transcription factor, putative	3e-31	1.17e-05	4.36e-06	-1.43039	0.00157965
Contig4339	XP_002523243	Ricinus communis	transcription factor, putative	3e-122	1.21e-05	4.42e-06	-1.44806	6.25e-05
Contig4297	XP_002327806	Populus trichocarpa	GRAS family transcription factor	2e-133	3.52e-05	1.27e-05	-1.46595	8.78e-22
40235	XP_002302975	Populus trichocarpa	DELLA domain GRAS family transcription factor rga-like protein	2e-24	1.21e-05	4.29e-06	-1.49661	0.0172594
118557	XP_002319796	Populus trichocarpa	GRAS family transcription factor	1e-48	6.5e-06	2.24e-06	-1.53731	0.00176648
Contig19121	XP_002513474	Ricinus communis	transcription factor, putative	6e-89	8.57e-06	2.94e-06	-1.54295	4.24e-06
Contig19405	XP_002529479	Ricinus communis	Transcription factor RF2a, putative	1e-09	1.87e-05	6.14e-06	-1.60236	2.28e-06
238526	XP_002265041	Vitis vinifera	transcription factor BTF3	1e-14	1.32e-05	4.29e-06	-1.62236	0.0425892
Contig22184	XP_003594980	Medicago truncatula	BZIP transcription factor bZIP82	6e-07	3.52e-05	1.1e-05	-1.67248	1.85e-09
110872	XP_002516668	Ricinus communis	transcription factor, putative	0	2.15e-05	6.62e-06	-1.7002	2.97e-44
Contig18191	XP_002307949	Populus trichocarpa	global transcription factor group	1e-80	1.08e-05	3.3e-06	-1.7056	0.000805195
Contig19301	XP_002277508	Vitis vinifera	transcription factor TT8	1e-16	5.37e-06	1.65e-06	-1.70572	0.025575
119136	XP_002284113	Vitis vinifera	transcription factor bHLH63-like	6e-38	2.59e-05	7.92e-06	-1.70651	8.78e-09
115969	XP_002284994	Vitis vinifera	general transcription factor IIH subunit 2	2e-127	8.35e-06	2.51e-06	-1.73565	0.000633868
Contig22567	XP_002520995	Ricinus communis	WRKY transcription factor, putative	1e-58	1.21e-05	3.53e-06	-1.77115	4.27e-05
Contig17649	XP_002518968	Ricinus communis	transcription factor, putative	9e-35	4e-05	1.1e-05	-1.86997	2.36e-20
Contig5021	NP_001237044	Glycine max	bZIP transcription factor bZIP68	1e-08	8.75e-06	2.36e-06	-1.88796	0.00426501
Contig20566	XP_002272473	Vitis vinifera	transcription factor E2FB-like	2e-90	2.18e-05	5.81e-06	-1.90331	1.92e-15
Contig21997	XP_002315132	Populus trichocarpa	AP2/ERF domain-containing transcription factor	3e-24	1.79e-05	4.7e-06	-1.92525	4.58e-07
Contig24606	NP_194770	Arabidopsis thaliana	sequence-specific DNA binding transcription factor	6e-11	2.12e-05	5.54e-06	-1.93605	3.77e-10
240518	XP_002274103	Vitis vinifera	scarecrow-like transcription factor PAT1-like	7e-35	1.15e-05	2.9e-06	-1.99103	0.000117197
109469	XP_002267674	Vitis vinifera	trihelix transcription factor GT-2-like	1e-39	4.58e-05	1.13e-05	-2.01616	2.41e-15
239340	XP_002269988	Vitis vinifera	transcription factor bHLH113-like	2e-37	1.87e-05	4.14e-06	-2.17517	1.58e-13
Contig18279	NP_001031352	Arabidopsis thaliana	PLATZ transcription factor family protein	4e-51	1.74e-05	3.69e-06	-2.23631	1.89e-56
Contig10253	XP_002514013	Ricinus communis	transcription factor, putative	5e-21	3.13e-05	5.72e-06	-2.45225	3.53e-44
116932	XP_002306397	Populus trichocarpa	GRAS family transcription factor	1e-23	8.22e-06	1.29e-06	-2.66664	1.98e-06
38375	XP_002329873	Populus trichocarpa	GRAS family transcription factor	2e-14	9.24e-06	1.27e-06	-2.86276	4.81e-05
Contig19328	XP_002277206	Vitis vinifera	transcription factor bHLH121-like	2e-24	8.65e-06	1.13e-06	-2.9386	0.00056719
105220	XP_002269988	Vitis vinifera	transcription factor bHLH113-like	2e-37	3.58e-05	4.27e-06	-3.06767	3.39e-50
Contig20320	XP_002525443	Ricinus communis	transcription factor, putative	2e-14	1.04e-05	1.18e-06	-3.14102	1.54e-10
109575	XP_002514013	Ricinus communis	transcription factor, putative	3e-14	2.05e-05	2.05e-06	-3.32626	2.82e-22
75736	XP_002301269	Populus trichocarpa	GRAS family transcription factor	8e-42	8.56e-06	7.62e-07	-3.48949	1.45e-06
Contig18012	XP_002274549	Vitis vinifera	probable WRKY transcription factor 57	2e-31	2.41e-05	2.08e-06	-3.53184	1.28e-45
110646	NP_200132	Arabidopsis thaliana	transcription factor TRY	1e-11	1.16e-05	8.08e-07	-3.8426	0.00337906
Contig19341	NP_187390	Arabidopsis thaliana	transcription factor bHLH62	2e-44	2.51e-05	8.77e-07	-4.84078	2.43e-52
106653	XP_002526559	Ricinus communis	transcription factor, putative	3e-30	5.46e-06	8.23e-08	-6.05286	0.000654003
115737	XP_002272647	Vitis vinifera	transcription factor FER-LIKE IRON DEFICIENCY-INDUCED TRANSCRIPTION FACTOR	3e-09	4.89e-06	6.66e-10	-12.8427	0.000345344
Contig18118	NP_195408	Arabidopsis thaliana	ethylene-responsive transcription factor RAP2-10	6e-21	2.72e-06	5.23e-272	-882.69	0.00812168
103440	NP_850757	Arabidopsis thaliana	Transcription factor DP	3e-79	1.18e-05	0	#NUM!	3.24e-15
111737	XP_002280367	Vitis vinifera	transcription factor bHLH123-like	2e-36	7.05e-06	0	#NUM!	6.27e-13
109175	XP_002275711	Vitis vinifera	transcription factor ICE1 isoform 1	7e-83	5.76e-06	0	#NUM!	4.92e-07
112944	NP_849863	Arabidopsis thaliana	transcription factor bHLH49	4e-29	9.94e-06	0	#NUM!	1.33e-05
51055	NP_001031352	Arabidopsis thaliana	PLATZ transcription factor family protein	4e-59	7.2e-06	0	#NUM!	4.93e-05
96643	XP_002280411	Vitis vinifera	E2F transcription factor-like E2FE-like	6e-14	1.1e-05	0	#NUM!	0.000654003
2443	ACI16510	Cucumis sativus	WRKY6 transcription factor	1e-23	1.54e-05	0	#NUM!	0.0151199
47479	XP_002299559	Populus trichocarpa	GRAS family transcription factor	7e-49	5.4e-06	0	#NUM!	0.0151199
Contig11773	ACB30551	Taxus cuspidata	transcription factor AP2	7e-15	0	0	#DIV/0!	n.s.
Contig14423	AEO31475	Dimocarpus longan	WRKY transcription factor 11-2	8e-07	0	0	#DIV/0!	n.s.
Contig15797	XP_002530898	Ricinus communis	transcription factor, putative	2e-09	0	0	#DIV/0!	n.s.
Contig24719	XP_003610071	Medicago truncatula	Transcription factor bZIP106	2e-07	0	0	#DIV/0!	n.s.
Contig25837	XP_002323179	Populus trichocarpa	GRAS family transcription factor	1e-06	0	0	#DIV/0!	n.s.
Contig26312	XP_003610071	Medicago truncatula	Transcription factor bZIP106	5e-08	0	0	#DIV/0!	n.s.
425	XP_002984343	Selaginella moellendorffii	EPF-type Cis2-His2 zinc finger transcription factor	9e-08	0	0	#DIV/0!	n.s.
36679	ADG57816	Lycoris longituba	transcription factor	1e-14	0	0	#DIV/0!	n.s.
54864	NP_001031430	Arabidopsis thaliana	transcription factor-related protein	5e-07	0	0	#DIV/0!	n.s.
74190	XP_002326418	Populus trichocarpa	GRAS family transcription factor	3e-19	0	0	#DIV/0!	n.s.
91094	XP_002508755	Micromonas sp. RCC299	g2-like myb-transcription factor with a n-terminal response regulator receiver domain	4e-10	0	0	#DIV/0!	n.s.
138361	XP_002531329	Ricinus communis	transcription factor, putative	2e-06	0	0	#DIV/0!	n.s.
220332	XP_002332040	Populus trichocarpa	GRAS family transcription factor	1e-05	0	5.18e-06	#DIV/0!	n.s.
224234	XP_002529670	Ricinus communis	r2r3-myb transcription factor, putative	3e-15	0	0	#DIV/0!	n.s.
226084	XP_002526477	Ricinus communis	transcription factor, putative	6e-11	0	0	#DIV/0!	n.s.
240810	XP_002299218	Populus trichocarpa	GRAS family transcription factor	5e-15	0	0	#DIV/0!	n.s.
240986	XP_002530298	Ricinus communis	transcription factor, putative	2e-08	0	8.17e-06	#DIV/0!	n.s.
Contig2068	XP_002306397	Populus trichocarpa	GRAS family transcription factor	9e-10	7.15e-06	0	#NUM!	n.s.
Contig6950	XP_002527890	Ricinus communis	r2r3-myb transcription factor, putative	2e-07	7.45e-06	0	#NUM!	n.s.
Contig24620	XP_002516708	Ricinus communis	transcription factor, putative	1e-15	4.78e-06	0	#NUM!	n.s.
10507	XP_003631305	Vitis vinifera	LOW QUALITY PROTEIN: transcription factor bHLH49-like	2e-21	8.09e-06	0	#NUM!	n.s.
44785	NP_181226	Arabidopsis thaliana	transcription factor RAX2	4e-07	5.08e-06	0	#NUM!	n.s.
64215	XP_002276057	Vitis vinifera	probable RNA polymerase II transcription factor B subunit 1-1	2e-17	3.8e-05	0	#NUM!	n.s.
84318	XP_002276933	Vitis vinifera	trihelix transcription factor GT-2	7e-06	2.48e-06	0	#NUM!	n.s.
112724	XP_002326297	Populus trichocarpa	AP2/ERF domain-containing transcription factor	2e-11	4.06e-06	0	#NUM!	n.s.
119180	XP_002280411	Vitis vinifera	E2F transcription factor-like E2FE-like	3e-10	3.63e-06	0	#NUM!	n.s.
237921	XP_001761358	Physcomitrella patens subsp. patens	transcription factor WRKY1	1e-07	2.46e-197	1.23e-07	630.166	n.s.
223174	XP_002332558	Populus trichocarpa	AP2/ERF domain-containing transcription factor	3e-06	1.01e-06	9.06e-06	3.16772	n.s.
240866	XP_002518968	Ricinus communis	transcription factor, putative	7e-17	9.31e-07	6.14e-06	2.71965	n.s.
136733	NP_181794	Arabidopsis thaliana	myb family transcription factor	5e-07	2.94e-06	1.81e-05	2.62547	n.s.
242582	XP_002515806	Ricinus communis	transcription factor, putative	7e-20	6.92e-07	2.66e-06	1.94182	n.s.
Contig23872	XP_002315958	Populus trichocarpa	AP2 domain-containing transcription factor	3e-12	1.13e-06	3.52e-06	1.64108	n.s.
237045	XP_002529479	Ricinus communis	Transcription factor RF2a, putative	2e-18	1.09e-06	3.29e-06	1.59898	n.s.
246684	XP_002324652	Populus trichocarpa	AP2/ERF domain-containing transcription factor	9e-06	4.52e-07	1.24e-06	1.46067	n.s.
Contig30171	NP_974216	Arabidopsis thaliana	myb family transcription factor	7e-13	2.3e-06	6.27e-06	1.44555	n.s.
Contig29031	NP_566667	Arabidopsis thaliana	transcription factor jumonji (jmjC) domain-containing protein	7e-36	1.6e-06	4.14e-06	1.3732	n.s.
124008	XP_002525574	Ricinus communis	r2r3-myb transcription factor, putative	9e-09	2.29e-06	5.89e-06	1.36078	n.s.
Contig13494	XP_002529179	Ricinus communis	transcription factor, putative	1e-23	4.3e-06	9.98e-06	1.21414	n.s.
157970	XP_002300599	Populus trichocarpa	GRAS family transcription factor LATERAL	3e-15	1.58e-06	3.4e-06	1.10733	n.s.
Contig30132	XP_002305121	Populus trichocarpa	AP2/ERF domain-containing transcription factor	3e-17	1.39e-06	2.95e-06	1.08209	n.s.
236598	XP_002518444	Ricinus communis	WRKY transcription factor, putative	1e-29	1.5e-06	3.14e-06	1.06189	n.s.
242238	XP_002530024	Ricinus communis	WRKY transcription factor, putative	1e-47	2.22e-06	4.5e-06	1.01902	n.s.
117612	XP_002518968	Ricinus communis	transcription factor, putative	2e-21	1.16e-05	2.33e-05	1.00325	n.s.
Contig18798	NP_195408	Arabidopsis thaliana	ethylene-responsive transcription factor RAP2-10	4e-21	6.18e-06	1.16e-05	0.906728	n.s.
Contig1073	XP_001752948	Physcomitrella patens subsp. patens	transcription factor WRKY 2	1e-07	5.64e-06	1e-05	0.831085	n.s.
Contig32636	XP_002967816	Selaginella moellendorffii	type I MADS-domain transcription factor	3e-15	5.72e-06	1.01e-05	0.827894	n.s.
Contig26726	XP_002276057	Vitis vinifera	probable RNA polymerase II transcription factor B subunit 1-1	2e-58	5.58e-06	9.43e-06	0.756504	n.s.
244722	XP_002514968	Ricinus communis	transcription factor, putative	6e-49	3.27e-06	5.45e-06	0.736285	n.s.
Contig30433	XP_002278399	Vitis vinifera	transcription factor PIF5-like	4e-29	4.99e-06	8.18e-06	0.713861	n.s.
Contig30708	NP_199533	Arabidopsis thaliana	ethylene-responsive transcription factor 2	2e-06	5.37e-06	8.74e-06	0.702824	n.s.
Contig23942	XP_002327806	Populus trichocarpa	GRAS family transcription factor	5e-21	1.62e-05	2.56e-05	0.660372	n.s.
242695	XP_002280924	Vitis vinifera	ethylene-responsive transcription factor ERF114-like	8e-08	7.16e-06	1.08e-05	0.594274	n.s.
Contig28965	XP_002521976	Ricinus communis	transcription factor, putative	0	1.68e-06	2.37e-06	0.495789	n.s.
112733	XP_002518968	Ricinus communis	transcription factor, putative	1e-23	5.34e-06	7.5e-06	0.491065	n.s.
237486	XP_002282030	Vitis vinifera	transcription factor HBP-1b(c1)-like	2e-118	4.26e-06	5.92e-06	0.475193	n.s.
Contig7505	BAG68920	Arabidopsis thaliana	transcription factor	3e-20	8.88e-06	1.22e-05	0.460793	n.s.
111437	XP_002518968	Ricinus communis	transcription factor, putative	1e-16	3.56e-06	4.83e-06	0.438927	n.s.
Contig31237	XP_002515806	Ricinus communis	transcription factor, putative	7e-14	6.27e-06	8.5e-06	0.438705	n.s.
114306	XP_002283799	Vitis vinifera	transcription factor Pur-alpha 1-like	4e-27	1.69e-05	2.27e-05	0.428267	n.s.
Contig12261	XP_003600259	Medicago truncatula	WRKY transcription factor	1e-12	1.27e-05	1.7e-05	0.428008	n.s.
Contig32591	XP_003521621	Glycine max	probable WRKY transcription factor 42-like	5e-08	4.3e-05	5.66e-05	0.396783	n.s.
247724	XP_002521715	Ricinus communis	transcription factor, putative	7e-23	3.1e-06	4.04e-06	0.381432	n.s.
246408	XP_002300358	Populus trichocarpa	GRAS family transcription factor	6e-11	1.18e-06	1.51e-06	0.358764	n.s.
Contig33654	XP_003554360	Glycine max	nuclear transcription factor Y subunit B-8-like isoform 1	4e-69	3.17e-05	4.04e-05	0.350144	n.s.
Contig32297	XP_002994589	Selaginella moellendorffii	type I MADS-domain transcription factor	3e-20	1.81e-05	2.3e-05	0.344904	n.s.
246786	XP_002514278	Ricinus communis	transcription factor, putative	2e-14	4.86e-06	6.15e-06	0.339694	n.s.
Contig19167	XP_002280782	Vitis vinifera	transcription factor TGA1	2e-77	1.02e-05	1.28e-05	0.332092	n.s.
38682	XP_002521976	Ricinus communis	transcription factor, putative	1e-17	1.02e-05	1.27e-05	0.32304	n.s.
Contig25875	XP_002518968	Ricinus communis	transcription factor, putative	5e-13	4.81e-06	5.96e-06	0.310028	n.s.
23450	XP_002528196	Ricinus communis	transcription factor, putative	2e-38	1.98e-05	2.45e-05	0.304083	n.s.
Contig18297	NP_850757	Arabidopsis thaliana	Transcription factor DP	3e-89	7.24e-06	8.81e-06	0.282971	n.s.
236976	XP_002518104	Ricinus communis	transcription factor, putative	2e-83	7.51e-06	8.87e-06	0.240293	n.s.
114279	XP_002526477	Ricinus communis	transcription factor, putative	2e-07	5.08e-06	5.97e-06	0.232645	n.s.
108313	XP_002525485	Ricinus communis	transcription factor, putative	3e-39	1.16e-05	1.35e-05	0.225416	n.s.
Contig31342	XP_002277959	Vitis vinifera	GATA transcription factor 2	3e-40	6.88e-07	8.03e-07	0.221574	n.s.
Contig16157	NP_188161	Arabidopsis thaliana	Transcription factor TFIIIC, tau55-related protein	4e-16	2.09e-05	2.41e-05	0.209529	n.s.
Contig1299	NP_001030816	Arabidopsis thaliana	transcription factor MYB48	1e-07	5.58e-06	6.43e-06	0.206147	n.s.
Contig30625	XP_003616411	Medicago truncatula	Transcription factor X1-like protein	4e-74	8.21e-06	9.44e-06	0.201758	n.s.
Contig20063	XP_002514968	Ricinus communis	transcription factor, putative	5e-97	1.23e-05	1.4e-05	0.192294	n.s.
Contig20608	XP_002283799	Vitis vinifera	transcription factor Pur-alpha 1-like	7e-69	1.4e-05	1.58e-05	0.178176	n.s.
Contig21522	NP_565135	Arabidopsis thaliana	PLATZ transcription factor domain-containing protein	1e-42	1.96e-05	2.22e-05	0.176901	n.s.
Contig19914	XP_002268399	Vitis vinifera	B3 domain-containing transcription factor NGA1-like	3e-42	1.35e-05	1.53e-05	0.17597	n.s.
Contig16381	XP_002514968	Ricinus communis	transcription factor, putative	1e-91	6.48e-06	7.24e-06	0.158692	n.s.
Contig19068	NP_194827	Arabidopsis thaliana	transcription factor bHLH69	1e-21	1.16e-05	1.28e-05	0.143957	n.s.
Contig17809	NP_001031810	Arabidopsis thaliana	basic leucine zipper transcription factor-like protein	2e-53	1.33e-05	1.46e-05	0.141769	n.s.
Contig9909	NP_191007	Arabidopsis thaliana	sequence-specific DNA binding transcription factor	4e-35	1.78e-05	1.96e-05	0.139401	n.s.
Contig29721	XP_002528196	Ricinus communis	transcription factor, putative	9e-47	9.1e-06	1e-05	0.13795	n.s.
Contig24030	XP_002519490	Ricinus communis	Transcription factor Dp-1, putative	6e-79	2.06e-05	2.25e-05	0.125904	n.s.
Contig30738	XP_002264407	Vitis vinifera	transcription factor bHLH93-like	4e-25	5.41e-06	5.84e-06	0.110531	n.s.
Contig18342	XP_002512411	Ricinus communis	transcription factor, putative	5e-06	1.14e-05	1.22e-05	0.0996694	n.s.
Contig16920	XP_002534345	Ricinus communis	transcription factor, putative	4e-64	1.23e-05	1.31e-05	0.0939483	n.s.
111687	XP_003630050	Medicago truncatula	BZIP transcription factor bZIP133	3e-40	4.4e-06	4.65e-06	0.0804835	n.s.
Contig11906	AAT67244	Musa acuminata	BTF3b-like transcription factor	6e-62	6.53e-05	6.89e-05	0.077412	n.s.
Contig18322	XP_002265355	Vitis vinifera	transcription factor MYB23-like	2e-45	0.000107721	0.000110843	0.041216	n.s.
64031	XP_002282043	Vitis vinifera	nuclear transcription factor Y subunit A-7 isoform 1	4e-45	1.33e-05	1.36e-05	0.0348057	n.s.
Contig28901	XP_002321179	Populus trichocarpa	GRAS family transcription factor	7e-126	9.91e-06	1.01e-05	0.0324142	n.s.
Contig29532	XP_002524363	Ricinus communis	transcription factor, putative	1e-67	6.14e-05	6.27e-05	0.0297417	n.s.
Contig15306	XP_002526477	Ricinus communis	transcription factor, putative	3e-09	4.46e-05	4.55e-05	0.0283744	n.s.
Contig30458	XP_002516668	Ricinus communis	transcription factor, putative	6e-167	1.3e-05	1.32e-05	0.0186782	n.s.
Contig19227	XP_002519733	Ricinus communis	WRKY transcription factor, putative	2e-42	3.24e-05	3.26e-05	0.0124687	n.s.
Contig5453	AAT85257	Oryza sativa Japonica Group	putative bZIP transcription factor	7e-54	3.7e-05	3.73e-05	0.0121287	n.s.
Contig21576	XP_002263707	Vitis vinifera	GATA transcription factor 28-like	3e-64	1.93e-05	1.94e-05	0.00891267	n.s.
Contig33724	XP_002271980	Vitis vinifera	transcription factor MYB1R1 isoform 2	5e-58	4.49e-05	4.49e-05	0.00127435	n.s.
Contig18317	NP_568850	Arabidopsis thaliana	transcription factor bHLH35	1e-21	5.78e-05	5.78e-05	0.000201696	n.s.
Contig30798	XP_002274204	Vitis vinifera	probable WRKY transcription factor 20-like	3e-76	1.19e-05	1.18e-05	-0.002338	n.s.
Contig26817	XP_002528687	Ricinus communis	transcription factor, putative	6e-49	1.54e-05	1.51e-05	-0.0275953	n.s.
Contig32985	XP_002521872	Ricinus communis	transcription factor, putative	2e-20	2.86e-05	2.78e-05	-0.0445913	n.s.
Contig13236	XP_002282258	Vitis vinifera	probable WRKY transcription factor 21	2e-32	2.11e-05	2.03e-05	-0.051308	n.s.
Contig1506	XP_003618099	Medicago truncatula	BZIP transcription factor bZIP107	2e-61	1.87e-05	1.79e-05	-0.0585993	n.s.
Contig18701	XP_001759057	Physcomitrella patens subsp. patens	transcription factor WRKY16	5e-42	1.13e-05	1.08e-05	-0.0605817	n.s.
Contig5256	XP_003633062	Vitis vinifera	transcription factor GTE1-like	2e-62	7.1e-06	6.79e-06	-0.0646493	n.s.
Contig26781	XP_002266195	Vitis vinifera	trihelix transcription factor GT-2-like	2e-12	1.14e-05	1.09e-05	-0.0689837	n.s.
Contig28898	XP_002276933	Vitis vinifera	trihelix transcription factor GT-2	3e-13	1.71e-05	1.62e-05	-0.0760656	n.s.
Contig24329	XP_002515806	Ricinus communis	transcription factor, putative	2e-09	1.61e-05	1.53e-05	-0.0773331	n.s.
Contig31096	XP_002528687	Ricinus communis	transcription factor, putative	2e-31	1.9e-05	1.8e-05	-0.0780761	n.s.
238085	XP_002277307	Vitis vinifera	trihelix transcription factor GT-2-like	4e-40	6.95e-06	6.56e-06	-0.083746	n.s.
Contig7017	XP_003516953	Glycine max	transcription factor bHLH140-like	0	1.71e-05	1.61e-05	-0.0859356	n.s.
Contig7255	XP_003559114	Brachypodium distachyon	heat stress transcription factor A-1-like	8e-91	1.83e-05	1.72e-05	-0.090298	n.s.
Contig19799	XP_002518444	Ricinus communis	WRKY transcription factor, putative	2e-62	2.54e-05	2.38e-05	-0.0906447	n.s.
Contig25320	XP_002265041	Vitis vinifera	transcription factor BTF3	8e-40	4.64e-05	4.35e-05	-0.0925682	n.s.
Contig13495	XP_002275482	Vitis vinifera	nuclear transcription factor Y subunit B-8	7e-29	5.54e-05	5.14e-05	-0.108584	n.s.
113516	XP_002282999	Vitis vinifera	transcription factor bHLH130-like	3e-46	5.53e-06	5.11e-06	-0.11321	n.s.
Contig32643	XP_002519733	Ricinus communis	WRKY transcription factor, putative	1e-55	7.38e-05	6.81e-05	-0.116809	n.s.
108771	XP_002273231	Vitis vinifera	nuclear transcription factor Y subunit B-8-like	2e-52	6.76e-06	6.23e-06	-0.117916	n.s.
Contig21724	XP_002273949	Vitis vinifera	heat stress transcription factor A-1-like	9e-82	1.45e-05	1.34e-05	-0.121953	n.s.
Contig20234	XP_002318176	Populus trichocarpa	AP2/ERF domain-containing transcription factor	1e-18	6.61e-06	6.07e-06	-0.122837	n.s.
Contig10032	ADG57870	Lycoris longituba	transcription factor	9e-82	8.96e-06	8.22e-06	-0.125482	n.s.
239071	XP_002273343	Vitis vinifera	LOW QUALITY PROTEIN: GATA transcription factor 26	3e-72	5.54e-06	5.06e-06	-0.132301	n.s.
Contig28823	XP_002274204	Vitis vinifera	probable WRKY transcription factor 20-like	6e-93	2.66e-05	2.42e-05	-0.132401	n.s.
Contig33478	XP_003633196	Vitis vinifera	general transcription factor IIE subunit 1-like	1e-161	1.91e-05	1.74e-05	-0.134578	n.s.
Contig31141	XP_002279585	Vitis vinifera	ethylene-responsive transcription factor 2-like	4e-13	4.84e-06	4.41e-06	-0.134957	n.s.
Contig18321	XP_002525870	Ricinus communis	transcription factor, putative	1e-57	1.62e-05	1.48e-05	-0.135994	n.s.
Contig24446	XP_002331217	Populus trichocarpa	AP2/ERF domain-containing transcription factor	2e-12	1.28e-05	1.16e-05	-0.139725	n.s.
Contig6436	NP_174158	Arabidopsis thaliana	ethylene-responsive transcription factor 12	1e-22	3.42e-05	3.11e-05	-0.140682	n.s.
Contig14870	XP_002516668	Ricinus communis	transcription factor, putative	0	2.33e-05	2.1e-05	-0.155513	n.s.
242363	XP_002299408	Populus trichocarpa	AP2/ERF domain-containing transcription factor	1e-06	4.73e-06	4.24e-06	-0.157016	n.s.
Contig30528	XP_002531012	Ricinus communis	ccaat-binding transcription factor subunit A, putative	6e-50	8.81e-06	7.85e-06	-0.165224	n.s.
Contig27736	NP_173638	Arabidopsis thaliana	ethylene-responsive transcription factor ERF058	1e-23	7.58e-05	6.71e-05	-0.177045	n.s.
Contig23150	NP_192218	Arabidopsis thaliana	sequence-specific DNA binding transcription factor	3e-08	5.11e-06	4.52e-06	-0.179616	n.s.
Contig14104	CAL25350	Platanus x acerifolia	putative transcription factor	2e-20	4.95e-05	4.37e-05	-0.181123	n.s.
246002	NP_174998	Arabidopsis thaliana	bZIP transcription factor 60	6e-08	5.19e-06	4.57e-06	-0.182239	n.s.
Contig2039	XP_003578728	Brachypodium distachyon	transcription factor IIIB 60 kDa subunit-like	8e-107	1.48e-05	1.3e-05	-0.18305	n.s.
Contig31443	XP_002273319	Vitis vinifera	transcription factor ASG4-like	2e-64	2.93e-05	2.58e-05	-0.187129	n.s.
Contig15963	XP_002268100	Vitis vinifera	transcription factor bHLH61-like	4e-20	1.43e-05	1.25e-05	-0.189477	n.s.
Contig18591	XP_002509804	Ricinus communis	transcription factor, putative	5e-52	8.15e-06	7.13e-06	-0.192528	n.s.
Contig28481	XP_002273949	Vitis vinifera	heat stress transcription factor A-1-like	1e-119	2.12e-05	1.79e-05	-0.245907	n.s.
Contig27700	XP_002528687	Ricinus communis	transcription factor, putative	9e-115	9.94e-06	8.36e-06	-0.249803	n.s.
Contig18640	XP_002307949	Populus trichocarpa	global transcription factor group	3e-47	2.33e-05	1.95e-05	-0.256267	n.s.
114926	XP_002519814	Ricinus communis	Transcription factor AtMYC2, putative	2e-51	8.23e-06	6.88e-06	-0.257531	n.s.
Contig25669	XP_003630050	Medicago truncatula	BZIP transcription factor bZIP133	6e-23	2.29e-05	1.91e-05	-0.261339	n.s.
Contig16530	XP_002266735	Vitis vinifera	trihelix transcription factor GT-3b-like	6e-56	0.000102528	8.52e-05	-0.267488	n.s.
Contig24953	NP_192218	Arabidopsis thaliana	sequence-specific DNA binding transcription factor	1e-13	7.53e-06	6.25e-06	-0.270182	n.s.
Contig3798	BAC79196	Oryza sativa Japonica Group	bzip-like transcription factor-like protein	3e-89	1.05e-05	8.7e-06	-0.272126	n.s.
Contig16764	XP_002525146	Ricinus communis	Transcription factor RF2a, putative	3e-61	3.16e-05	2.6e-05	-0.280085	n.s.
Contig22887	XP_002263159	Vitis vinifera	transcription factor HBP-1b(c1)-like	2e-119	1.12e-05	9.21e-06	-0.282937	n.s.
Contig10357	AAR06369	Oryza sativa Japonica Group	putative calmodulin-binding transcription factor	1e-36	1.1e-05	9.03e-06	-0.287323	n.s.
Contig26007	XP_002513360	Ricinus communis	ccaat-binding transcription factor, putative	1e-70	3.88e-05	3.16e-05	-0.295429	n.s.
Contig28722	XP_002266803	Vitis vinifera	transcription factor VIP1-like	2e-63	2.55e-05	2.07e-05	-0.303696	n.s.
245985	XP_002525485	Ricinus communis	transcription factor, putative	7e-31	5.72e-06	4.62e-06	-0.305998	n.s.
102209	XP_002280942	Vitis vinifera	membrane-bound transcription factor site-1 protease	2e-24	4.44e-05	3.57e-05	-0.314729	n.s.
Contig21981	XP_002275875	Vitis vinifera	transcription factor tau subunit sfc1-like	4e-132	1.42e-05	1.14e-05	-0.31583	n.s.
Contig16349	NP_564938	Arabidopsis thaliana	myb-like transcription factor-like protein	6e-27	1.81e-05	1.45e-05	-0.319246	n.s.
Contig7133	XP_002300086	Populus trichocarpa	global transcription factor group	2e-36	1.12e-05	8.92e-06	-0.327789	n.s.
Contig22276	NP_192218	Arabidopsis thaliana	sequence-specific DNA binding transcription factor	1e-07	1.02e-05	8.08e-06	-0.330843	n.s.
246771	XP_003620594	Medicago truncatula	Membrane-bound transcription factor site-1 protease	5e-09	2.3e-06	1.81e-06	-0.348436	n.s.
Contig11378	XP_003607233	Medicago truncatula	Transcription factor tau subunit sfc4	1e-83	5.46e-06	4.23e-06	-0.369345	n.s.
Contig3962	XP_003534201	Glycine max	membrane-bound transcription factor site-1 protease-like	0	7.52e-06	5.77e-06	-0.382142	n.s.
Contig31125	NP_194106	Arabidopsis thaliana	ethylene-responsive transcription factor CRF2	1e-17	5.42e-05	4.15e-05	-0.383205	n.s.
111869	XP_002324652	Populus trichocarpa	AP2/ERF domain-containing transcription factor	9e-06	1.51e-05	1.12e-05	-0.423735	n.s.
Contig9221	XP_002514278	Ricinus communis	transcription factor, putative	1e-63	5.81e-06	4.33e-06	-0.42428	n.s.
Contig18335	XP_002283557	Vitis vinifera	general transcription factor IIE subunit 2	7e-75	1.46e-05	1.08e-05	-0.441583	n.s.
Contig2468	ADN33803	Cucumis melo subsp. melo	bZIP transcription factor	6e-11	2.35e-05	1.71e-05	-0.456083	n.s.
Contig16915	XP_002283002	Vitis vinifera	transcription factor GTE4-like	4e-85	1.47e-05	1.06e-05	-0.462805	n.s.
80148	XP_002273274	Vitis vinifera	transcription factor BIM1-like	7e-42	1.22e-05	8.78e-06	-0.469611	n.s.
Contig29138	NP_200669	Arabidopsis thaliana	putative PHD finger transcription factor	9e-32	1.68e-05	1.21e-05	-0.481009	n.s.
Contig28462	NP_191007	Arabidopsis thaliana	sequence-specific DNA binding transcription factor	1e-33	1.29e-05	9.24e-06	-0.481643	n.s.
Contig5452	ADM78080	Picea sitchensis	bZIP transcription factor-like protein	1e-34	1.04e-05	7.38e-06	-0.49059	n.s.
Contig18292	XP_002518104	Ricinus communis	transcription factor, putative	1e-42	1.36e-05	9.61e-06	-0.498613	n.s.
Contig21449	XP_002275711	Vitis vinifera	transcription factor ICE1 isoform 1	1e-92	7.95e-06	5.63e-06	-0.498853	n.s.
Contig29128	XP_002276057	Vitis vinifera	probable RNA polymerase II transcription factor B subunit 1-1	5e-85	8.19e-06	5.79e-06	-0.499389	n.s.
Contig25533	NP_001031430	Arabidopsis thaliana	transcription factor-related protein	6e-44	1.86e-05	1.32e-05	-0.503211	n.s.
Contig27758	XP_002266735	Vitis vinifera	trihelix transcription factor GT-3b-like	2e-24	2.28e-05	1.6e-05	-0.511947	n.s.
Contig24918	XP_003610071	Medicago truncatula	Transcription factor bZIP106	2e-15	9.7e-06	6.69e-06	-0.53677	n.s.
74188	XP_002265699	Vitis vinifera	general transcription factor 3C polypeptide 3-like	2e-34	8.97e-06	6.1e-06	-0.55656	n.s.
Contig19700	XP_002265699	Vitis vinifera	general transcription factor 3C polypeptide 3-like	1e-23	1.39e-05	9.48e-06	-0.557549	n.s.
Contig12049	XP_002531012	Ricinus communis	ccaat-binding transcription factor subunit A, putative	3e-65	2.28e-05	1.55e-05	-0.558726	n.s.
Contig26928	XP_002529479	Ricinus communis	Transcription factor RF2a, putative	2e-69	3.17e-05	2.13e-05	-0.572078	n.s.
110893	NP_567974	Arabidopsis thaliana	basic leucine zipper transcription factor-like protein	4e-37	1.16e-05	7.67e-06	-0.601014	n.s.
Contig29960	XP_002531329	Ricinus communis	transcription factor, putative	8e-30	2.04e-05	1.31e-05	-0.633004	n.s.
112985	XP_002516668	Ricinus communis	transcription factor, putative	7e-09	8.77e-06	5.66e-06	-0.633103	n.s.
Contig24076	NP_200669	Arabidopsis thaliana	putative PHD finger transcription factor	2e-15	7.06e-06	4.53e-06	-0.639636	n.s.
250387	XP_002534345	Ricinus communis	transcription factor, putative	3e-06	1.63e-05	1.05e-05	-0.640396	n.s.
78912	XP_002515806	Ricinus communis	transcription factor, putative	2e-32	1.23e-05	7.85e-06	-0.647857	n.s.
108476	NP_849626	Arabidopsis thaliana	transcription factor PIF3	8e-30	9.62e-06	6.08e-06	-0.662647	n.s.
Contig24402	NP_191626	Arabidopsis thaliana	PLATZ transcription factor family protein	3e-25	1.46e-05	9.14e-06	-0.677442	n.s.
20943	XP_003080049	Ostreococcus tauri	MYB transcription factor 2 (ISS)	2e-06	9.95e-06	6.22e-06	-0.678378	n.s.
Contig17741	NP_192218	Arabidopsis thaliana	sequence-specific DNA binding transcription factor	2e-07	8.35e-06	5.14e-06	-0.701125	n.s.
Contig19992	XP_002274955	Vitis vinifera	transcription factor bHLH30	7e-08	1.06e-05	6.41e-06	-0.729964	n.s.
Contig12526	CAP04930	Pinus pinaster	dof transcription factor	8e-07	6.21e-06	3.74e-06	-0.730869	n.s.
Contig18774	NP_172106	Arabidopsis thaliana	ethylene-responsive transcription factor ERF094	2e-13	1.15e-05	6.79e-06	-0.760326	n.s.
Contig21494	XP_002530298	Ricinus communis	transcription factor, putative	4e-50	7.97e-06	4.65e-06	-0.778162	n.s.
68115	XP_002280942	Vitis vinifera	membrane-bound transcription factor site-1 protease	4e-13	7.06e-06	4.09e-06	-0.787183	n.s.
Contig18897	XP_002275846	Vitis vinifera	transcription factor GAMYB	1e-15	4.4e-06	2.53e-06	-0.798685	n.s.
70848	XP_002264275	Vitis vinifera	myb family transcription factor APL-like	6e-25	4.3e-06	2.45e-06	-0.807959	n.s.
Contig11071	XP_003627251	Medicago truncatula	Myb family transcription factor	1e-31	1.13e-05	6.42e-06	-0.813154	n.s.
107629	XP_002528526	Ricinus communis	transcription factor, putative	1e-38	5.88e-06	3.35e-06	-0.813722	n.s.
Contig19039	XP_002280942	Vitis vinifera	membrane-bound transcription factor site-1 protease	1e-34	7.62e-06	4.33e-06	-0.814294	n.s.
249643	XP_002514013	Ricinus communis	transcription factor, putative	7e-08	8.78e-06	4.96e-06	-0.822928	n.s.
84569	XP_002284994	Vitis vinifera	general transcription factor IIH subunit 2	2e-06	2.17e-05	1.2e-05	-0.860248	n.s.
114950	XP_002521715	Ricinus communis	transcription factor, putative	3e-41	1.08e-05	5.59e-06	-0.949441	n.s.
Contig25737	XP_002524926	Ricinus communis	r2r3-myb transcription factor, putative	3e-14	6.59e-06	3.39e-06	-0.958764	n.s.
237182	XP_002284994	Vitis vinifera	general transcription factor IIH subunit 2	2e-13	3.24e-06	1.66e-06	-0.968172	n.s.
245413	NP_200669	Arabidopsis thaliana	putative PHD finger transcription factor	2e-12	1.41e-05	7.16e-06	-0.97513	n.s.
Contig8514	ADY38783	Coffea arabica	DNA-binding transcription factor	4e-17	7.57e-06	3.84e-06	-0.976765	n.s.
Contig31429	XP_002306843	Populus trichocarpa	AP2/ERF domain-containing transcription factor	1e-13	9.73e-06	4.91e-06	-0.987357	n.s.
Contig27711	XP_002524926	Ricinus communis	r2r3-myb transcription factor, putative	2e-30	2.51e-05	1.24e-05	-1.01429	n.s.
118862	XP_002518968	Ricinus communis	transcription factor, putative	5e-37	2.59e-06	1.25e-06	-1.04921	n.s.
Contig27587	NP_188299	Arabidopsis thaliana	ethylene-responsive transcription factor RAP2-3	8e-08	1.36e-05	6.54e-06	-1.05075	n.s.
21713	XP_003627251	Medicago truncatula	Myb family transcription factor	2e-10	3.04e-06	1.37e-06	-1.14603	n.s.
245826	XP_002273343	Vitis vinifera	LOW QUALITY PROTEIN: GATA transcription factor 26	2e-41	3.44e-06	1.32e-06	-1.38614	n.s.
Contig21183	XP_002281028	Vitis vinifera	heat stress transcription factor C-1	2e-32	5.09e-06	1.85e-06	-1.45983	n.s.
118367	NP_001030776	Arabidopsis thaliana	transcription factor ICE1	6e-13	3.84e-06	1.25e-06	-1.61641	n.s.
Contig26485	XP_002269372	Vitis vinifera	transcription factor IIIB 90 kDa subunit-like	7e-06	5.9e-06	1.46e-06	-2.01367	n.s.
107182	XP_002282369	Vitis vinifera	transcription factor bHLH95	2e-08	1.08e-05	2.29e-06	-2.2438	n.s.
82977	NP_192354	Arabidopsis thaliana	putative WRKY transcription factor 42	6e-19	4.29e-06	7.46e-07	-2.52446	n.s.
241568	XP_002509804	Ricinus communis	transcription factor, putative	8e-31	3.17e-07	2.43e-92	-282.748	n.s.
247216	NP_192218	Arabidopsis thaliana	sequence-specific DNA binding transcription factor	6e-11	8.21e-23	1.11e-136	-378.259	n.s.
112206	XP_002284113	Vitis vinifera	transcription factor bHLH63-like	3e-30	7.94e-07	1.87e-271	-879.076	n.s.
