# Supplementary material for: Deep Sequencing Reveals Transcriptome Re-Programming of Taxus × media Cells to the Elicitation with Methyl Jasmonate
Source: PLoS One. 2013 Apr 30;8(4):e62865. doi: 10.1371/journal.pone.0062865 (PMC3639896; doi:10.1371/journal.pone.0062865)
Supplement: Table S6 — Genes involved in DNA and histone modification and expression level comparison between nonelicited and elicited cultures. (XLS) [file pone.0062865.s008.xls]

## Sheet: Table S6
Supplemental Table 6. Genes involved in DNA and histone modification and expression level comparison between nonelicited and elicited cultures
Note: “#DIV/0!" and "#NUM!" indicate that the estimated transcripts per million of genes are zero in the nonelicited and elicited cells, respecitvely. "n.s." indicates that the adjusted p-value is not significant.
Taxus IDs	Hit IDs	Hit species	Putative function	Evalue against nr db	Estimated transcripts per million in the nonelicited cells	Estimated transcripts per million in the elicited cells	LOG2 fold change	Adjusted P value
Contig683	XP_003605632	Vitis vinifera	histone deacetylase 14	4e-63	1.14e-101	3.48e-06	317.197	0.0279276
Contig16733	NP_199727	Ricinus communis	lysine-specific histone demethylase, putative	2e-48	6.76e-17	1.1e-06	33.9197	0.00234622
246108	XP_002267284	Populus trichocarpa	histone deacetylase	7e-12	1.03e-06	6.73e-06	2.71468	0.0435612
Contig33360	XP_003538899	Vitis vinifera	MYST-like histone acetyltransferase 1	0	3.76e-06	1.21e-05	1.68246	6.45e-14
Contig12182	XP_003626260	Vitis vinifera	methyl-CpG-binding domain-containing protein 9-like	4e-07	1.81e-06	5.55e-06	1.62074	0.0242637
117258	NP_177135	Ricinus communis	histone-lysine n-methyltransferase, suvh, putative	1e-16	4.78e-06	1.08e-05	1.17313	2.48e-05
Contig17986	XP_002283355	Vitis vinifera	methyl-CpG-binding domain-containing protein 9-like	2e-21	4.37e-06	8.98e-06	1.03919	0.017332
Contig21825	XP_002283355	Vitis vinifera	methyl-CpG-binding domain-containing protein 9-like	6e-07	6.95e-05	0.000101879	0.551043	6.45e-45
Contig30138	XP_002283355	Populus trichocarpa	histone ubiquitination proteins group	8e-87	0.000395518	0.000505153	0.352976	3.51e-38
239423	XP_002283355	Vitis vinifera	histone deacetylase 15-like	4e-154	2.18e-05	2.42e-05	0.146714	0.00656689
Contig17594	NP_197042	Vitis vinifera	histone deacetylase 5-like	0	3.13e-05	3.29e-05	0.0689852	0.0152809
237498	NP_197042	Vitis vinifera	DNA (cytosine-5)-methyltransferase CMT3-like	1e-28	3.9e-05	2.8e-05	-0.47733	0.0115684
239039	NP_196966	Vitis vinifera	histone-lysine N-methyltransferase, H3 lysine-9 specific SUVH1	2e-130	1.88e-05	1.34e-05	-0.490546	0.0334719
Contig29113	XP_002515552	Vitis vinifera	histone deacetylase 15-like	2e-143	1.61e-05	1.09e-05	-0.568237	0.0219555
Contig20416	XP_002305346	Physcomitrella patens subsp. patens	histone acetyltransferase	3e-119	1.98e-05	1.32e-05	-0.580594	0.0224263
Contig22004	XP_002305346	Physcomitrella patens subsp. patens	histone H3 methyltransferase complex and RNA cleavage factor II complex, subunit SWD2	1e-55	5.7e-05	3.78e-05	-0.592924	0.033076
Contig22030	XP_002305346	Vitis vinifera	histone-lysine N-methyltransferase SUVR2-like	2e-125	1.54e-05	9.73e-06	-0.66492	0.030686
Contig25283	XP_002305346	Ricinus communis	histone-lysine n-methyltransferase, suvh, putative	0	1.02e-05	6.33e-06	-0.691795	0.0302682
Contig27090	XP_002300046	Medicago truncatula	DNA (cytosine-5)-methyltransferase 3A	2e-31	1.81e-05	1.12e-05	-0.696562	1.28e-06
241221	XP_002305346	Arabidopsis thaliana	histone-lysine N-methyltransferase	2e-14	1.99e-05	1.07e-05	-0.891459	1.91e-11
Contig30733	NP_193150	Arabidopsis thaliana	histone acetyltransferase type B catalytic subunit	4e-71	3.27e-05	1.74e-05	-0.912095	6.14e-08
16006	NP_193150	Vitis vinifera	lysine-specific histone demethylase 1 homolog 2-like	8e-34	2.52e-05	1.32e-05	-0.925757	0.00290877
Contig4599	AAM62513	Populus trichocarpa	histone acetyltransferase	1e-119	9.51e-06	4.54e-06	-1.06848	0.026705
Contig7762	XP_002264500	Glycine max	histone-lysine N-methyltransferase ATXR3-like	3e-61	1.82e-05	8.61e-06	-1.07886	0.0397052
Contig17483	XP_002274643	Vitis vinifera	methyl-CpG-binding domain-containing protein 9-like	1e-38	1.26e-05	5.88e-06	-1.10121	0.0282289
Contig17907	XP_002274643	Physcomitrella patens subsp. patens	HD2 type histone deacetylase	3e-19	8.34e-05	3.83e-05	-1.12182	2.37e-27
Contig18932	XP_002274643	Ricinus communis	lysine-specific histone demethylase, putative	6e-07	1.22e-05	5.58e-06	-1.12435	0.0219082
Contig21120	XP_002264500	Vitis vinifera	methyl-CpG-binding domain-containing protein 9-like	4e-56	7.89e-06	3.59e-06	-1.13888	0.00127044
Contig28550	NP_563971	Vitis vinifera	methyl-CpG-binding domain-containing protein 9-like	2e-43	7.18e-06	3.07e-06	-1.22536	0.00254363
Contig29470	NP_974253	Arabidopsis thaliana	histone acetyltransferase type B catalytic subunit	9e-07	1.66e-05	7e-06	-1.24229	0.0272452
5323	XP_002274643	Populus trichocarpa	histone acetyltransferase	7e-142	7.21e-06	3.05e-06	-1.24296	0.0175599
44942	XP_002264500	Populus trichocarpa	histone deacetylase	1e-16	4.65e-05	1.83e-05	-1.34556	3.74e-09
208594	XP_002274643	Ricinus communis	lysine-specific histone demethylase, putative	3e-124	1.46e-05	5.6e-06	-1.37665	5.45e-06
238391	XP_002274643	Physcomitrella patens subsp. patens	histone-lysine N-methyltransferase-like protein	1e-33	1.13e-05	4.2e-06	-1.42379	0.0150181
239458	XP_002274643	Vitis vinifera	histidine protein methyltransferase 1 homolog	1e-27	7.19e-06	2.29e-06	-1.64968	0.0275758
242721	XP_002264500	Physcomitrella patens subsp. patens	HD2 type histone deacetylase	5e-21	9.91e-06	2.59e-06	-1.93734	1.72e-08
Contig21035	XP_002264228	Vitis vinifera	histone deacetylase HDT1-like	4e-17	2.05e-05	5.3e-06	-1.95022	5.41e-06
90178	NP_193441	Arabidopsis thaliana	DNA (cytosine-5)-methyltransferase 1	2e-61	2.85e-05	7.13e-06	-1.99995	3.03e-08
Contig25717	XP_001769050	Ricinus communis	histone-lysine n-methyltransferase, suvh, putative	4e-69	6.66e-06	1.33e-06	-2.32003	0.000243377
Contig19089	XP_001693810	Zea mays	histone-lysine N-methyltransferase EZ1	3e-30	8.5e-06	1.44e-06	-2.5643	5.91e-05
117171	XP_001693149	Vitis vinifera	DNA (cytosine-5)-methyltransferase CMT3-like	4e-95	4.58e-05	6.8e-06	-2.74968	1.19e-41
Contig17345	NP_974368	Populus trichocarpa	DNA methyltransferase	7e-50	2.44e-05	3.27e-06	-2.89943	4.11e-17
19460	XP_001766471	Populus trichocarpa	DNA methyltransferase	8e-47	1.94e-05	2.56e-06	-2.92264	1.12e-09
Contig4310	XP_003522568	Populus trichocarpa	DNA methyltransferase	1e-61	1.36e-05	1.4e-06	-3.2826	2.06e-10
Contig30605	NP_566010	Populus trichocarpa	DNA methyltransferase	4e-145	2.8e-05	2.46e-06	-3.50874	9.92e-31
Contig3603	NP_849969	Vitis vinifera	histone deacetylase 6-like	9e-17	8.64e-06	6e-07	-3.84801	0.000118555
Contig18593	NP_849969	Glycine max	histone-lysine N-methyltransferase ATXR6-like	7e-63	9.22e-06	5.54e-07	-4.05727	0.00113895
Contig7567	XP_003531125	Vitis vinifera	histone deacetylase 6-like	0	6.71e-07	2.96e-59	-173.922	0.0151199
Contig18904	XP_002272781	Medicago truncatula	DNA (cytosine-5)-methyltransferase	3e-14	2.89e-06	0	#NUM!	n.s.
Contig29534	XP_002283013	Vitis vinifera	DNA (cytosine-5)-methyltransferase 1B-like	5e-34	9.41e-06	4.48e-06	-1.06893	n.s.
Contig9889	XP_002268621	Glycine max	DNA (cytosine-5)-methyltransferase 1-like	0	2.4e-05	2.23e-05	-0.108756	n.s.
Contig10665	XP_002274324	Arabidopsis thaliana	DNA (cytosine-5)-methyltransferase CMT3	3e-10	4.76e-06	1.89e-06	-1.33395	n.s.
Contig13294	XP_003526312	Vitis vinifera	DNA (cytosine-5)-methyltransferase CMT3-like	6e-06	5.64e-06	0	#NUM!	n.s.
Contig5655	XP_003526312	Vitis vinifera	DNA (cytosine-5)-methyltransferase CMT3-like	9e-28	0	0	#DIV/0!	n.s.
28617	XP_003518664	Arabidopsis thaliana	DNA (cytosine-5)-methyltransferase DRM1	2e-08	1.06e-05	8.08e-06	-0.386921	n.s.
Contig20514	XP_002278164	Arabidopsis thaliana	DNA (cytosine-5)-methyltransferase DRM1	3e-06	2.3e-06	1.83e-06	-0.325852	n.s.
Contig27061	XP_002278164	Arabidopsis thaliana	DNA (cytosine-5)-methyltransferase DRM2	7e-09	6.45e-116	0	#NUM!	n.s.
Contig31702	XP_002278164	Ricinus communis	DNA (cytosine-5)-methyltransferase, putative	1e-57	1.24e-05	1.61e-05	0.380821	n.s.
33318	XP_002278164	Populus trichocarpa	DNA methyltransferase	3e-49	5.89e-06	7.62e-06	0.371693	n.s.
Contig18195	NP_001105078	Populus trichocarpa	DNA methyltransferase	9e-72	5.31e-06	4.26e-06	-0.318162	n.s.
5982	XP_003561048	Arabidopsis thaliana	DNA methyltransferase 2	3e-17	9.66e-06	7.57e-06	-0.352107	n.s.
Contig13357	XP_002270320	Arabidopsis thaliana	DNA methyltransferase 2	1e-14	1.73e-05	0	#NUM!	n.s.
Contig18570	XP_002282057	Arabidopsis thaliana	DNA methyltransferase PMT1-like protein	2e-23	1.43e-05	1.59e-05	0.15182	n.s.
Contig22299	XP_002282057	Vitis vinifera	methyl-CpG-binding domain-containing protein 9-like	9e-39	1.28e-05	7.5e-06	-0.776471	n.s.
248231	XP_002270320	Vitis vinifera	methyl-CpG-binding domain-containing protein 9-like	3e-09	1.43e-05	1.36e-05	-0.0652821	n.s.
Contig7246	NP_974212	Arabidopsis thaliana	methyl-CPG-binding domain 10	5e-34	0.000142651	0.000134616	-0.0836477	n.s.
Contig14268	XP_003569925	Arabidopsis thaliana	methyl-CpG-binding domain protein 4	8e-46	7.41e-05	7.36e-05	-0.00918153	n.s.
Contig7077	XP_003519911	Vitis vinifera	methyl-CpG-binding domain-containing protein 9-like	4e-13	9.59e-06	0	#NUM!	n.s.
Contig26612	XP_002269759	Vitis vinifera	methyl-CpG-binding domain-containing protein 9-like	2e-10	0	0	#DIV/0!	n.s.
7499	XP_003519911	Vitis vinifera	methyl-CpG-binding domain-containing protein 9-like	1e-12	3.68e-06	4.76e-06	0.371837	n.s.
113116	NP_001149253	Arabidopsis thaliana	Histone H3 K4-specific methyltransferase SET7/9 family protein	6e-06	0	0	#DIV/0!	n.s.
Contig31499	XP_002278728	Chlamydomonas reinhardtii	histone methyltransferase	1e-13	3.33e-05	3.3e-05	-0.011729	n.s.
116483	XP_002278728	Chlamydomonas reinhardtii	histone methyltransferase	2e-08	5.06e-07	1.27e-114	-357.436	n.s.
53241	XP_002278447	Physcomitrella patens subsp. patens	histone-lysine N-methyltransferase	3e-08	1.06e-05	1.62e-06	-2.71416	n.s.
Contig32101	XP_003517399	Glycine max	histone-lysine N-methyltransferase ASHH2-like	2e-21	1.39e-05	9.26e-06	-0.588585	n.s.
Contig31839	XP_002282386	Arabidopsis thaliana	histone-lysine N-methyltransferase ASHH3	3e-60	3.12e-06	3.58e-06	0.197176	n.s.
Contig31021	XP_002512832	Arabidopsis thaliana	histone-lysine N-methyltransferase ASHR1	4e-16	8.89e-06	1.87e-05	1.07453	n.s.
113181	XP_002512832	Arabidopsis thaliana	histone-lysine N-methyltransferase ASHR1	6e-15	2.77e-05	2.68e-05	-0.0472593	n.s.
241289	XP_002539868	Glycine max	histone-lysine N-methyltransferase ASHR2-like	5e-113	3.82e-05	2.92e-05	-0.385489	n.s.
Contig9444	XP_001758752	Vitis vinifera	histone-lysine N-methyltransferase ASHR3	3e-23	6.72e-06	2.37e-06	-1.50503	n.s.
Contig6584	XP_002273083	Vitis vinifera	histone-lysine N-methyltransferase ATX1-like	1e-140	1.45e-05	1.41e-05	-0.037277	n.s.
Contig10230	XP_002273083	Vitis vinifera	histone-lysine N-methyltransferase ATX2-like	0	1.07e-05	9.96e-06	-0.104103	n.s.
Contig16369	NP_176471	Vitis vinifera	histone-lysine N-methyltransferase ATXR2-like	1e-131	1.51e-05	1.48e-05	-0.0279241	n.s.
Contig16973	XP_002510487	Glycine max	histone-lysine N-methyltransferase ATXR3-like	4e-43	1.26e-05	1.6e-05	0.345843	n.s.
Contig19206	XP_002281860	Vitis vinifera	histone-lysine N-methyltransferase CLF-like	2e-107	1.18e-05	8.11e-06	-0.542358	n.s.
Contig20900	XP_002510487	Vitis vinifera	histone-lysine N-methyltransferase CLF-like	2e-84	2.74e-05	1.97e-05	-0.481619	n.s.
Contig22604	XP_002273083	Vitis vinifera	histone-lysine N-methyltransferase CLF-like	3e-23	8.71e-06	3.69e-06	-1.23895	n.s.
Contig25908	XP_002273083	Vitis vinifera	histone-lysine N-methyltransferase CLF-like	4e-139	1.71e-05	1.35e-05	-0.342077	n.s.
Contig30804	XP_002273083	Brachypodium distachyon	histone-lysine N-methyltransferase EZ1-like	1e-16	0	0	#DIV/0!	n.s.
31273	XP_002281860	Vitis vinifera	histone-lysine N-methyltransferase SUVR2-like	4e-12	8.12e-06	4.98e-06	-0.705094	n.s.
83552	NP_176471	Vitis vinifera	histone-lysine N-methyltransferase SUVR2-like	8e-38	1.27e-05	7.94e-06	-0.675897	n.s.
86310	XP_002510487	Vitis vinifera	histone-lysine N-methyltransferase SUVR2-like	7e-97	2.21e-06	2.61e-06	0.24099	n.s.
236989	XP_002510487	Arabidopsis thaliana	histone-lysine N-methyltransferase SUVR3	3e-17	6.4e-06	7.49e-06	0.22643	n.s.
238425	XP_002281860	Brachypodium distachyon	histone-lysine N-methyltransferase SUVR3-like	7e-34	1.25e-05	3.52e-06	-1.8211	n.s.
245739	XP_002510487	Glycine max	histone-lysine N-methyltransferase SUVR5-like	5e-57	1.11e-05	7.15e-06	-0.62863	n.s.
247965	XP_002510487	Vitis vinifera	histone-lysine N-methyltransferase SUVR5-like	4e-07	6.31e-06	1.12e-05	0.825781	n.s.
Contig5631	XP_002306812	Glycine max	histone-lysine N-methyltransferase SUVR5-like	4e-22	9.37e-06	4.45e-06	-1.07537	n.s.
Contig10291	XP_001775054	Zea mays	histone-lysine N-methyltransferase, H3 lysine-36 and H4 lysine-20specific	2e-06	6.26e-06	8.5e-07	-2.88152	n.s.
Contig11485	XP_003527541	Vitis vinifera	histone-lysine N-methyltransferase, H3 lysine-9 specific SUVH1	9e-60	1.23e-05	1.29e-05	0.0639686	n.s.
Contig13866	NP_200485	Vitis vinifera	histone-lysine N-methyltransferase, H3 lysine-9 specific SUVH5-like	3e-09	0	0	#DIV/0!	n.s.
Contig16748	NP_200485	Glycine max	histone-lysine N-methyltransferase, H3 lysine-9 specific SUVH6-like	2e-160	1.17e-05	1.03e-05	-0.190111	n.s.
Contig17067	XP_002285829	Vitis vinifera	histone-lysine N-methyltransferase, H3 lysine-9, H3 lysine-27, H4 lysine-20 and cytosine specific SUVH2	7e-115	1.18e-05	1.27e-05	0.105523	n.s.
Contig17891	XP_002285829	Vitis vinifera	lysine-specific histone demethylase 1 homolog 3-like	3e-96	1.35e-05	1.29e-05	-0.0639637	n.s.
Contig24911	XP_002306812	Vitis vinifera	lysine-specific histone demethylase 1 homolog 3-like	1e-23	0	0	#DIV/0!	n.s.
Contig25367	XP_001775054	Arabidopsis thaliana	Lysine-specific histone demethylase 1-1	1e-27	1.45e-05	1.58e-05	0.133238	n.s.
Contig28472	XP_001751239	Vitis vinifera	lysine-specific histone demethylase 1 homolog 2-like	4e-18	3.47e-06	0	#NUM!	n.s.
235967	XP_002306812	Vitis vinifera	lysine-specific histone demethylase 1 homolog 3-like	8e-35	1.27e-05	6.47e-06	-0.977197	n.s.
247814	XP_002285829	Vitis vinifera	lysine-specific histone demethylase 1 homolog 3-like	4e-142	1.34e-05	1.13e-05	-0.246298	n.s.
Contig3287	XP_003538135	Vitis vinifera	lysine-specific histone demethylase 1 homolog 3-like	8e-52	1.11e-05	1.23e-05	0.151069	n.s.
Contig4133	XP_002280859	Arabidopsis thaliana	Lysine-specific histone demethylase 1-1	3e-09	7.27e-05	0	#NUM!	n.s.
Contig10218	AAX92703	Ricinus communis	lysine-specific histone demethylase, putative	8e-52	2.1e-05	1.53e-05	-0.454355	n.s.
Contig14881	XP_002277237	Ricinus communis	lysine-specific histone demethylase, putative	2e-35	0	3.91e-07	#DIV/0!	n.s.
Contig16444	XP_002270966	Vitis vinifera	lysine-specific histone demethylase 1 homolog 2-like	3e-26	3.96e-110	9.08e-07	343.357	n.s.
Contig17086	XP_001783065	Ricinus communis	lysine-specific histone demethylase, putative	5e-17	4.44e-06	1.56e-06	-1.5109	n.s.
Contig19564	XP_002267516	Physcomitrella patens subsp. patens	histone acetyltransferase	4e-99	2.61e-05	2.14e-05	-0.288481	n.s.
Contig20046	XP_002274270	Glycine max	MYST-like histone acetyltransferase 1-like	2e-93	2.7e-05	2.7e-05	-0.000537065	n.s.
Contig21159	XP_002283371	Vitis vinifera	MYST-like histone acetyltransferase 1	4e-124	1.66e-05	1.89e-05	0.192199	n.s.
Contig25754	XP_002277742	Vitis vinifera	MYST-like histone acetyltransferase 1	0	2.69e-05	2.28e-05	-0.243108	n.s.
Contig27445	XP_002277237	Physcomitrella patens subsp. patens	histone acetyltransferase	8e-168	3.08e-05	2.15e-05	-0.520183	n.s.
Contig29384	XP_002283371	Populus trichocarpa	histone acetyltransferase	2e-92	4.64e-06	5.92e-06	0.353349	n.s.
Contig29966	XP_002326411	Glycine max	histone deacetylase 9-like	0	1.66e-05	1.81e-05	0.126206	n.s.
Contig30806	XP_002274270	Picea abies	histone deacetylase	3e-17	4.02e-05	2.47e-05	-0.701715	n.s.
Contig31084	XP_002311786	Vitis vinifera	histone deacetylase 8	3e-58	1.93e-05	1.91e-05	-0.0138581	n.s.
Contig31427	XP_001753166	Physcomitrella patens subsp. patens	class I RPD3 type histone deacetylase protein	0	1.53e-05	1.39e-05	-0.139018	n.s.
Contig32420	XP_003549603	Vitis vinifera	histone deacetylase 14	4e-117	1.55e-05	1.37e-05	-0.177743	n.s.
Contig33668	XP_002283371	Vitis vinifera	histone deacetylase 19-like	4e-72	1.01e-05	1.5e-05	0.57581	n.s.
109603	XP_002281317	Vitis vinifera	histone deacetylase 2	1e-143	2.12e-05	1.73e-05	-0.29414	n.s.
111137	XP_002527496	Vitis vinifera	histone deacetylase 8	5e-85	1.57e-05	1.64e-05	0.0643665	n.s.
117084	XP_001783065	Vitis vinifera	histone deacetylase 19-like	3e-92	1.44e-05	1.6e-05	0.153376	n.s.
120154	XP_001753166	Populus trichocarpa	SIN3 component, histone deacetylase complex	2e-104	8.23e-06	6.33e-06	-0.378309	n.s.
238624	XP_002267516	Glycine max	histone deacetylase 6-like	0	4.18e-05	4.19e-05	0.00409744	n.s.
245417	XP_002313564	Vitis vinifera	histone deacetylase 19-like	0	1.97e-05	2.04e-05	0.0559214	n.s.
247652	XP_002527496	Ricinus communis	histone deacetylase hda2, putative	7e-36	8.69e-06	6.09e-06	-0.512617	n.s.
247868	XP_002281317	Physcomitrella patens subsp. patens	class I RPD3 type histone deacetylase protein	1e-45	3.43e-06	2.79e-06	-0.299576	n.s.
249609	XP_001783065	Ricinus communis	histone deacetylase hda2, putative	2e-26	7.63e-06	1.17e-05	0.612548	n.s.
Contig22197	XP_002319717	Physcomitrella patens subsp. patens	class I RPD3 type histone deacetylase protein	1e-24	5.35e-181	0	#NUM!	n.s.
187470	XP_002319717	Populus trichocarpa	histone ubiquitination proteins group	9e-41	0	2.86e-06	#DIV/0!	n.s.
