# Supplementary material for: Deep Sequencing Reveals Transcriptome Re-Programming of Taxus × media Cells to the Elicitation with Methyl Jasmonate
Source: PLoS One. 2013 Apr 30;8(4):e62865. doi: 10.1371/journal.pone.0062865 (PMC3639896; doi:10.1371/journal.pone.0062865)
Supplement: Table S7 — Genes involved in biosynthesis of jasmonic acid and ethylene and expression level comparison between nonelicited and elicited cultures. (XLS) [file pone.0062865.s009.xls]

## Sheet: Table S7
Supplemental Table 7. Genes involved in biosynthesis of jasmonic acid and ethylene and expression level comparison between nonelicited and elicited cultures
Note: “#DIV/0!" and "#NUM!" indicate that the estimated transcripts per million of genes are zero in the nonelicited and elicited cells, respecitvely. "n.s." indicates that the adjusted p-value is not significant.
Taxus IDs	Hit IDs	Hit species	Putative function	Abbr.	Evalue against nr db	Estimated transcripts per million in the nonelicited cells	Estimated transcripts per million in the elicited cells	LOG2 fold change	Adjusted p-value
239327	XP_002512386	Ricinus communis	lipoxygenase, putative	LOX	8e-37	0	3.83e-06	#DIV/0!	0.00436398
129867	XP_002302453	Populus trichocarpa	cytochrome P450 allene oxide synthase	AOS	1e-08	0	2.13e-05	#DIV/0!	0.00812168
169930	XP_002278007	Vitis vinifera	linoleate 9S-lipoxygenase 5, chloroplastic	LOX	1e-26	0	6.65e-06	#DIV/0!	0.00812168
Contig32537	CAA63266	Arabidopsis thaliana	allene oxide synthase	AOS	3e-54	3.99e-07	1.49e-05	5.22591	2.41e-09
Contig29588	XP_002284535	Vitis vinifera	linoleate 9S-lipoxygenase 5	LOX	0	3.82e-06	0.000124708	5.02818	0
248726	XP_002284535	Vitis vinifera	linoleate 9S-lipoxygenase 5	LOX	1e-68	2.29e-07	5.73e-06	4.64542	1.84e-06
Contig32858	ACU30142	Camellia sinensis	allene oxide synthase	AOS	4e-42	7.76e-07	1.03e-05	3.72833	1.2e-10
Contig11373	AAV87151	Solanum tuberosum	methyl jasmonate esterase	MJE	3e-31	1.1044e-05	6.25686e-05	2.50217	6.34e-14
Contig16235	NP_001105234	Zea mays	ACC oxidase	ACO	2e-32	0.000408201	0.00187506	2.19958	0
67208	AEU04516	Taxus wallichiana var. chinensis	lipoxygenase 1	LOX	3e-50	6.02e-06	5.41e-07	-3.47602	0.0077199
46400	XP_002284535	Vitis vinifera	linoleate 9S-lipoxygenase 5	LOX	7e-28	9.39e-06	0	#NUM!	0.00812168
Contig24581	XP_002278007	Vitis vinifera	linoleate 9S-lipoxygenase 5, chloroplastic	LOX	2e-07	0	1.11e-05	#DIV/0!	n.s.
50798	NP_175900	Arabidopsis thaliana	lipoxygenase 1	LOX	1e-14	0	7.04e-06	#DIV/0!	n.s.
92557	XP_002516771	Ricinus communis	lipoxygenase, putative	LOX	4e-10	0	0	#DIV/0!	n.s.
227701	XP_002284535	Vitis vinifera	linoleate 9S-lipoxygenase 5	LOX	8e-11	3.89e-06	7.21e-05	4.21262	n.s.
Contig24085	XP_002530384	Ricinus communis	Allene oxide cyclase 4, chloroplast precursor, putative	AOC	1e-61	2.21e-05	8.17e-05	1.88418	n.s.
Contig29761	XP_002285653	Vitis vinifera	3-ketoacyl-CoA thiolase 2, peroxisomal isoform 1	KAT	0	8.1e-05	0.000290333	1.84189	n.s.
Contig31659	XP_002273258	Vitis vinifera	linoleate 13S-lipoxygenase 3-1, chloroplastic	LOX	0	2.04e-05	6.26e-05	1.62053	n.s.
Contig10337	AEU04516	Taxus wallichiana var. chinensis	lipoxygenase 1	LOX	5e-74	2.42e-06	4.34e-06	0.843079	n.s.
Contig33624	XP_002525155	Ricinus communis	acyl-CoA oxidase, putative	ACX	0	1.02e-05	1.82e-05	0.832179	n.s.
Contig33249	ACH60103	Pseudotsuga menziesii	ACC oxidase	ACO	4e-045	6.79315e-06	1.15008e-05	0.759583	n.s.
Contig32572	XP_002889597	Arabidopsis lyrata subsp. lyrata	acyl-CoA oxidase ACX3	ACX	0	1.83e-05	2.91e-05	0.670282	n.s.
Contig26122	XP_002265505	Vitis vinifera	lipoxygenase 6, choloroplastic	LOX	2e-27	7.62e-05	0.000119048	0.644304	n.s.
Contig15086	AEU04516	Taxus wallichiana var. chinensis	lipoxygenase 1	LOX	3e-146	6.78e-06	9.97e-06	0.556884	n.s.
Contig29338	XP_002265505	Vitis vinifera	lipoxygenase 6, choloroplastic	LOX	0	4.78e-05	6.6e-05	0.465977	n.s.
Contig12934	AAW78691	Solanum cheesmaniae	peroxisomal acyl-CoA oxidase 1A	ACX	0	5.05e-05	6.79e-05	0.428903	n.s.
Contig19933	NP_199079	Arabidopsis thaliana	allene oxide synthase	AOS	1e-149	4.91e-05	6.39e-05	0.381002	n.s.
Contig1767	XP_003608684	Medicago truncatula	Peroxisomal acyl-CoA oxidase 1A	ACX	0	2.8e-05	2.62e-05	-0.0921028	n.s.
108333	NP_001105003	Zea mays	lipoxygenase	LOX	2e-24	1.13e-05	2.45e-06	-2.20998	n.s.
2826	AEU04516	Taxus wallichiana var. chinensis	lipoxygenase 1	LOX	9e-48	5.26e-06	7.67e-07	-2.7756	n.s.
28646	AEU04516	Taxus wallichiana var. chinensis	lipoxygenase 1	LOX	3e-08	8.82e-06	0	#NUM!	n.s.
78354	NP_001105234	Zea mays	ACC oxidase	ACO	7e-15	0.000713661	0	#NUM!	n.s.
