# Supplementary material for: Deep Sequencing Reveals Transcriptome Re-Programming of Taxus × media Cells to the Elicitation with Methyl Jasmonate
Source: PLoS One. 2013 Apr 30;8(4):e62865. doi: 10.1371/journal.pone.0062865 (PMC3639896; doi:10.1371/journal.pone.0062865)
Supplement: Table S9 — Genes involved in main chain of terpenoid backbone biosynthesis and expression level comparison between nonelicited and elicited cultures. (XLS) [file pone.0062865.s011.xls]

## Sheet: Table S9
Supplemental Table 9. Genes involved in main chain of terpenoid backbone biosynthesis and expression level comparison between nonelicited and elicited cultures
Note: "n.s." indicates that the adjusted p-value is not significant.
Taxus_ID	Taxus_length	Subject_ID	Subject_length	Subject_species	Annotation	Abrreviation	Score	Evalue	Identities	Estimated transcripts per million in the nonelicited cells	Estimated transcripts per million in the elicited cells	LOG2 fold change	Adjusted p-value
237932	2097	AAS89342.1	742	Taxus x media	1-deoxy-D-xylulose-5-phosphate synthase	DXS	688	0	0.99	7.12e-07	4.57e-05	6.00456	5.39e-210
Contig30899	2095	AAD16018.1	393	Taxus canadensis	Geranylgeranyl diphosphate synthase	GGPPS	719	0	0.99	3.55e-05	0.00066749	4.23475	0
Contig29438	3160	AAS89342.1	742	Taxus x media	1-deoxy-D-xylulose-5-phosphate synthase	DXS	1374	0	0.98	2.39e-05	0.000374626	3.96983	0
Contig22315	1409	ABU44490.1	474	Taxus x media	4-hydroxy-3-methylbut-2-enyl diphosphate reductase	IDS	461	1e-127	0.99	1.88e-05	0.00011435	2.6042	7.01e-187
Contig33460	2047	AAT47184.1	477	Taxus cuspidata	1-deoxy-D-xylulose-5-phosphate reductoisomerase	DXR	869	0	0.99	1.43e-05	7.64e-05	2.41589	3.63e-175
Contig28325	1103	ABB88956.1	247	Taxus x media	2-C-methyl-D-erythritol 2,4-cyclodiphosphate synthase	MCS	396	3e-108	0.94	2.49e-05	0.000123116	2.30415	6.78e-132
Contig25640	617	ABU44490.1	474	Taxus x media	4-hydroxy-3-methylbut-3-enyl diphosphate reductase	IDS	376	1e-102	0.99	1.48e-05	7.18e-05	2.28147	1.18e-35
Contig26664	1909	AAZ80384.1	433	Ginkgo biloba	4-diphosphocytidyl-2-C-methyl-D-erythritol kinase	CMK	537	3e-150	0.71	2.37e-05	0.000109295	2.20611	3.68e-210
Contig33194	2867	ABB78087.1	741	Ginkgo biloba	4-hydroxy-3-methylbut-2-enyl diphosphate synthase	HDS	1239	0	0.87	4.81e-05	0.000218387	2.18212	0
Contig33656	1842	NP_851150.1	405	Arabidopsis thaliana	acetyl-CoA acetyltransferase	AACT	589	5e-166	0.81	3.2e-05	0.000122343	1.93417	5.87e-194
Contig33419	1924	ADR65111.1	387	Catharanthus roseus	mevalonate kinase	MK	383	6e-104	0.61	3.86e-05	3.39e-05	-0.18715	n.s.
Contig31241	2063	AAT73206.1	476	Taxus x media	hydroxymethylglutaryl-CoA synthase	HMGS	944	0	0.99	3.65e-05	3.73e-05	0.0308908	n.s.
Contig31135	593	AAQ82685.1	595	Taxus x media	3-hydroxy-3-methylglutaryl-coenzyme A reductase	HMGR	210	9e-53	0.85	2.92e-05	2.94e-05	0.0076947	n.s.
Contig29782	3454	AAQ84169.1	717	Pueraria montana var. lobata	1-deoxy-D-xylulose-5-phosphate synthase	DXS	650	0	0.7	1.28e-05	3.29e-05	1.3569	n.s.
Contig29450	1285	XP_002275808.1	508	Vitis vinifera	phosphomevalonate kinase	PMK	280	5e-73	0.6	2.23e-05	2.13e-05	-0.0681606	n.s.
Contig29394	529	AAS89341.1	717	Ginkgo biloba	1-deoxy-D-xylulose-5-phosphate synthase	DXS	244	4e-70	0.89	7.18e-06	6.08e-06	-0.238543	n.s.
Contig29085	1729	AAQ82685.1	595	Taxus x media	3-hydroxy-3-methylglutaryl-coenzyme A reductase	HMGR	912	0	0.97	1.72e-05	2.36e-05	0.456078	n.s.
Contig28324	922	ABU48537.1	241	Taxus x media	2-C-methyl-D-erythritol 4-phosphate cytidylyltransferase	MCT	239	6e-94	0.99	5.3e-06	4.28e-06	-0.306858	n.s.
Contig28034	816	AAV32433.1	430	Ginkgo biloba	diphosphomevalonate decarboxylase	MVD	234	2e-59	0.78	2.2e-05	3.98e-05	0.855091	n.s.
Contig26779	1458	ACA21462.1	385	Picea abies	Geranylgeranyl diphosphate synthase	GGPPS	508	1e-141	0.74	6.22e-05	5.17e-05	-0.267462	n.s.
Contig25107	298	ACC54557.1	707	Pinus densiflora	1-deoxy-D-xylulose-5-phosphate synthase	DXS	173	1e-41	0.93	1.22e-05	9.51e-06	-0.35916	n.s.
Contig22056	1265	XP_002275808.1	508	Vitis vinifera	phosphomevalonate kinase	PMK	338	2e-90	0.6	1.14e-05	1.84e-05	0.697801	n.s.
Contig21173	859	ACJ67021.1	707	Pinus taeda	1-deoxy-D-xylulose-5-phosphate synthase	DXS	434	1e-132	0.91	3.49e-06	6.08e-06	0.802197	n.s.
Contig20479	882	AAV32433.1	430	Ginkgo biloba	diphosphomevalonate decarboxylase	MVD	399	3e-109	0.9	3.74e-05	3.84e-05	0.0396308	n.s.
Contig20426	1080	CAC20852.1	416	Quercus robur	geranyl diphosphate synthase	GPPS	236	5e-76	0.78	5.54e-06	1.02e-05	0.8828	n.s.
Contig19547	790	AAV32433.1	430	Ginkgo biloba	diphosphomevalonate decarboxylase	MVD	234	2e-59	0.78	1.32e-05	1.32e-05	-0.00107879	n.s.
Contig18565	401	AAT73206.1	476	Taxus x media	hydroxymethylglutaryl-CoA synthase	HMGS	231	3e-59	0.85	4.64e-06	4.72e-06	0.0232	n.s.
Contig17883	1849	AAQ82685.1	595	Taxus x media	3-hydroxy-3-methylglutaryl-coenzyme A reductase	HMGR	887	0	0.96	3.27e-05	3.76e-05	0.199886	n.s.
Contig16316	1309	ACU56978.1	312	Pinus taeda	isopentenyl-diphosphate delta-isomerase	IPI	432	7e-119	0.84	6.17e-05	7.92e-05	0.361188	n.s.
Contig16159	247	ACA21459.1	427	Picea abies	geranyl diphosphate synthase	GPPS	111	5e-23	0.66	1.45e-05	2.43e-05	0.742929	n.s.
Contig15260	1415	ABU48538.1	312	Taxus x media	2-C-methyl-D-erythritol 4-phosphate cytidylyltransferase	MCT	616	3e-174	0.99	2.25e-05	3.57e-05	0.667144	n.s.
Contig14720	559	BAF98284.1	503	Hevea brasiliensis	phosphomevalonate kinase	PMK	167	8e-40	0.55	2.84e-05	5.19e-05	0.871161	n.s.
Contig14269	1219	AAS19931.1	351	Taxus x media	farnesyl diphosphate synthase	FPS	710	0	0.99	2.25e-05	3e-05	0.41809	n.s.
118587	360	AAD16018.1	393	Taxus canadensis	Geranylgeranyl diphosphate synthase	GGPPS	88	4e-16	0.61	3.08e-05	1.52e-05	-1.0157	n.s.
116538	319	ABU48537.1	241	Taxus x media	2-C-methyl-D-erythritol 4-phosphate cytidylyltransferase	MCT	147	3e-43	0.99	1.13e-05	4.56e-06	-1.30425	n.s.
115227	622	ACJ67021.1	707	Pinus taeda	1-deoxy-D-xylulose-5-phosphate synthase	DXS	248	3e-92	0.92	2.87e-06	7.18e-07	-2.0003	n.s.
