# Supplementary material for: Deep Sequencing Reveals Transcriptome Re-Programming of Taxus × media Cells to the Elicitation with Methyl Jasmonate
Source: PLoS One. 2013 Apr 30;8(4):e62865. doi: 10.1371/journal.pone.0062865 (PMC3639896; doi:10.1371/journal.pone.0062865)
Supplement: Table S10 — Genes involved in paclitaxel biosynthesis and expression level comparison between nonelicited and elicited cultures. (XLS) [file pone.0062865.s012.xls]

## Sheet: Table S10
Supplemental Table 10. Genes involved in paclitaxel biosynthesis and expression level comparison between nonelicited and elicited cultures
Note: “#DIV/0!" and "#NUM!" indicate that the estimated transcripts per million of genes are zero in the nonelicited and elicited cells, respecitvely. "n.s." indicates that the adjusted p-value is not significant.Unique sequences showing more than 90% identity with reported genes are in pink color.
Query_ID	Query_length	Subject_ID	Subject_length	Hit species	Anno.	Abbr.	Score	Evalue	Identities	Estimated transcripts per million in the nonelicited cells	Estimated transcripts per million in the elicited cells	LOG2 fold change	Adjusted p-value
242520	461	AAU89980.1	442	Taxus cuspidata	taxadien-5α-ol-O-acetyl transferase	TAT	252	2e-65	0.82	0	0.000106377	#DIV/0!	2.99e-73
Contig33713	337	Q9FPW3.1	440	Taxus cuspidata	taxane 2α-O-benzoyltransferase	TBT	194	3e-48	0.96	0	7.8e-05	#DIV/0!	1.4e-30
248931	359	AEO45957.1	440	Taxus cuspidata	taxane 2α-O-benzoyltransferase	TBT	202	2e-50	0.82	0	3.45e-05	#DIV/0!	6.79e-15
249841	418	AAT47183.1	485	Taxus cuspidata	Taxane 10-beta hydroxylase	T10OH	195	2e-48	0.68	0	2.09e-05	#DIV/0!	5.74e-12
241492	230	AAS49032.1	497	Taxus x media	Taxane 10-beta hydroxylase	T10OH	109	2e-22	0.77	0	6.42e-05	#DIV/0!	4.69e-09
248536	239	AAS49032.1	497	Taxus x media	Taxane 10-beta hydroxylase	T10OH	110	8e-23	0.63	0	2.32e-05	#DIV/0!	0.00123938
198139	347	Q8LL69.1	441	Taxus canadensis	3′-N-debenzoyl-2′-deoxytaxol N-benzoyltransferase	DBTNBT	152	2e-35	0.61	0	8.44e-06	#DIV/0!	0.00234622
237755	247	AAU93341.1	502	Taxus wallichiana var. chinensis	Taxane 5-alpha hydroxylase	T5OH	134	4e-30	0.76	0	1.4e-05	#DIV/0!	0.0151199
237535	199	AAT47183.1	485	Taxus cuspidata	Taxane 10-beta hydroxylase	T10OH	104	5e-21	0.73	0	3.09e-05	#DIV/0!	0.0279276
249073	308	AAT47183.1	485	Taxus cuspidata	Taxane 10-beta hydroxylase	T10OH	154	7e-36	0.76	2.27e-126	2.26e-05	401.947	4.92e-07
242527	417	AEJ84001.1	445	Taxus wallichiana var. mairei	baccatin III 3-animo-3-phenylpropanoyltransferase	BAPT	170	9e-41	0.63	4.37e-07	6.89e-05	7.30073	4.21e-40
Contig29447	909	Q9FPW3.1	440	Taxus cuspidata	taxane 2α-O-benzoyltransferase	TBT	577	7e-163	0.93	3.16e-07	3.73e-05	6.88311	6.97e-65
243161	425	Q9AXM6.1	497	Taxus cuspidata	Taxane 10-beta hydroxylase	T10OH	238	4e-61	0.74	8.5e-07	9.29e-05	6.77207	6.47e-56
240422	256	ABW84241.1	440	Taxus wallichiana var. mairei	10-deacetylbaccatin III-10-O-acetyltransferase	DBAT	126	2e-27	0.71	1.03e-06	0.000101499	6.62268	1.68e-20
248937	587	AAT47183.1	485	Taxus cuspidata	Taxane 10-beta hydroxylase	T10OH	294	6e-78	0.74	8.15e-07	6.65e-05	6.35041	1.75e-65
Contig32462	286	AAU89980.1	442	Taxus cuspidata	taxadien-5α-ol-O-acetyl transferase	TAT	159	2e-37	0.82	8.24e-07	6.29e-05	6.25427	5.82e-17
Contig28924	483	Q6WG30.2	499	Taxus cuspidata	Taxane 5-alpha hydroxylase	T5OH	222	2e-56	0.67	1.06e-06	7.55e-05	6.15434	1.28e-55
240883	573	AAS49032.1	497	Taxus x media	Taxane 10-beta hydroxylase	T10OH	150	8e-35	0.82	5.61e-07	3.46e-05	5.94663	1.16e-32
238462	418	AEJ84001.1	445	Taxus wallichiana var. mairei	baccatin III 3-animo-3-phenylpropanoyltransferase	BAPT	201	5e-50	0.73	4.36e-07	2.25e-05	5.68945	7.66e-13
Contig28471	498	Q8LL69.1	441	Taxus canadensis	3′-N-debenzoyl-2′-deoxytaxol N-benzoyltransferase	DBTNBT	337	6e-91	0.99	2.03e-06	0.000102813	5.6624	1.03e-77
247322	266	Q9AXM6.1	497	Taxus cuspidata	Taxane 10-beta hydroxylase	T10OH	160	5e-38	0.77	1.91e-06	9.3e-05	5.60559	4.3e-21
Contig32749	1685	ACR78247.1	500	Taxus wallichiana var. mairei	Taxane 7-beta hydroxylase	T7OH	946	0	0.99	8.75e-06	0.000413925	5.56394	0
Contig24007	1387	AAR13861.1	861	synthetic construct	taxa-4(5),11(12)-diene synthase	TS	775	0	0.85	2.25e-06	0.000103046	5.51722	3.4e-292
Contig28510	281	AAS49032.1	497	Taxus x media	Taxane 10-beta hydroxylase	T10OH	102	3e-20	0.79	9.39e-06	0.000379461	5.33668	3.41e-95
248311	501	AEO45957.1	440	Taxus cuspidata	taxane 2α-O-benzoyltransferase	TBT	218	4e-55	0.64	6.72e-07	2.64e-05	5.29593	3.32e-20
Contig33737	1715	Q6WG30.2	499	Taxus cuspidata	Taxane 5-alpha hydroxylase	T5OH	623	4e-176	0.66	6.19e-07	2.42e-05	5.28892	1.73e-84
Contig30486	677	AAS49032.1	497	Taxus x media	Taxane 10-beta hydroxylase	T10OH	322	4e-86	0.7	2.72e-06	9.4e-05	5.11098	1.19e-105
248554	300	Q8LL69.1	441	Taxus canadensis	3′-N-debenzoyl-2′-deoxytaxol N-benzoyltransferase	DBTNBT	140	8e-32	0.67	4.52e-06	0.000152947	5.08057	9.08e-44
203604	258	Q8LL69.1	441	Taxus canadensis	3′-N-debenzoyl-2′-deoxytaxol N-benzoyltransferase	DBTNBT	127	5e-28	0.97	4.07e-06	0.000137418	5.0774	9.81e-26
246243	580	AAT47183.1	485	Taxus cuspidata	Taxane 10-beta hydroxylase	T10OH	266	1e-69	0.68	8.28e-07	2.63e-05	4.98929	2.51e-23
243522	377	AEJ84001.1	445	Taxus wallichiana var. mairei	baccatin III 3-animo-3-phenylpropanoyltransferase	BAPT	176	1e-42	0.71	5.11e-07	1.58e-05	4.95046	2.54e-07
Contig27312	356	AAS49032.1	497	Taxus x media	Taxane 10-beta hydroxylase	T10OH	116	1e-24	0.8	1.51e-05	0.000463975	4.94143	5.89e-187
236379	605	AAS49032.1	497	Taxus x media	Taxane 10-beta hydroxylase	T10OH	238	5e-61	0.68	7.84e-07	2.4e-05	4.93604	9.58e-23
Contig18744	881	AAN52360.1	497	Taxus wallichiana var. chinensis	Taxane 10-beta hydroxylase	T10OH	426	3e-117	0.71	6.73e-06	0.000197051	4.87182	3.86e-306
Contig19765	281	AAU93341.1	502	Taxus wallichiana var. chinensis	Taxane 5-alpha hydroxylase	T5OH	189	2e-46	1	2.47e-05	0.00071757	4.86054	8.86e-170
Contig27888	357	AAT47183.1	485	Taxus cuspidata	Taxane 10-beta hydroxylase	T10OH	145	2e-33	0.75	2.23e-06	6.47e-05	4.85865	3.69e-25
Contig611	313	AAS49032.1	497	Taxus x media	Taxane 10-beta hydroxylase	T10OH	140	8e-32	0.69	4.11e-05	0.00117604	4.83866	0
Contig30783	607	AAN52360.1	497	Taxus wallichiana var. chinensis	Taxane 10-beta hydroxylase	T10OH	329	2e-88	0.73	1.04e-06	2.91e-05	4.80636	1.35e-26
Contig19893	1027	Q9M6F0.1	439	Taxus cuspidata	taxadien-5α-ol-O-acetyl transferase	TAT	368	1e-99	0.57	1.91e-05	0.000533731	4.80447	0
Contig26594	447	AAT47183.1	485	Taxus cuspidata	Taxane 10-beta hydroxylase	T10OH	115	2e-24	0.74	3.87e-05	0.00107691	4.79842	0
Contig30864	758	AAU89980.1	442	Taxus cuspidata	taxadien-5α-ol-O-acetyl transferase	TAT	446	2e-123	0.93	2.38e-05	0.000623579	4.71154	0
Contig28796	701	AAU89980.1	442	Taxus cuspidata	taxadien-5α-ol-O-acetyl transferase	TAT	434	6e-120	0.99	5.61e-05	0.00145401	4.69589	0
236229	566	AAN52360.1	497	Taxus wallichiana var. chinensis	Taxane 10-beta hydroxylase	T10OH	246	2e-63	0.76	8.55e-07	2.14e-05	4.64554	4.2e-18
Contig4121	204	AAT73199.1	438	Taxus x media	3′-N-debenzoyl-2′-deoxytaxol N-benzoyltransferase	DBTNBT	76	1e-12	0.64	3.87e-05	0.000958356	4.63016	1.46e-63
Contig32808	720	AAN52360.1	497	Taxus wallichiana var. chinensis	Taxane 10-beta hydroxylase	T10OH	283	1e-74	0.78	1.47e-06	3.43e-05	4.54432	1.94e-39
Contig29785	377	AAY57876.1	440	Taxus wallichiana var. wallichiana	taxane 2α-O-benzoyltransferase	TBT	149	2e-34	0.63	2.55e-06	5.78e-05	4.5025	1.15e-23
Contig28335	825	AAU89979.1	442	Taxus cuspidata	taxadien-5α-ol-O-acetyl transferase	TAT	296	3e-78	0.67	1.3e-05	0.000287049	4.46471	0
Contig6845	269	Q8W4T9.1	485	Taxus cuspidata	Taxane 13-alpha hydroxylase	T13OH	123	1e-26	0.63	9.1e-06	0.000197302	4.4384	3.96e-38
237168	425	Q8W4T9.1	485	Taxus cuspidata	Taxane 13-alpha hydroxylase	T13OH	154	5e-36	0.61	8.5e-07	1.82e-05	4.42033	2.91e-09
Contig20170	281	AAW03151.1	497	Ozonium sp. BT2	Taxane 10-beta hydroxylase	T10OH	105	2e-21	0.59	5.8e-05	0.00123935	4.41739	3.34e-274
Contig21713	269	AAT73199.1	438	Taxus x media	3′-N-debenzoyl-2′-deoxytaxol N-benzoyltransferase	DBTNBT	75	3e-12	0.54	1.12e-05	0.000236763	4.40187	4.59e-46
Contig20518	555	ABW84241.1	440	Taxus wallichiana var. mairei	10-deacetylbaccatin III-10-O-acetyltransferase	DBAT	291	4e-77	1	1.11e-05	0.000231209	4.38057	2.74e-180
Contig14375	562	AAS49032.1	497	Taxus x media	Taxane 10-beta hydroxylase	T10OH	132	4e-29	0.59	7.31e-06	0.000143203	4.29205	9.36e-112
Contig24572	443	Q8LL69.1	441	Taxus canadensis	3′-N-debenzoyl-2′-deoxytaxol N-benzoyltransferase	DBTNBT	257	4e-67	0.99	4.4e-06	8.19e-05	4.21829	4.47e-44
244720	1044	Q9AXM6.1	497	Taxus cuspidata	Taxane 10-beta hydroxylase	T10OH	398	4e-118	0.68	2.02e-06	3.73e-05	4.20675	7.8e-65
247064	234	AAZ41362.1	862	Taxus wallichiana var. mairei	taxa-4(5),11(12)-diene synthase	TS	110	1e-22	1	8.81e-06	0.000155972	4.146	1.05e-18
246727	359	AAN52360.1	497	Taxus wallichiana var. chinensis	Taxane 10-beta hydroxylase	T10OH	171	3e-41	0.74	1.66e-06	2.88e-05	4.11681	3.42e-10
Contig31917	822	AAT79354.1	440	Taxus x media	taxane 2α-O-benzoyltransferase	TBT	340	2e-91	0.62	2.32e-06	3.87e-05	4.06014	4.46e-48
Contig23111	692	AAN52360.1	497	Taxus wallichiana var. chinensis	Taxane 10-beta hydroxylase	T10OH	332	2e-89	0.69	5.95e-06	9.92e-05	4.05938	1.83e-99
Contig23813	838	Q6WG30.2	499	Taxus cuspidata	Taxane 5-alpha hydroxylase	T5OH	383	2e-104	0.74	3.15e-05	0.000511938	4.02255	0
Contig17866	549	AAU93341.1	502	Taxus wallichiana var. chinensis	Taxane 5-alpha hydroxylase	T5OH	362	2e-98	1	6.09e-05	0.000972012	3.99646	0
Contig31802	292	AAY57876.1	440	Taxus wallichiana var. wallichiana	taxane 2α-O-benzoyltransferase	TBT	124	7e-27	0.65	7.92e-06	0.000125236	3.98301	2.45e-28
238936	346	AEO45957.1	440	Taxus cuspidata	taxane 2α-O-benzoyltransferase	TBT	75	4e-17	0.44	5.87e-07	9.26e-06	3.97958	0.0077199
Contig31686	808	AAS49032.1	497	Taxus x media	Taxane 10-beta hydroxylase	T10OH	325	7e-87	0.66	2.44e-05	0.000384579	3.97833	0
Contig31661	266	AAT47183.1	485	Taxus cuspidata	Taxane 10-beta hydroxylase	T10OH	119	1e-25	0.64	2.86e-06	4.35e-05	3.92693	1.69e-07
240648	578	ACN62085.1	445	Taxus sumatrana	baccatin III 3-animo-3-phenylpropanoyltransferase	BAPT	354	5e-96	0.99	1.66e-06	2.41e-05	3.85978	7.02e-18
Contig33233	2187	Q9AXM6.1	497	Taxus cuspidata	Taxane 10-beta hydroxylase	T10OH	608	1e-171	0.64	1.55e-05	0.000216733	3.80558	0
248107	415	AAT47183.1	485	Taxus cuspidata	Taxane 10-beta hydroxylase	T10OH	199	2e-49	0.72	8.81e-07	1.22e-05	3.7916	1.09e-05
Contig20906	766	Q6WG30.2	499	Taxus cuspidata	Taxane 5-alpha hydroxylase	T5OH	367	1e-99	0.69	9.24e-06	0.000123649	3.74221	3.65e-134
249983	795	AAT73199.1	438	Taxus x media	3′-N-debenzoyl-2′-deoxytaxol N-benzoyltransferase	DBTNBT	422	4e-116	0.84	7.83e-06	0.000101573	3.69736	2.35e-114
Contig26380	392	Q6WG30.2	499	Taxus cuspidata	Taxane 5-alpha hydroxylase	T5OH	107	5e-22	1	0.000130988	0.00147707	3.49524	0
Contig22452	969	ABW84241.1	440	Taxus wallichiana var. mairei	10-deacetylbaccatin III-10-O-acetyltransferase	DBAT	593	1e-167	0.99	5.53e-05	0.000622369	3.49242	0
Contig20363	485	AAS49031.1	439	Taxus x media	taxadien-5α-ol-O-acetyl transferase	TAT	301	3e-80	1	6.58e-05	0.000690241	3.39094	0
Contig32776	359	AAN52360.1	497	Taxus wallichiana var. chinensis	Taxane 10-beta hydroxylase	T10OH	198	3e-49	0.73	2.76e-06	2.8e-05	3.34269	2.63e-08
Contig32239	597	AAS49032.1	497	Taxus x media	Taxane 10-beta hydroxylase	T10OH	249	2e-64	0.64	1.86e-06	1.82e-05	3.29056	1.02e-12
Contig21313	554	AAT73199.1	438	Taxus x media	3′-N-debenzoyl-2′-deoxytaxol N-benzoyltransferase	DBTNBT	329	1e-88	0.98	2.52e-05	0.000233679	3.21303	3.54e-142
Contig26054	942	AAR13861.1	861	synthetic construct	taxa-4(5),11(12)-diene synthase	TS	576	2e-162	0.96	8.77e-05	0.000813027	3.21265	0
Contig17049	313	AAS49032.1	497	Taxus x media	Taxane 10-beta hydroxylase	T10OH	171	4e-41	0.75	1.67e-05	0.000154296	3.20778	8.72e-34
Contig17837	436	AAS49031.1	439	Taxus x media	taxadien-5α-ol-O-acetyl transferase	TAT	228	2e-58	1	7.29e-05	0.000655487	3.16858	7.63e-270
Contig29111	718	AAS49032.1	497	Taxus x media	Taxane 10-beta hydroxylase	T10OH	300	1e-79	0.71	4.63e-06	3.54e-05	2.93467	1.36e-28
Contig27532	465	Q8S9G6.1	439	Taxus wallichiana var. chinensis	taxadien-5α-ol-O-acetyl transferase	TAT	291	3e-77	0.99	4.85e-05	0.000364231	2.9088	7.82e-153
Contig19363	277	AAT47183.1	485	Taxus cuspidata	Taxane 10-beta hydroxylase	T10OH	105	4e-21	0.74	9.62e-06	7.21e-05	2.90589	1.18e-10
242984	258	AAS49032.1	497	Taxus x media	Taxane 10-beta hydroxylase	T10OH	101	5e-20	0.77	4.07e-06	3.05e-05	2.90571	0.000825535
Contig21969	503	XP_003617455.1	479	Medicago truncatula	Taxane 13-alpha hydroxylase	T13OH	137	5e-31	0.58	1.97e-05	0.000140128	2.83048	4.74e-65
Contig17821	609	AAS49032.1	497	Taxus x media	Taxane 10-beta hydroxylase	T10OH	265	3e-69	0.66	1.14e-05	8e-05	2.81097	4.69e-49
Contig17061	414	AAT73199.1	438	Taxus x media	3′-N-debenzoyl-2′-deoxytaxol N-benzoyltransferase	DBTNBT	280	8e-74	0.99	2.61e-05	0.00018197	2.80158	3.83e-60
Contig20696	920	AAT79354.1	440	Taxus x media	taxane 2α-O-benzoyltransferase	TBT	366	3e-99	0.65	1.06e-05	7.2e-05	2.76393	6.21e-75
Contig18229	2290	AAZ41362.1	862	Taxus wallichiana var. mairei	taxa-4(5),11(12)-diene synthase	TS	1437	0	0.99	9.13e-05	0.000613744	2.74895	0
Contig32155	350	AEJ84001.1	445	Taxus wallichiana var. mairei	baccatin III 3-animo-3-phenylpropanoyltransferase	BAPT	138	4e-31	0.7	9.79e-06	6.19e-05	2.66056	3.61e-14
Contig32126	1724	Q9AXM6.1	497	Taxus cuspidata	Taxane 10-beta hydroxylase	T10OH	661	0	0.71	7.07e-06	4.45e-05	2.65402	1.4e-93
Contig31433	1342	Q9AXM6.1	497	Taxus cuspidata	Taxane 10-beta hydroxylase	T10OH	214	9e-119	0.69	5.47e-06	3.36e-05	2.61885	4.61e-52
Contig19513	268	Q6WG30.2	499	Taxus cuspidata	Taxane 5-alpha hydroxylase	T5OH	112	2e-28	0.71	5.63e-06	3.44e-05	2.6112	0.000371321
Contig30915	1782	Q9AXM6.1	497	Taxus cuspidata	Taxane 10-beta hydroxylase	T10OH	936	0	0.99	6.07e-05	0.000348308	2.5206	0
Contig33190	509	ACN62085.1	445	Taxus sumatrana	baccatin III 3-animo-3-phenylpropanoyltransferase	BAPT	342	1e-92	0.99	4.93e-06	2.82e-05	2.51604	1.12e-11
Contig32451	1671	Q9M6F0.1	439	Taxus cuspidata	taxadien-5α-ol-O-acetyl transferase	TAT	531	1e-148	0.63	2.94e-05	0.000161863	2.46089	1.02e-302
113263	436	AAS49032.1	497	Taxus x media	Taxane 10-beta hydroxylase	T10OH	212	2e-53	0.73	8.23e-06	4.48e-05	2.44453	6.34e-14
Contig28308	278	AAS49032.1	497	Taxus x media	Taxane 10-beta hydroxylase	T10OH	100	7e-20	0.59	6.97e-06	3.75e-05	2.42766	8.91e-05
Contig32597	1215	AAN52360.1	497	Taxus wallichiana var. chinensis	Taxane 10-beta hydroxylase	T10OH	419	1e-141	0.72	1.1e-05	5.36e-05	2.28473	1.41e-63
241436	358	AEO45957.1	440	Taxus cuspidata	taxane 2α-O-benzoyltransferase	TBT	115	2e-24	0.68	2.22e-06	1.01e-05	2.18572	0.0272891
Contig28756	411	AEO45957.1	440	Taxus cuspidata	taxane 2α-O-benzoyltransferase	TBT	192	2e-47	0.69	4.92e-06	2.09e-05	2.08677	3.7e-05
Contig20321	367	AAN52360.1	497	Taxus wallichiana var. chinensis	Taxane 10-beta hydroxylase	T10OH	172	2e-41	0.81	3.89e-05	0.000164965	2.08432	1.2e-30
Contig31007	441	AAX59903.1	485	Taxus wallichiana var. chinensis	Taxane 13-alpha hydroxylase	T13OH	215	2e-54	0.69	2.58e-05	0.000105109	2.02644	1.08e-26
Contig29900	863	AAW03151.1	497	Ozonium sp. BT2	Taxane 10-beta hydroxylase	T10OH	233	4e-59	0.64	3.5e-05	8.94e-05	1.35292	2.11e-36
Contig31334	494	AAN52360.1	497	Taxus wallichiana var. chinensis	Taxane 10-beta hydroxylase	T10OH	265	3e-69	0.76	1.88e-05	4.3e-05	1.1936	6.18e-07
250405	1504	AAS49032.1	497	Taxus x media	Taxane 10-beta hydroxylase	T10OH	382	1e-103	0.76	1.15e-05	2.02e-05	0.812721	1.36e-08
Contig12268	554	XP_002510432.1	455	Ricinus communis	taxadien-5α-ol-O-acetyl transferase	TAT	167	1e-39	0.48	1.76e-05	3.56e-06	-2.30563	3.36e-06
119077	648	Q8S9G6.1	439	Taxus wallichiana var. chinensis	taxadien-5α-ol-O-acetyl transferase	TAT	185	4e-45	0.68	1.7e-05	0	#NUM!	6e-17
75941	232	AAU93341.1	502	Taxus wallichiana var. chinensis	Taxane 5-alpha hydroxylase	T5OH	90	9e-17	0.49	1.82e-05	0	#NUM!	0.00123938
Contig5155	228	AAT73199.1	438	Taxus x media	3′-N-debenzoyl-2′-deoxytaxol N-benzoyltransferase	DBTNBT	118	3e-25	1	8.37e-05	0.000243783	1.5423	n.s.
112275	260	AAR13861.1	861	synthetic construct	taxa-4(5),11(12)-diene synthase	TS	105	4e-29	0.97	1.59e-19	0	#NUM!	n.s.
122316	132	AAR13861.1	861	synthetic construct	taxa-4(5),11(12)-diene synthase	TS	92	3e-17	0.94	0	0	#DIV/0!	n.s.
244675	174	AAV54171.1	495	Taxus wallichiana var. chinensis	Taxane 2-alpha hydroxylase	T2OH	104	6e-21	0.92	0	0	#DIV/0!	n.s.
141487	113	AEJ84001.1	445	Taxus wallichiana var. mairei	baccatin III 3-animo-3-phenylpropanoyltransferase	BAPT	61	5e-08	0.9	0	0	#DIV/0!	n.s.
238131	217	AAW03151.1	497	Ozonium sp. BT2	Taxane 10-beta hydroxylase	T10OH	140	1e-31	0.84	0	2.8e-06	#DIV/0!	n.s.
239930	117	Q8LL69.1	441	Taxus canadensis	3′-N-debenzoyl-2′-deoxytaxol N-benzoyltransferase	DBTNBT	63	9e-09	0.8	0	0	#DIV/0!	n.s.
172612	108	AAS49032.1	497	Taxus x media	Taxane 10-beta hydroxylase	T10OH	63	1e-08	0.8	0	0	#DIV/0!	n.s.
66332	119	AAS49032.1	497	Taxus x media	Taxane 10-beta hydroxylase	T10OH	74	7e-12	0.77	0	0	#DIV/0!	n.s.
244026	169	AAN52360.1	497	Taxus wallichiana var. chinensis	Taxane 10-beta hydroxylase	T10OH	107	5e-22	0.77	0	9.62e-05	#DIV/0!	n.s.
Contig31457	343	Q8LL69.1	441	Taxus canadensis	3′-N-debenzoyl-2′-deoxytaxol N-benzoyltransferase	DBTNBT	169	2e-40	0.76	5.95e-07	6.28e-06	3.3998	n.s.
249478	183	AAS49032.1	497	Taxus x media	Taxane 10-beta hydroxylase	T10OH	108	4e-22	0.74	8.09e-06	0	#NUM!	n.s.
241709	137	AEO45957.1	440	Taxus cuspidata	taxane 2α-O-benzoyltransferase	TBT	77	8e-13	0.74	0	0	#DIV/0!	n.s.
248805	252	AEO45957.1	440	Taxus cuspidata	taxane 2α-O-benzoyltransferase	TBT	131	5e-29	0.74	2.14e-06	1.31e-05	2.61388	n.s.
Contig32156	344	AEJ84001.1	445	Taxus wallichiana var. mairei	baccatin III 3-animo-3-phenylpropanoyltransferase	BAPT	144	4e-33	0.71	7.11e-06	2.26e-05	1.6684	n.s.
116189	402	AAW03151.1	497	Ozonium sp. BT2	Taxane 10-beta hydroxylase	T10OH	107	2e-35	0.71	0	0	#DIV/0!	n.s.
Contig24256	190	AAY57876.1	440	Taxus wallichiana var. wallichiana	taxane 2α-O-benzoyltransferase	TBT	79	2e-13	0.69	7.01e-06	4.92e-05	2.81117	n.s.
Contig11380	133	AAS49032.1	497	Taxus x media	Taxane 10-beta hydroxylase	T10OH	64	7e-09	0.68	3.16e-05	0	#NUM!	n.s.
Contig25668	672	AAS49032.1	497	Taxus x media	Taxane 10-beta hydroxylase	T10OH	305	5e-81	0.67	1.08e-05	2.37e-05	1.13386	n.s.
241360	186	AEJ84001.1	445	Taxus wallichiana var. mairei	baccatin III 3-animo-3-phenylpropanoyltransferase	BAPT	77	1e-12	0.66	0	7.39e-06	#DIV/0!	n.s.
198173	155	AAT47183.1	485	Taxus cuspidata	Taxane 10-beta hydroxylase	T10OH	75	3e-12	0.65	0	0.000112327	#DIV/0!	n.s.
Contig4683	174	AAS49032.1	497	Taxus x media	Taxane 10-beta hydroxylase	T10OH	63	9e-09	0.6	0.000114318	0.000251111	1.13527	n.s.
