# Supplementary material for: Deep Sequencing Reveals Transcriptome Re-Programming of Taxus × media Cells to the Elicitation with Methyl Jasmonate
Source: PLoS One. 2013 Apr 30;8(4):e62865. doi: 10.1371/journal.pone.0062865 (PMC3639896; doi:10.1371/journal.pone.0062865)
Supplement: Table S11 — Candidates of unknown enzymes in paclitaxel biosynthesis. (XLS) [file pone.0062865.s013.xls]

## Sheet: Table S11
Supplemental table 11. Candidates of unknown enzymes in paclitaxel biosynthesis.
Candidate enzymes	Query_ID	Subject_ID	Subject_species	Annotation	E-value	Estimated transcripts per million in the nonelicited cells	Estimated transcripts per million in the elicited cells	LOG2 fold change	Adjusted p-value
Epoxidase	245692	XP_002511860	Ricinus communis	gibberellin 20-oxidase, putative	4e-29	3.45e-07	2.47e-05	6.16443	6.55e-39
	Contig29238	XP_002509810	Ricinus communis	gibberellin 20-oxidase, putative	7e-34	5.82e-06	2.85e-05	2.28851	1.04e-23
Oxomutase	Contig32964	XP_002522448	Ricinus communis	glucose-methanol-choline (gmc) oxidoreductase, putative	3e-49	1.03e-06	3.36e-05	5.02019	1.29e-23
	Contig25421	XP_002533789	Ricinus communis	short chain alcohol dehydrogenase, putative	2e-23	2.3e-06	5.22e-05	4.50277	6.04e-13
	Contig24302	XP_002533789	Ricinus communis	short chain alcohol dehydrogenase, putative	6e-32	4.94e-06	7.63e-05	3.94913	7.57e-52
	Contig18563	XP_002522448	Ricinus communis	glucose-methanol-choline (gmc) oxidoreductase, putative	1e-60	1.64e-05	0.000182861	3.48069	1.3e-199
	125141	XP_002533789	Ricinus communis	short chain alcohol dehydrogenase, putative	2e-48	6.17e-06	5.69e-05	3.20423	1.83e-62
	Contig19731	XP_002533789	Ricinus communis	short chain alcohol dehydrogenase, putative	3e-60	4.79e-06	4.34e-05	3.17977	7.29e-51
CoA ligase	133463	XP_002520028	Ricinus communis	AMP dependent CoA ligase, putative	1e-85	5.07e-07	1.28e-05	4.65485	8.51e-12
	Contig32863	XP_002516015	Ricinus communis	AMP dependent CoA ligase, putative	2e-11	4.12e-06	1.72e-05	2.06664	1.61e-09
	249476	XP_002300662	Populus trichocarpa	acyl:coa ligase	9e-116	8.72e-07	3.31e-06	1.92715	0.0105254
	123623	XP_002263501	Vitis vinifera	long-chain-fatty-acid--CoA ligase FadD15-like	2e-78	3.19e-06	8.93e-06	1.48417	0.00553501
	249455	XP_002307770	Populus trichocarpa	acyl:coa ligase	1e-49	2.46e-06	6.11e-06	1.31435	0.0100447
	Contig22734	XP_002322473	Populus trichocarpa	acyl:coa ligase	7e-09	3.69e-05	9.02e-05	1.28801	8.67e-09
	Contig7527	XP_002307202	Populus trichocarpa	acyl:coa ligase acetate-coa synthetase-like protein	1e-14	3.16e-05	7.57e-05	1.26037	7.52e-06
	Contig16066	XP_003610946	Medicago truncatula	2-succinylbenzoate-CoA ligase	5e-168	1.55e-05	3.53e-05	1.18367	4.32e-25
	Contig30924	XP_002263501	Vitis vinifera	long-chain-fatty-acid--CoA ligase FadD15-like	2e-24	4.43e-06	9.99e-06	1.1752	0.00176648
Oxidase	Contig22457	XP_002510488	Ricinus communis	Galactose oxidase precursor, putative	2e-153	1.34e-06	6.21e-05	5.5368	8.66e-247
P450	169797	XP_002283222	Vitis vinifera	isoflavone 2'-hydroxylase-like	5e-107	9.45e-08	2.38e-05	7.97773	1.48e-70
	Contig32041	XP_002278541	Vitis vinifera	cytochrome P450 716B2-like	4e-144	3.79e-06	8.65e-05	4.51303	8.77e-298
	Contig31741	NP_177477	Arabidopsis thaliana	Cytochrome P450 superfamily protein	1e-88	5.53e-06	8.21e-05	3.8934	3.26e-183
	Contig22419	XP_002276053	Vitis vinifera	cytochrome P450 76C4-like	5e-114	1.13e-05	0.000149812	3.72403	0
	Contig24891	XP_002280969	Vitis vinifera	cytochrome P450 716B2	7e-67	3.04e-06	3.73e-05	3.61874	3.85e-103
	Contig21369	XP_002525487	Ricinus communis	cytochrome P450, putative	2e-20	1.38e-05	0.000166646	3.59921	7.03e-52
	Contig30094	XP_002276576	Vitis vinifera	cytochrome P450 76C4	3e-113	1.44e-05	0.00017032	3.56563	0
	200228	XP_002267028	Vitis vinifera	cytochrome P450 716B1	1e-60	1e-06	1.12e-05	3.47521	1.87e-11
	Contig29833	XP_002268470	Vitis vinifera	cytochrome P450 716B2	2e-122	2.79e-06	2.92e-05	3.3852	6.79e-67
	Contig22418	XP_002276487	Vitis vinifera	cytochrome P450 71A1	7e-73	2.03e-05	0.000210242	3.36968	0
	Contig32652	ADR78275	Picea sitchensis	CYP720B2	2e-175	2.44e-05	0.000209982	3.10634	0
	Contig30114	XP_002525487	Ricinus communis	cytochrome P450, putative	1e-14	1.31e-06	1.06e-05	3.00973	0.0077199
	209279	XP_002275049	Vitis vinifera	cytochrome P450 716B1	1e-29	2.39e-06	1.89e-05	2.98527	9.45e-05
	Contig28970	XP_002302147	Populus trichocarpa	cytochrome P450	2e-43	7.25e-06	5.03e-05	2.79478	4.04e-46
	113415	XP_002325975	Populus trichocarpa	cytochrome P450	4e-30	3.83e-06	2.64e-05	2.78435	5.68e-09
	Contig29584	XP_002525487	Ricinus communis	cytochrome P450, putative	4e-20	5.9e-06	4.05e-05	2.77752	9.65e-12
	114422	XP_002528643	Ricinus communis	cytochrome P450, putative	1e-73	5.28e-06	3.33e-05	2.65706	4.73e-39
	Contig10818	YP_001659897	Microcystis aeruginosa NIES-843	cytochrome P450	2e-54	6.73e-06	4.04e-05	2.58725	1.79e-92
	Contig22576	XP_002302147	Populus trichocarpa	cytochrome P450	2e-26	3.51e-05	0.000175159	2.31885	3.18e-35
	Contig31440	XP_002534433	Ricinus communis	cytochrome P450, putative	3e-52	1.92e-05	8.82e-05	2.19882	9.74e-62
	Contig2879	XP_002278541	Vitis vinifera	cytochrome P450 716B2-like	6e-118	0.000416064	0.00146842	1.81938	0
	Contig19193	XP_002275049	Vitis vinifera	cytochrome P450 716B1	2e-43	0.000115146	0.000403167	1.80792	5.96e-171
	Contig29056	NP_177477	Arabidopsis thaliana	Cytochrome P450 superfamily protein	3e-34	2.3e-05	7.71e-05	1.74553	1.25e-36
	Contig21488	XP_002275826	Vitis vinifera	cytochrome P450 71D10	2e-72	1.77e-05	5.38e-05	1.60246	8.02e-35
	Contig28830	XP_002528643	Ricinus communis	cytochrome P450, putative	3e-91	4.36e-06	1.3e-05	1.5781	1.66e-09
	Contig30000	XP_002318814	Populus trichocarpa	cytochrome P450	2e-93	3.26e-06	8.8e-06	1.43091	9.15e-09
	Contig22320	XP_002321921	Populus trichocarpa	cytochrome P450	1e-132	1.41e-05	2.89e-05	1.03163	6.46e-20
