# Supplementary material for: Deep Sequencing Reveals Transcriptome Re-Programming of Taxus × media Cells to the Elicitation with Methyl Jasmonate
Source: PLoS One. 2013 Apr 30;8(4):e62865. doi: 10.1371/journal.pone.0062865 (PMC3639896; doi:10.1371/journal.pone.0062865)
Supplement: Table S12 — Genes potentially involved in paclitaxel transport and expression level comparison between nonelicited and elicited cultures. (XLS) [file pone.0062865.s014.xls]

## Sheet: Table S12
Table S12. Genes potentially involved in paclitaxel transport and expression level comparison between nonelicited and elicited cultures
Note: “#DIV/0!" and "#NUM!" indicate that the estimated transcripts per million of genes are zero in the nonelicited and elicited cells, respecitvely. "n.s." indicates that the adjusted p-value is not significant.
Taxus IDs	Hit IDs	Hit species	Putative function	Evalue against nr db	Estimated transcripts per million in the nonelicited cells	Estimated transcripts per million in the elicited cells	LOG2 fold change	Adjusted p-value
239804	NP_174115	Arabidopsis thaliana	ABC transporter B family member 13	3e-12	1.15e-06	6.65e-06	2.53498	0.00962459
Contig20317	XP_002267203	Vitis vinifera	ABC transporter I family member 6, chloroplastic	8e-101	1.93e-05	5.52e-05	1.51689	3.27e-47
Contig23262	NP_190362	Arabidopsis thaliana	ABC transporter A family member 7	5e-69	4.36e-06	1.05e-05	1.27386	0.000698569
Contig29502	NP_190357	Arabidopsis thaliana	ABC transporter A family member 2	2e-117	1.27e-05	2.76e-05	1.12311	1.29e-13
Contig17994	XP_002273987	Vitis vinifera	ABC transporter B family member 11	2e-111	6.25e-05	0.000135608	1.11847	2.23e-81
Contig10405	XP_002318606	Populus trichocarpa	ABC transporter family, cholesterol/phospholipid flippase	0	8.73e-06	1.83e-05	1.06492	8.26e-09
Contig8699	XP_003633613	Vitis vinifera	ABC transporter I family member 20 isoform 2	2e-109	1.12e-05	2.27e-05	1.01682	4.08e-12
Contig28588	NP_189475	Arabidopsis thaliana	ABC transporter B family member 15	7e-159	5.95e-06	1.17e-05	0.97984	2.51e-07
244503	XP_002276693	Vitis vinifera	ABC transporter F family member 1-like isoform 1	0	0.000122684	0.000228959	0.900138	3.77e-173
Contig21636	XP_002331877	Populus trichocarpa	multidrug/pheromone exporter, MDR family, ABC transporter family	4e-49	3.2e-05	5.9e-05	0.88285	2.36e-05
Contig17545	XP_002280388	Vitis vinifera	MATE efflux family protein DTX1-like	2e-174	2.19e-05	3.94e-05	0.845985	6.95e-24
Contig75	XP_002331877	Populus trichocarpa	multidrug/pheromone exporter, MDR family, ABC transporter family	1e-06	0.000152863	0.000268075	0.810396	3.28e-09
Contig27220	NP_190362	Arabidopsis thaliana	ABC transporter A family member 7	7e-46	2.05e-05	3.47e-05	0.756688	0.0136228
Contig30615	XP_002274102	Vitis vinifera	ABC transporter A family member 2 isoform 1	3e-170	5.23e-06	8.34e-06	0.673861	0.000262573
238316	XP_002269589	Vitis vinifera	ABC transporter C family member 5-like	9e-109	1.06e-05	1.63e-05	0.613749	0.000196137
Contig30264	XP_002265012	Vitis vinifera	ABC transporter C family member 4-like	0	2.22e-05	3.02e-05	0.444323	2.91e-19
Contig28545	XP_002282551	Vitis vinifera	MATE efflux family protein ALF5	1e-128	1.68e-05	2.12e-05	0.334869	0.00207841
Contig29157	XP_002308937	Populus trichocarpa	ABC transporter family, cholesterol/phospholipid flippase	1e-47	6.7e-06	8.09e-06	0.271222	0.0204526
Contig19329	NP_191774	Arabidopsis thaliana	ABC transporter B family member 21	8e-11	0.000276995	0.000308868	0.157132	0.000559717
Contig21544	XP_002280819	Vitis vinifera	ABC transporter C family member 2 isoform 1	0	1e-05	1.1e-05	0.127875	0.00265819
Contig28759	XP_002266211	Vitis vinifera	ABC transporter F family member 4-like	0	7.55e-05	7.97e-05	0.0774454	0.00154576
Contig33465	XP_002280819	Vitis vinifera	ABC transporter C family member 2 isoform 1	0	7.93e-05	7.64e-05	-0.0535668	0.00118471
Contig33429	XP_002300362	Populus trichocarpa	multidrug resistance protein ABC transporter family	0	6.06e-05	5.81e-05	-0.0614333	0.0211105
Contig32771	XP_002271392	Vitis vinifera	ABC transporter E family member 2	0	4.92e-05	3.71e-05	-0.406326	0.011397
Contig21506	XP_002267650	Vitis vinifera	ABC transporter C family member 10-like	0	3.25e-05	2.25e-05	-0.528799	0.00104889
Contig17237	NP_850575	Arabidopsis thaliana	ABC transporter C family member 3	7e-39	0.00014224	9.53e-05	-0.577637	1.71e-05
Contig29862	NP_171908	Arabidopsis thaliana	ABC transporter C family member 5	0	2.5e-05	1.62e-05	-0.624817	0.000905923
Contig28503	XP_002300362	Populus trichocarpa	multidrug resistance protein ABC transporter family	7e-83	0.00013117	8.28e-05	-0.663556	2.1e-06
Contig32658	XP_002284885	Vitis vinifera	ABC transporter G family member 32	0	1.69e-05	1.05e-05	-0.684137	0.00234622
110458	XP_002269589	Vitis vinifera	ABC transporter C family member 5-like	1e-112	2.83e-05	1.75e-05	-0.693714	0.00252879
99260	NP_190357	Arabidopsis thaliana	ABC transporter A family member 2	1e-30	2.39e-05	1.47e-05	-0.704812	0.0040199
Contig7775	XP_002300362	Populus trichocarpa	multidrug resistance protein ABC transporter family	1e-115	0.000108991	6.1e-05	-0.838058	4.84e-18
Contig20140	XP_002308937	Populus trichocarpa	ABC transporter family, cholesterol/phospholipid flippase	3e-136	7.92e-06	4.13e-06	-0.938216	0.0435554
92947	NP_192091	Arabidopsis thaliana	ABC transporter B family member 3	2e-44	1.09e-05	4.99e-06	-1.12355	0.0219082
Contig17929	XP_002303920	Populus trichocarpa	multidrug resistance protein ABC transporter family	3e-26	7.12e-05	3.02e-05	-1.23577	3.17e-12
Contig30517	XP_002275902	Vitis vinifera	ABC transporter B family member 25, mitochondrial-like	3e-24	1.44e-05	5.95e-06	-1.27188	0.000667414
Contig20325	XP_002276693	Vitis vinifera	ABC transporter F family member 1-like isoform 1	0	0.000116979	4.57e-05	-1.35552	1.11e-85
Contig2172	XP_003565187	Brachypodium distachyon	ABC transporter B family member 20-like	3e-138	1.23e-05	4.73e-06	-1.38042	0.000268676
118036	NP_187915	Arabidopsis thaliana	ABC transporter C family member 3	4e-173	1.01e-05	3.69e-06	-1.44608	6.68e-07
Contig16878	XP_003591419	Medicago truncatula	Multidrug resistance protein ABC transporter family protein	9e-13	5.82e-05	2e-05	-1.54171	3.29e-23
37751	XP_002304799	Populus trichocarpa	multidrug resistance protein ABC transporter family	3e-17	1.62e-05	4.6e-06	-1.81621	7.86e-05
Contig17250	XP_002273792	Vitis vinifera	ABC transporter G family member 3	0	2.45e-05	5.31e-06	-2.2034	1.49e-38
Contig7189	XP_002308937	Populus trichocarpa	ABC transporter family, cholesterol/phospholipid flippase	4e-42	9.32e-06	1.21e-06	-2.95084	0.0401518
241293	XP_002273792	Vitis vinifera	ABC transporter G family member 3	1e-106	9.5e-06	6.51e-43	-123.455	1.6e-17
82268	XP_002266601	Vitis vinifera	ABC transporter C family member 3-like	3e-40	1.2e-05	0	#NUM!	9.45e-05
13938	XP_002304728	Populus trichocarpa	multidrug resistance protein ABC transporter family	7e-37	8.42e-06	0	#NUM!	0.00436398
103743	NP_850354	Arabidopsis thaliana	ABC transporter A family member 1	4e-20	1.99e-05	0	#NUM!	0.0151199
Contig1576	XP_002283419	Vitis vinifera	MATE efflux family protein 1	2e-06	0	0	#DIV/0!	n.s.
55441	XP_002275346	Vitis vinifera	MATE efflux family protein FRD3	7e-10	0	0	#DIV/0!	n.s.
118905	XP_002283419	Vitis vinifera	MATE efflux family protein 1	1e-49	6.7e-06	9.42e-06	0.490106	n.s.
Contig11641	NP_196604	Arabidopsis thaliana	MATE efflux family protein	8e-65	4.9e-06	6.57e-06	0.421696	n.s.
Contig2125	NP_195551	Arabidopsis thaliana	mate efflux domain-containing protein	5e-48	4.81e-06	6.07e-06	0.334419	n.s.
Contig28579	XP_002283419	Vitis vinifera	MATE efflux family protein 1	1e-51	4.29e-06	5.38e-06	0.32732	n.s.
Contig11526	NP_565509	Arabidopsis thaliana	MATE efflux family protein	4e-57	3.03e-05	3.32e-05	0.13137	n.s.
117163	NP_195551	Arabidopsis thaliana	mate efflux domain-containing protein	2e-13	6.65e-06	5.61e-06	-0.245363	n.s.
