# Supplementary material for: Deep Sequencing Reveals Transcriptome Re-Programming of Taxus × media Cells to the Elicitation with Methyl Jasmonate
Source: PLoS One. 2013 Apr 30;8(4):e62865. doi: 10.1371/journal.pone.0062865 (PMC3639896; doi:10.1371/journal.pone.0062865)
Supplement: Table S13 — Genes potentially involved in paclitaxel degradation and expression level comparison between nonelicited and elicited cultures. (XLS) [file pone.0062865.s015.xls]

## Sheet: Table S13
Supplemental Table 13. Genes potentially involved in paclitaxel degradation and expression level comparison between nonelicited and elicited cultures
Note: "#NUM!" indicates that the estimated transcripts per million of genes are zero in the elicited cells, respecitvely.
Taxus IDs	Hit IDs	Hit species	Putative function	Evalue against nr db	Estimated transcripts per million in the nonelicited cells	Estimated transcripts per million in the elicited cells	LOG2 fold change	Adjusted p-value
153003	XP_002511304	Ricinus communis	hydrolase, putative	2e-11	2.97e-27	6.19e-06	70.82	0.00234622
Contig20871	XP_002278031	Vitis vinifera	carboxylesterase 17-like	9e-09	1.22e-05	0.000381717	4.96755	1.92e-72
Contig25323	NP_196275	Arabidopsis thaliana	alpha/beta hydrolase fold-containing protein	2e-13	7.54e-06	0.000142483	4.24008	5.01e-52
200212	NP_564458	Arabidopsis thaliana	alpha/beta-hydrolase domain-containing protein	9e-12	5.9e-06	6.52e-05	3.46609	2.63e-08
Contig29798	XP_002283113	Vitis vinifera	GDSL esterase/lipase At5g03610	7e-44	1.91e-05	0.000136651	2.83885	0
Contig29304	XP_002515055	Ricinus communis	hydrolase, hydrolyzing O-glycosyl compounds, putative	6e-168	1.89e-06	1.19e-05	2.6545	1.2e-27
Contig18006	XP_002263485	Vitis vinifera	epoxide hydrolase 2	4e-32	2.4e-06	1.28e-05	2.41504	5.37e-05
Contig26861	XP_002285077	Vitis vinifera	carboxylesterase 17	2e-15	2.19e-05	0.000116671	2.41344	4.38e-30
Contig5986	XP_003561402	Brachypodium distachyon	carboxylesterase 15-like	3e-19	1.72e-06	8.26e-06	2.26373	0.0435612
Contig17756	NP_196275	Arabidopsis thaliana	alpha/beta hydrolase fold-containing protein	8e-21	2.45e-05	0.000115141	2.23255	1.45e-27
Contig26699	XP_002277119	Vitis vinifera	carboxylesterase 8-like	2e-19	1.4e-05	5.99e-05	2.09713	1.08e-09
Contig31980	XP_002279965	Vitis vinifera	carboxylesterase 17	4e-28	1.23e-05	5.18e-05	2.07429	1.66e-28
244578	XP_002517559	Ricinus communis	hydrolase, putative	1e-24	1.64e-06	5.31e-06	1.69502	0.0403614
Contig32857	AAB02006	Nicotiana tabacum	epoxide hydrolase	2e-34	8.72e-06	2.75e-05	1.65703	0.025575
Contig23251	XP_002285067	Vitis vinifera	carboxylesterase 2-like	3e-13	1.46e-05	4.34e-05	1.57173	0.0172594
244150	XP_002271704	Vitis vinifera	GDSL esterase/lipase 1	1e-59	1.91e-05	5.45e-05	1.51268	2.07e-40
Contig26433	NP_196726	Arabidopsis thaliana	alpha/beta fold hydrolase family protein	5e-114	1.47e-05	4.18e-05	1.50769	3.91e-34
Contig33027	XP_003565280	Brachypodium distachyon	carboxylesterase 15-like	5e-22	1.57e-05	4.32e-05	1.46027	6.01e-08
Contig16886	XP_002280655	Vitis vinifera	abhydrolase domain-containing protein 4-like	6e-173	6.43e-05	0.000173252	1.42998	1.21e-159
Contig29028	XP_002267340	Vitis vinifera	GDSL esterase/lipase 7-like	2e-18	5.16e-06	1.33e-05	1.36598	6.01e-08
111367	XP_002271704	Vitis vinifera	GDSL esterase/lipase 1	2e-59	4.86e-05	0.000120947	1.31535	2.06e-78
Contig7163	XP_002270520	Vitis vinifera	epoxide hydrolase 2	4e-101	4.25e-06	1e-05	1.23447	0.00176648
Contig8996	NP_001152051	Zea mays	serine esterase family protein	1e-79	2.68e-06	6.28e-06	1.22853	0.000455289
Contig27252	XP_002280296	Vitis vinifera	GDSL esterase/lipase CPRD49	3e-30	7.45e-06	1.71e-05	1.19868	2.48e-05
Contig29750	XP_002524523	Ricinus communis	Gamma-glutamyl hydrolase precursor, putative	2e-112	7.59e-05	0.000167553	1.14245	4.21e-101
Contig28259	XP_002510264	Ricinus communis	hydrolase, putative	0	3.66e-06	8.07e-06	1.14073	5.07e-08
Contig30905	XP_002277962	Vitis vinifera	abhydrolase domain-containing protein 11-like	3e-112	6.26e-06	1.37e-05	1.12994	2.71e-09
Contig29239	XP_002533646	Ricinus communis	Isoamyl acetate-hydrolyzing esterase, putative	1e-96	1.42e-05	3.04e-05	1.09818	9.99e-11
Contig3208	XP_002887837	Arabidopsis lyrata subsp. lyrata	hydrolase, alpha/beta fold family protein	2e-20	4.37e-06	9.35e-06	1.09733	0.0127632
Contig30196	NP_563660	Arabidopsis thaliana	alpha/beta-hydrolase domain-containing protein	1e-97	7.07e-06	1.44e-05	1.02629	8.48e-17
235134	XP_002268223	Vitis vinifera	GDSL esterase/lipase At4g10955	2e-49	1.45e-05	2.92e-05	1.00992	1.81e-07
Contig19427	NP_973935	Arabidopsis thaliana	hydrolase-like protein	6e-114	6.96e-06	1.38e-05	0.987509	1.77e-06
246999	XP_002281209	Vitis vinifera	leukotriene A-4 hydrolase homolog	1e-167	5.56e-06	1.05e-05	0.917233	5.02e-06
Contig32058	XP_002865953	Arabidopsis lyrata subsp. lyrata	hydrolase, alpha/beta fold family protein	2e-111	7.79e-06	1.46e-05	0.906273	3.16e-07
Contig23559	NP_192022	Arabidopsis thaliana	GDSL esterase/lipase	8e-09	5.5e-06	1.03e-05	0.905141	0.015016
Contig10949	AAA81891	Solanum tuberosum	epoxide hydrolase	5e-54	0.000164599	0.000305977	0.894468	6.62e-32
Contig7603	XP_002285086	Vitis vinifera	carboxylesterase 17	4e-30	4.89e-05	9.04e-05	0.886488	7.1e-11
Contig30624	NP_194145	Arabidopsis thaliana	hydrolase, alpha/beta fold family protein	2e-78	7.32e-06	1.27e-05	0.794913	6.16e-05
Contig21995	XP_002501147	Micromonas sp. RCC299	hydrolase-like protein	8e-54	1.74e-05	2.99e-05	0.781058	6.13e-16
Contig21475	NP_565841	Arabidopsis thaliana	alpha/beta-hydrolase domain-containing protein	1e-117	3.94e-05	6.74e-05	0.774553	3.71e-30
117273	XP_002520564	Ricinus communis	fumarylacetoacetate hydrolase, putative	9e-169	8.42e-06	1.42e-05	0.753999	6.43e-06
Contig22040	XP_002534112	Ricinus communis	hydrolase, putative	2e-66	1.09e-05	1.76e-05	0.691247	0.000890444
Contig20615	XP_002533646	Ricinus communis	Isoamyl acetate-hydrolyzing esterase, putative	8e-62	1.2e-05	1.93e-05	0.685566	7.15e-05
Contig33055	XP_003633034	Vitis vinifera	putative hydrolase C777.06c-like isoform 2	3e-151	1.82e-05	2.9e-05	0.672114	2.02e-07
Contig17287	XP_002263485	Vitis vinifera	epoxide hydrolase 2	1e-32	0.000123876	0.000193541	0.643743	7.47e-10
Contig12770	XP_002274587	Vitis vinifera	lysosomal acid lipase/cholesteryl ester hydrolase-like	0	2.35e-05	3.57e-05	0.603263	6.99e-21
245478	XP_002511388	Ricinus communis	Isoamyl acetate-hydrolyzing esterase, putative	1e-45	1.58e-05	2.31e-05	0.547968	0.0407854
Contig24880	NP_001151405	Zea mays	esterase PIR7B	1e-59	2.75e-05	4.02e-05	0.547764	1.87e-07
Contig27004	XP_002267227	Vitis vinifera	epoxide hydrolase 2	2e-68	6.77e-05	9.82e-05	0.536567	2.3e-10
Contig22208	XP_002271210	Vitis vinifera	epoxide hydrolase 2	2e-60	5.77e-05	8.27e-05	0.519316	3.56e-05
Contig30258	NP_189368	Arabidopsis thaliana	hydrolase	1e-76	1.51e-05	2.12e-05	0.489516	0.007725
Contig578	XP_002510024	Ricinus communis	hydrolase, hydrolyzing O-glycosyl compounds, putative	0	8.93e-06	1.2e-05	0.426302	0.00650489
Contig27125	XP_002267088	Vitis vinifera	carboxylesterase 11-like isoform 1	1e-34	2.6e-05	3.3e-05	0.343954	0.00715607
Contig25022	XP_002268223	Vitis vinifera	GDSL esterase/lipase At4g10955	9e-29	1.84e-05	2.31e-05	0.328187	0.00342725
Contig27126	XP_002268223	Vitis vinifera	GDSL esterase/lipase At4g10955	1e-79	1.67e-05	2.05e-05	0.295776	0.0326648
Contig27098	XP_002517909	Ricinus communis	hydrolase, hydrolyzing O-glycosyl compounds, putative	3e-139	3.07e-05	3.57e-05	0.217685	0.000351971
Contig17495	XP_002281209	Vitis vinifera	leukotriene A-4 hydrolase homolog	0	7.76e-05	4.66e-05	-0.735727	2.14e-13
Contig4511	NP_173124	Arabidopsis thaliana	hydrolase domain-containing protein	3e-16	1.07e-05	6.18e-06	-0.791932	0.0117069
Contig28451	XP_002278031	Vitis vinifera	carboxylesterase 17-like	5e-30	4.53e-05	2.55e-05	-0.829014	0.000387331
Contig5603	ACG45274	Zea mays	esterase/lipase/thioesterase family protein	5e-73	2.77e-05	1.36e-05	-1.02628	0.000810891
Contig22798	XP_002527928	Ricinus communis	hydrolase, acting on ester bonds, putative	1e-23	2.08e-05	9.87e-06	-1.07546	1.49e-10
119335	XP_002510264	Ricinus communis	hydrolase, putative	2e-113	7.17e-06	2.84e-06	-1.33608	0.00902225
111473	XP_002534112	Ricinus communis	hydrolase, putative	7e-48	7.17e-06	2.53e-06	-1.50284	0.0172594
Contig33153	XP_003568581	Brachypodium distachyon	carboxylesterase 15-like	4e-69	0.000461206	0.000152705	-1.59466	3.04e-225
Contig18283	XP_002518089	Ricinus communis	hydrolase, hydrolyzing O-glycosyl compounds, putative	4e-29	3.19e-05	8.82e-06	-1.85471	3.45e-20
107834	XP_002281209	Vitis vinifera	leukotriene A-4 hydrolase homolog	1e-25	1.87e-05	4.65e-06	-2.00774	1.39e-06
Contig17145	NP_196275	Arabidopsis thaliana	alpha/beta hydrolase fold-containing protein	7e-53	2.44e-05	2.69e-06	-3.1812	4.13e-28
84500	XP_002285077	Vitis vinifera	carboxylesterase 17	3e-19	6.76e-06	6.81e-07	-3.3113	0.000825535
Contig15511	XP_002276525	Vitis vinifera	GDSL esterase/lipase At4g01130	4e-104	1.57e-05	1.09e-06	-3.84836	1.67e-22
17837	XP_002510418	Ricinus communis	hydrolase, hydrolyzing O-glycosyl compounds, putative	5e-180	5.5e-05	1.63e-06	-5.07649	7.63e-134
18239	XP_002531703	Ricinus communis	hydrolase, hydrolyzing O-glycosyl compounds, putative	8e-24	5.81e-05	1.17e-06	-5.63396	1.83e-15
240159	XP_002520564	Ricinus communis	fumarylacetoacetate hydrolase, putative	3e-128	2.6e-06	1.19e-23	-57.6003	4.93e-05
45142	NP_192022	Arabidopsis thaliana	GDSL esterase/lipase	3e-25	1.18e-05	0	#NUM!	2e-08
75958	XP_002517559	Ricinus communis	hydrolase, putative	2e-13	2.03e-05	0	#NUM!	0.0279276
