# Supplementary material for: Deep Sequencing Reveals Transcriptome Re-Programming of Taxus × media Cells to the Elicitation with Methyl Jasmonate
Source: PLoS One. 2013 Apr 30;8(4):e62865. doi: 10.1371/journal.pone.0062865 (PMC3639896; doi:10.1371/journal.pone.0062865)
Supplement: Table S14 — Comparison of genes with changes in transcript abundance after elicitation with MeJA between T. × media and T. cuspidate . (XLS) [file pone.0062865.s016.xls]

## Sheet: comparison
Supplemental Table 14. Comparison of genes with changes in transcript abundance after elicitation with MeJA between T. × mediaand T.cuspidata
Note: "down" and "up" indicate that the genes in T. × media are down- and up-regulated after elicitation with MeJA. "-" and "+" indicate that the genes in T. cuspidata are down- and up-regulated after elicitation with MeJA. The inconsistent expresion changes between T.× media and T. cuspidata were shown in color.
T. media_IDs	T.cuspidata_IDs	identity	alignment_length	E-value	changes in T. media	changes in T. cuspidata	Annotation
79903	SD146	95.93	295	1e-126	down	-	Xyloglucan endotransglucosylase/hydrolase protein 9 precursor, putative
79903	SD147	96.98	496	0	down	-	Xyloglucan endotransglucosylase/hydrolase protein 9 precursor, putative
79903	Down_Contig22	97.74	487	0	down	-	Xyloglucan endotransglucosylase/hydrolase protein 9 precursor, putative
Contig4055	SD56	98.18	55	3e-20	down	-	tubulin beta chain-like
Contig23711	SD38	98.16	163	1e-78	down	-	putative phosphoethanolamine N-methyltransferase 3
Contig17762	Down_Contig23	96.77	465	0	down	-	protein exordium like 5
Contig9944	SD98	95.41	109	2e-38	down	-	proliferating cell nuclear antigen
106826	SD2	98.11	159	2e-78	down	-	probable xyloglucan endotransglucosylase/hydrolase protein 23
106826	SD133	98.33	60	2e-26	down	-	probable xyloglucan endotransglucosylase/hydrolase protein 23
Contig33226	SD4	99.25	267	8e-147	down	-	pectate lyase precursor
Contig9683	SD31	96.53	317	4e-140	down	-	OSJNBb0065J09.17
Contig17055	SD36	95.75	306	2e-127	down	-	histone H2B
120154	SD73	95.03	161	9e-51	down	-	HD2 type histone deacetylase
Contig31427	SD73	95.03	161	9e-51	down	-	HD2 type histone deacetylase
Contig24010	SD50	95.29	85	2e-26	down	-	expansin-A4
Contig24010	SD29	95.9	683	0	down	-	expansin-A4
Contig10428	SD1	99.33	150	2e-80	down	-	enolase
Contig373	SD80	95.97	124	3e-49	down	-	endo-beta-1,4-glucanase
Contig373	SD16	96.85	254	7e-124	down	-	endo-beta-1,4-glucanase
Contig373	SD32	97.71	350	2e-170	down	-	endo-beta-1,4-glucanase
Contig12134	SD60	97.67	258	6e-118	down	-	deoxyuridine 5'-triphosphate nucleotidohydrolase-like
108295	SD69	95.33	107	1e-44	down	-	Alpha-expansin 8 precursor, putative
108295	SD116	95.95	74	6e-25	down	-	Alpha-expansin 8 precursor, putative
108295	Down_Contig18	96.15	52	3e-14	down	-	Alpha-expansin 8 precursor, putative
Contig17532	SD55	95.3	149	8e-58	down	-	Alpha-expansin 8 precursor, putative
Contig17532	Down_Contig18	96.15	52	3e-14	down	-	Alpha-expansin 8 precursor, putative
Contig17532	SD69	96.59	88	4e-38	down	-	Alpha-expansin 8 precursor, putative
Contig17532	SD116	97.3	74	2e-27	down	-	Alpha-expansin 8 precursor, putative
Contig17532	Down_Contig3	97.79	181	3e-91	down	-	Alpha-expansin 8 precursor, putative
Contig16801	SD55	95.08	122	1e-43	down	-	Alpha-expansin 15 precursor, putative
Contig16801	Down_Contig18	96.3	54	8e-20	down	-	Alpha-expansin 15 precursor, putative
Contig16801	Down_Contig3	96.44	309	2e-150	down	-	Alpha-expansin 15 precursor, putative
Contig16801	SD116	98.11	53	3e-19	down	-	Alpha-expansin 15 precursor, putative
Contig16801	SD69	100	56	9e-26	down	-	Alpha-expansin 15 precursor, putative
116777	SD117	95.24	63	2e-18	down	-
84191	Down_Contig7	97.41	270	3e-125	down	-
Contig21048	Down_Contig17	95.43	219	3e-97	down	-
94623	SD137	96.6	559	0	down	-
94623	SD14	96.91	551	0	down	-
237693	SU15	97.37	114	5e-51	down	+	short-chain type dehydrogenase/reductase-like
Contig11529	SU18	97.14	490	0	down	+	GST
Contig33219	SU20	96.34	164	3e-74	down	+	defensin precursor
78354	Up_Contig9	95.93	123	1e-47	down	+	acc oxidase
113109	SU20	97.4	77	4e-34	down	+
135809	SU47	96.93	228	1e-107	down	+
Contig9877	Up_Contig5	98.28	116	5e-55	down	+
Contig33315	SU117	96.52	230	1e-108	down	+
245483	SU116	96.34	82	2e-29	down	+
247064	Up_Contig21	98.89	90	2e-44	down	+
Contig32237	SU74	95.99	474	0	down	+
Contig10694	Up_Contig8	95.48	155	8e-62	down	+
246385	Up_Contig13	97.75	89	2e-41	down	+
Contig27160	SU1	98.56	139	7e-69	down	+
Contig31742	SU57	97.33	150	2e-65	down	+
Contig20787	SD130	95.01	601	0	up	-	dihydroflavonol-4-reductase-like
114422	Down_Contig17	100	87	2e-44	up	-	cytochrome P450, putative
Contig29900	Down_Contig13	98.81	84	3e-40	up	-	cytochrome P450, putative
Contig22419	Down_Contig17	98.41	251	4e-130	up	-	cytochrome P450 76C4-like
236165	SD61	97.17	106	1e-46	up	-	calmodulin binding protein
244376	Down_Contig4	96.12	567	0	up	-	auxin response factor 6-like
246954	SD137	96.6	559	0	up	-
246954	SD14	96.91	551	0	up	-
Contig8561	SD48	98.17	109	5e-51	up	-
Contig13167	SU25	95.45	198	1e-80	up	+
Contig15212	Up_Contig25	99.63	267	5e-150	up	+
Contig33213	Up_Contig30	95.45	505	0	up	+	thaumatin-like protein
Contig33737	SU123	96.28	269	4e-124	up	+	taxane 14b-hydroxylase
Contig33737	Up_Contig15	97	267	2e-132	up	+	taxane 14b-hydroxylase
Contig33737	SU27	97.44	117	4e-50	up	+	taxane 14b-hydroxylase
Contig33737	SU23	97.67	86	9e-39	up	+	taxane 14b-hydroxylase
Contig33737	SU44	98.48	66	7e-27	up	+	taxane 14b-hydroxylase
Contig30510	Up_Contig20	98.86	351	1e-172	up	+	Rossmann-fold NAD(P)-binding domain-containing protein
248726	Up_Contig18	97.06	136	2e-59	up	+	probable linoleate 9S-lipoxygenase 5
Contig33337	SU22	98.18	55	2e-23	up	+	phosphate-responsive protein
243694	Up_Contig26	97.88	424	0	up	+	leucoanthocyanidin reductase
Contig30864	SU1	96.93	293	6e-146	up	+	hydroxycinnamoyl CoA shikimate/quinate hydroxycinnamoyltransferase-like protein
244507	Up_Contig10	95.83	96	9e-39	up	+	gibberellin 3-beta-dioxygenase 4-like
245692	Up_Contig10	95.83	96	2e-38	up	+	gibberellin 20-oxidase, putative
235299	SU5	97.14	70	5e-30	up	+	flavonol synthase/flavanone 3-hydroxylase
Contig25302	Up_Contig32	96.65	209	1e-88	up	+	flavonoid 3',5'-hydroxylase 2-like
Contig22236	SU30	95.41	305	5e-123	up	+	FAD/NAD(P)-binding oxidoreductase family protein
Contig18229	Up_Contig21	95.71	140	2e-52	up	+	ent-copalyl diphosphate synthase, chloroplastic
Contig18229	Up_Contig4	96.95	525	0	up	+	ent-copalyl diphosphate synthase, chloroplastic
Contig18229	SU13	98.47	262	9e-132	up	+	ent-copalyl diphosphate synthase, chloroplastic
Contig32377	SU29	95.77	355	2e-147	up	+	clavaminate synthase-like protein
240340	SU29	95.77	355	9e-148	up	+	clavaminate synthase-like protein
Contig30383	Up_Contig29	95.56	248	3e-107	up	+	Chalcone synthase, putative
Contig32432	Up_Contig29	97.49	319	9e-157	up	+	chalcone synthase
Contig28963	SU12	97.87	422	0	up	+	cationic peroxidase 1-like
Contig26336	Up_Contig19	96.96	329	3e-156	up	+	arabinogalactan peptide 22
Contig30536	SU25	95.56	90	9e-37	up	+	alcohol dehydrogenase, putative
Contig30536	Up_Contig25	97.42	155	9e-71	up	+	alcohol dehydrogenase, putative
Contig30536	SU49	98.41	63	8e-28	up	+	alcohol dehydrogenase, putative
Contig31917	SU6	95.45	528	0	up	+	taxane 2α-O-benzoyltransferase
235821	SU17	96.1	77	2e-31	up	+	1-aminocyclopropane-1-carboxylate oxidase, putative
Contig20688	Up_Contig9	96.47	85	1e-31	up	+	1-aminocyclopropane-1-carboxylate oxidase, putative
Contig31872	SU4	95.83	671	0	up	+	12-oxophytodienoate reductase 2 isoform 1
