# Supplementary material for: Deep Sequencing Reveals Transcriptome Re-Programming of Taxus × media Cells to the Elicitation with Methyl Jasmonate
Source: PLoS One. 2013 Apr 30;8(4):e62865. doi: 10.1371/journal.pone.0062865 (PMC3639896; doi:10.1371/journal.pone.0062865)
Supplement: Table S15 — miRNA targets and expression level comparison between nonelicited and elicited cultures. (XLS) [file pone.0062865.s017.xls]

## Sheet: target
Supplemental Table15. miRNA targets and expression level comparison between nonelicited and elicited cultures
Note: “#DIV/0!" and "#NUM!" indicate that the estimated transcripts per million of genes are zero in the elicited and nonelicited cells, respecitvely. "n.s." indicates that the adjusted p-value is not significant. "*" indictes that the expresion change of miRNA is significant.
miRNA	target	start	end	strand	target strand	homology string	miRNA strand	target annotation	Estimated transcripts per million in the nonelicited cells	Estimated transcripts per million in the elicited cells	LOG2 fold change	Adjusted p-value	miRNA expresion change in T. chinensis
858	242661	4363	383	Minus	CCAGGGCGAACGGACAACGAA	::: :::::.:::::::::	AUUCCAGCUUGUCUGUUGCUU	transcription repressor MYB4	7.18e-07	1.68e-05	4.5512	1.15e-10	down
858	222990	428	48	Plus	CCUGGUCGAACAGAUAACGAA	:::::::::::.::::::	AUUCCAGCUUGUCUGUUGCUU	myb-related protein 308	9.07e-07	1.03e-05	3.51088	0.000127605	down
837	Contig30982	4987	1006	Plus	UGAAAUCCCGAAC-AGAAACA	:::::: ::::: :::::::	ACUUUACUGCUUGUUCUUUGU	ethylene-responsive transcription factor ERF113	3.24e-06	2.43e-05	2.90587	7.13e-34	down
172d	Contig28056	4360	379	Minus	AGG-ACCAUCAUCAGGAUUCA	::: : ::::::::.:::::	UCCGUCGUAGUAGUUCUAAGA	CLE12, putative	7.53e-06	4.6e-05	2.60934	3.44e-70	down
408	Contig22376	4693	715	Plus	AGACAGGGAAGAGGCAGUGGCAA	:: ::::::::::::::: :::	UCGGUCCCUUCUCCGUCA-CGUA	P-type ATPase	6.01e-06	1.66e-05	1.46793	1.21e-07	down
172b	Contig17946	3.53075	3094	Minus	UGCAGUAUCAUUAAGA-UCUC	:::::.:::::.:::: ::::	ACGUCGUAGUAGUUCUAAGAG	protein with unknown function	2.94e-05	7.91e-05	1.42539	1.47e-168	down
162	Contig33640	3.51309	1328	Minus	AUGAAAG-AGAGGUUUAUCAG	::: : : ::::::::::::.	UACCUACGUCUCCAAAUAGUU	xyloglucan glycosyltransferase 12	3.03e-05	7.8e-05	1.3649	9.95e-153	down
156d	Contig30067	42040	2058	Plus	AU-CUCACUUUCUUCUGUGA	:: ::::::.:::::::: :	UACGAGUGAGAGAAGACAGU	U-box domain-containing protein 43-like	3.31e-05	7.44e-05	1.16912	3.86e-101	down*
835	242493	3.5625	650	Plus	CAAACGAAGAACAUAUGCAGCACCGA	:::::.::::::::::::::::: .:	GUUUGUUUCUUGUAUACGUCGUGAUU	aquaporin NIP1-2	2.71e-05	5.82e-05	1.1024	7.28e-33	down
156d	Contig33143	3.5889	907	Plus	AUUUUC-CUCUCUUCUGUCU	:: .:: ::::::::::::	UACGAGUGAGAGAAGACAGU	embryogenesis-associated protein EMB8	2.19e-05	4.58e-05	1.06621	2.7e-47	down*
408	Contig28049	3.51178	1199	Plus	GGCCAGGGAAGAGGCAGAGCAG	.:::::::::::::::: :::	UCGGUCCCUUCUCCGUCACGUA	acyltransferase, putative	4.25e-05	8.88e-05	1.06165	7.19e-95	down
164c	Contig33193	41061	1081	Minus	CUUGCAUGCCCUGCUUCUCCU	: ..: ::::::::::::::	GCGUGCACGGGACGAAGAGGU	UDP-glucuronic acid decarboxylase 1	1.76e-05	3.53e-05	1.00871	3.32e-28	up*
396b	Contig6256	4610	631	Minus	AAGUGCAGUGAAGGCUGUGGAG	:::: ::. :::.::::::::.	UUCAAGUU-CUUUCGACACCUU	Stachyose synthase precursor, putative	1.29e-05	2.44e-05	0.923302	5.75e-07	down*
397a	Contig33697	3.5879	899	Plus	CAAUUACGCUGCACUCGAUGA	:: . :::::::::::.::::	GUAGUUGCGACGUGAGUUACU	calcium-binding protein CML49	0.000101724	0.000187368	0.881217	6.78e-57	down
397b	Contig33697	2.588	899	Plus	AAUU-ACGCUGCACUCGAUGA	:::. :::::::::::.::::	UUAGUUGCGACGUGAGUUACU	calcium-binding protein CML49	0.000101724	0.000187368	0.881217	6.78e-57	down
169a	Contig32697	2.519	1920	Minus	AUGGCAAUUCAUCCUUGGCUG	.::::: :::::::::::::	AGCCGUUCAGUAGGAACCGAC	nuclear transcription factor Y subunit A-3-like	1.53e-05	2.77e-05	0.854938	1.44e-18	down
169c	Contig32697	3.519	1920	Minus	AUGGCAAUUCAUCCUUGGCUG	.::::: ::::::::::::	GGCCGUUCAGUAGGAACCGAA	nuclear transcription factor Y subunit A-3-like	1.53e-05	2.77e-05	0.854938	1.44e-18	down*
169d	Contig32697	3.519	1919	Minus	AUGGCAAUUCAUCCUUGGCU	.::::: ::::::::::::	GGCCGUUCAGUAGGAACCGA	nuclear transcription factor Y subunit A-3-like	1.53e-05	2.77e-05	0.854938	1.44e-18	down
169f	Contig32697	3.51899	1920	Minus	UAUGGCAAUUCAUCCUUGGCUG	.::::: :::::::::::::	UGGCCGUUCAGUAGGAACCGAC	nuclear transcription factor Y subunit A-3-like	1.53e-05	2.77e-05	0.854938	1.44e-18	down*
169b	Contig32697	2.519	1920	Minus	AUGGCAAUUCAUCCUUGGCUG	.::::: :::::::::::::	GGCCGUUCAGUAGGAACCGAC	nuclear transcription factor Y subunit A-3-like	1.53e-05	2.77e-05	0.854938	1.44e-18	down*
858	Contig17107	3.5765	786	Plus	UGAGUUUCGAACAGACAAUGAA	:.:: ::::::::::::.:::	AUUC-CAGCUUGUCUGUUGCUU	beta-galactosidase, putative	3.81e-05	6.6e-05	0.793643	3.25e-14	down
396a	Contig30626	3.5206	225	Minus	CA-UUCUGGAAGGCUGUGGAA	:: ::: .:::.:::::::::	GUCAAGUUCUUUCGACACCUU	aluminum-activated malate transporter 4	5.75e-06	9.78e-06	0.766873	2.61e-05	down
397b	Contig6673	41554	1573	Minus	AGUUAA-GCUGCACUCAAUCA	:.:.:: :::::::::::: :	UUAGUUGCGACGUGAGUUACU	ring finger protein, putative	3.35e-05	5.16e-05	0.621021	1.94e-17	down
169c	Contig31945	41066	1086	Minus	AAGGCAAUUCAUUCUUGGCUU	::::: ::::.::::::::	GGCCGUUCAGUAGGAACCGAA	transcription factor	9.31e-06	1.42e-05	0.605069	0.000994268	down*
157	Contig23274	4423	442	Plus	GUGCUUUAUAUCUUCU-UCAG	:::::.: :::::::: :::.	CACGAGAGAUAGAAGACAGUU	30S ribosomal protein S16	4.02e-05	5.88e-05	0.550936	3.05e-08	up
156c	Contig16716	3.5879	898	Minus	UUGUUUGCUUUCUUCUGUCC	:::.:..::.:::::::::	AACGAGUGAGAGAAGACAGU	NAD(P)-binding Rossmann-fold-containing protein	0.000110298	0.000159803	0.534884	2.89e-30	down*
162	Contig29917	4419	440	Minus	GUUGGUAGCAGAGGUUUAUUAA	.: :.: ::::::::::::.::	UACCUA-CGUCUCCAAAUAGUU	U-box domain-containing protein 43-like	1.81e-05	2.46e-05	0.444081	0.000225441	down
172e	Contig21557	4405	424	Plus	GUGCA-UAUUAUCAGGAUUCC	.:::: .::.::::.::::::	UACGUCGUAGUAGUUCUAAGG	geranylgeranyl transferase type-1 subunit beta	1.52e-05	2.06e-05	0.441754	0.000139394	down
857	Contig32929	4455	476	Plus	AUAACAA-CUUUAACAUACCAAA	::: :: :::.:::::::::::	AAUUUUUGGAAGUUGUAUGGUUU	granule-bound starch synthase 2, chloroplastic/amyloplastic-like	1.95e-05	2.57e-05	0.399578	1.12e-12	down
156c	241898	42083	2102	Plus	UUCCUCAUUCUCUUUUGUUA	:: ::::.::::::.:::.:	AACGAGUGAGAGAAGACAGU	myosin-H heavy chain-like	1.03e-05	1.36e-05	0.393845	9.02e-09	down*
156f	241898	3.52083	2103	Plus	UUCCUCAUUCUCUUUUGUUAG	:: ::::.::::::.:::.::	AACGAGUGAGAGAAGACAGUC	myosin-H heavy chain-like	1.03e-05	1.36e-05	0.393845	9.02e-09
167ab	Contig12724	3.5794	815	Plus	AAGAGUUUUGCUGGCAGCUUCA	::: :. ::::::::::::::	AUCU-AGUACGACCGUCGAAGU	protein-tyrosine phosphatase mitochondrial 1-like protein-like	9.82e-05	0.000126831	0.368631	3.48e-21	up
156a	Contig17885	3.52086	2104	Plus	GUG-UUACUUUUUUCUGUCA	::: :.:::.:.::::::::	CACGAGUGAGAGAAGACAGU	protein-tyrosine kinase, putative	1.9e-05	2.42e-05	0.34688	1.68e-06	down*
156d	Contig17885	42086	2104	Plus	GUG-UUACUUUUUUCUGUCA	.:: :.:::.:.::::::::	UACGAGUGAGAGAAGACAGU	protein-tyrosine kinase, putative	1.9e-05	2.42e-05	0.34688	1.68e-06	down*
156e	Contig21780	3.568	87	Minus	GGGUUCACUCUAUUUUGUCA	:::.::::::: ::.:::::	CCCGAGUGAGAGAAGACAGU	Pre-mRNA-splicing factor SLU7-A	7.92e-06	9.91e-06	0.323881	0.0221471	down
396a	Contig29124	4976	996	Minus	CAUUUCAGGCAAGCUGUGGAG	:: ::::.: ::::::::::.	GUCAAGUUCUUUCGACACCUU	ATP binding protein, putative	1.47e-05	1.79e-05	0.283869	0.00480934	down
156g	Contig29976	41043	1061	Plus	GUGUUUA-UCUCUUCUGUUG	:::.:.: ::::::::::.:	CACGAGUGAGAGAAGACAGC	tropinone reductase homolog At1g07440	2.24e-05	2.71e-05	0.273566	0.00754362	down
156d	Contig22847	41661	1679	Plus	AUACCCACUCUCUUCU-UCA	:: : ::::::::::: :::	UACGAGUGAGAGAAGACAGU	Core-2/I-branching beta-1,6-N-acetylglucosaminyltransferase family protein	1.42e-05	1.69e-05	0.252928	0.0143135	down*
172a	Contig15118	41123	1144	Minus	UUGUAUGUAUCAUCAAGAUUCC	::.: :.:::::::::::::	UACGU-CGUAGUAGUUCUAAGA	cop9 complex subunit, putative	4.88e-05	5.77e-05	0.242601	1.3e-06	down*
172f	Contig15118	31123	1144	Minus	UUGUAUGUAUCAUCAAGAUUCC	:::.: :.:::::::::::::	AACGU-CGUAGUAGUUCUAAGA	cop9 complex subunit, putative	4.88e-05	5.77e-05	0.242601	1.3e-06	down
172h	Contig15118	41123	1144	Minus	UUGUAUGUAUCAUCAAGAUUCC	::.: :.:::::::::::::	CACGU-CGUAGUAGUUCUAAGA	cop9 complex subunit, putative	4.88e-05	5.77e-05	0.242601	1.3e-06	down*
172c	Contig15118	3.51123	1144	Minus	UUGUAUGUAUCAUCAAGAUUCC	.::.: :.:::::::::::::	GACGU-CGUAGUAGUUCUAAGA	cop9 complex subunit, putative	4.88e-05	5.77e-05	0.242601	1.3e-06	down
172e	Contig15118	31123	1144	Minus	UUGUAUGUAUCAUCAAGAUUCC	::.: :.::::::::::::::	UACGU-CGUAGUAGUUCUAAGG	cop9 complex subunit, putative	4.88e-05	5.77e-05	0.242601	1.3e-06	down
172b	Contig17572	4562	581	Minus	UGCAGGGU-AUCAAGAUUCUU	::::: .: :::::::::::.	ACGUCGUAGUAGUUCUAAGAG	ACC synthase, putative	5.38e-05	6.14e-05	0.190082	5.56e-05	down
172f	Contig17572	3.5561	580	Minus	UUGCAGGGU-AUCAAGAUUCU	:::::: .: :::::::::::	AACGUCGUAGUAGUUCUAAGA	ACC synthase, putative	5.38e-05	6.14e-05	0.190082	5.56e-05	down
172c	Contig17572	4561	580	Minus	UUGCAGGGU-AUCAAGAUUCU	.::::: .: :::::::::::	GACGUCGUAGUAGUUCUAAGA	ACC synthase, putative	5.38e-05	6.14e-05	0.190082	5.56e-05	down
172d	Contig25546	4757	777	Minus	AGUCAGCUUCAUUAAGAUUUU	:: :::: ::::.::::::.:	UCCGUCGUAGUAGUUCUAAGA	26S protease regulatory subunit 6B homolog	0.000106003	0.000114432	0.110389	0.0105643	down
172h	Contig25546	4758	777	Minus	GU-CAGCUUCAUUAAGAUUUU	:: :::: ::::.::::::.:	CACGUCGUAGUAGUUCUAAGA	26S protease regulatory subunit 6B homolog	0.000106003	0.000114432	0.110389	0.0105643	down*
172c	Contig21812	3.53275	3294	Minus	CUCUAG-AUCAUCAGGAUUCU	:: .:: :::::::.::::::	GACGUCGUAGUAGUUCUAAGA	serine/threonine-protein kinase WNK6-like	7.09e-05	6.88e-05	-0.0430738	0.000861082	down
172a	Contig18610	41099	1118	Plus	AUGUGACAUCAUCAAG-UUCU	:::.. :::::::::: ::::	UACGUCGUAGUAGUUCUAAGA	protein transport protein Sec24-like At3g07100-like	5.27e-05	4.17e-05	-0.336885	0.0438907	down*
156e	Contig20575	3.568	87	Minus	GGGUUCACUCUAUUUUGUCA	:::.::::::: ::.:::::	CCCGAGUGAGAGAAGACAGU	Pre-mRNA-splicing factor SLU7-A	5.56e-05	4.2e-05	-0.407021	0.01943	down
156c	106754	42209	2228	Minus	UUCCUCAUUCUCUUUUGUUA	:: ::::.::::::.:::.:	AACGAGUGAGAGAAGACAGU	myosin-H heavy chain-like	2.18e-05	1.63e-05	-0.418876	0.0136119	down*
156f	106754	3.52209	2229	Minus	UUCCUCAUUCUCUUUUGUUAG	:: ::::.::::::.:::.::	AACGAGUGAGAGAAGACAGUC	myosin-H heavy chain-like	2.18e-05	1.63e-05	-0.418876	0.0136119
156f	Contig32142	3.53446	3465	Minus	UUGCUCAUUCUUUUCUGU-AG	:::::::.:::.:::::: ::	AACGAGUGAGAGAAGACAGUC	importin-5	7.5e-05	5.36e-05	-0.484005	1.48e-08
162	Contig21506	4246	266	Minus	UUGGAUGGAGAGGUUCAUCAA	:::::: ::::::: :::::	UACCUACGUCUCCAAAUAGUU	ABC transporter C family member 10-like	3.25e-05	2.25e-05	-0.528799	0.00104889	down
1318	Contig13650	1590	609	Minus	UUGGUGUCAUCUCUCCUGCG	: ::::::::::::::::::	AUCCACAGUAGAGAGGACGC	cation-transporting atpase plant, putative	6.91e-05	4.76e-05	-0.537849	1.3e-11	down
157	Contig28498	3443	462	Plus	GUACUCUCUAUCUU-UGUCAA	:: ::::::::::: ::::::	CACGAGAGAUAGAAGACAGUU	nucleolar GTP-binding protein, putative	7.49e-05	5.08e-05	-0.558981	1.76e-07	up
156c	Contig26949	3.595	969	Minus	UUGCCCACUCUCUUUUGUUG	:::: :::::::::.:::..	AACGAGUGAGAGAAGACAGU	auxin influx carrier component	0.00021863	0.000145686	-0.58563	1.38e-20	down*
156g	Contig26949	4950	969	Minus	UUGCCCACUCUCUUUUGUUG	::: :::::::::.:::.:	CACGAGUGAGAGAAGACAGC	auxin influx carrier component	0.00021863	0.000145686	-0.58563	1.38e-20	down
169a	Contig28357	42152	2173	Minus	GCUGCAAGAUCAUCCUUGGCUC	: ::::: ::::::::::::	AGCCGUUC-AGUAGGAACCGAC	structural maintenance of chromosomes protein 5	2e-05	1.32e-05	-0.595665	0.00311529	down
169c	Contig28357	42152	2173	Minus	GCUGCAAGAUCAUCCUUGGCUC	: ::::: ::::::::::::	GGCCGUUC-AGUAGGAACCGAA	structural maintenance of chromosomes protein 5	2e-05	1.32e-05	-0.595665	0.00311529	down*
169d	Contig28357	42152	2172	Minus	GCUGCAAGAUCAUCCUUGGCU	: ::::: ::::::::::::	GGCCGUUC-AGUAGGAACCGA	structural maintenance of chromosomes protein 5	2e-05	1.32e-05	-0.595665	0.00311529	down
169b	Contig28357	42152	2173	Minus	GCUGCAAGAUCAUCCUUGGCUC	: ::::: ::::::::::::	GGCCGUUC-AGUAGGAACCGAC	structural maintenance of chromosomes protein 5	2e-05	1.32e-05	-0.595665	0.00311529	down*
172f	Contig13334	42310	2330	Plus	UUGCAGCAAUAUCAAGAUUCA	:::::::: .::::::::::	AACGUCGUAGUAGUUCUAAGA	argonaute family member	1.78e-05	1.17e-05	-0.608936	0.00432005	down
156a	Contig3330	3.5925	944	Plus	GUGCUUACUUUCUUCUGUAA	:::::.:::.:::::::: :	CACGAGUGAGAGAAGACAGU	E3 ubiquitin protein ligase upl2, putative	6.14e-05	3.96e-05	-0.632887	6.07e-13	down*
156d	Contig3330	4925	944	Plus	GUGCUUACUUUCUUCUGUAA	.::::.:::.:::::::: :	UACGAGUGAGAGAAGACAGU	E3 ubiquitin protein ligase upl2, putative	6.14e-05	3.96e-05	-0.632887	6.07e-13	down*
172e	Contig3593	3.5798	817	Plus	AUGU-GCAUAAUCAAGAUUCC	:::. :::: :::::::::::	UACGUCGUAGUAGUUCUAAGG	CCR4-associated factor 1 homolog 7-like	2.89e-05	1.83e-05	-0.662148	0.00278809	down
168f	Contig19815	4788	808	Plus	UCCCCGACCUGCUCCAAGUGC	:::::::::::: :::::.:	AGGGGCUGGACGUGGUUCGCU	LRR receptor-like serine/threonine-protein kinase FEI 1	2.47e-05	1.54e-05	-0.685109	4.79e-05	down
164ab	Contig3475	31776	1796	Minus	AGCCCGUGUCCUGCUUCUCCA	:: ::::.::::::::::::	ACGUGCACGGGACGAAGAGGU	cup-shaped cotyledon	1.28e-05	7.86e-06	-0.705497	0.0151199	up*
164c	Contig3475	31776	1796	Minus	AGCCCGUGUCCUGCUUCUCCA	:: ::::.::::::::::::	GCGUGCACGGGACGAAGAGGU	cup-shaped cotyledon	1.28e-05	7.86e-06	-0.705497	0.0151199	up*
164d	Contig3475	21776	1796	Minus	AGCCCGUGUCCUGCUUCUCCA	:::::::.::::::::::::	GCGGGCACGGGACGAAGAGGU	cup-shaped cotyledon	1.28e-05	7.86e-06	-0.705497	0.0151199	down
835	108310	3.5687	712	Plus	CAAACGAAGAACAUAUGCAGCACCGA	:::::.::::::::::::::::: .:	GUUUGUUUCUUGUAUACGUCGUGAUU	aquaporin NIP1-2	2.45e-05	1.47e-05	-0.736468	0.000828617	down
1318	Contig18901	31526	1544	Minus	UAUGU-UCAUCUCUCCUGCU	:: :: :::::::::::::	AUCCACAGUAGAGAGGACGC	chromodomain helicase DNA binding protein, putative	1.4e-05	8.19e-06	-0.776256	7.37e-05	down
164ab	Contig21762	4451	470	Plus	CUCACGU-UCCUGCUUCUCCA	::::: .::::::::::::	ACGUGCACGGGACGAAGAGGU	Receptor protein kinase CLAVATA1 precursor, putative	1.5e-05	8.4e-06	-0.840748	0.00279759	up*
164c	Contig21762	3451	470	Plus	CUCACGU-UCCUGCUUCUCCA	: ::::: .::::::::::::	GCGUGCACGGGACGAAGAGGU	Receptor protein kinase CLAVATA1 precursor, putative	1.5e-05	8.4e-06	-0.840748	0.00279759	up*
164d	Contig21762	4451	470	Plus	CUCACGU-UCCUGCUUCUCCA	: : ::: .::::::::::::	GCGGGCACGGGACGAAGAGGU	Receptor protein kinase CLAVATA1 precursor, putative	1.5e-05	8.4e-06	-0.840748	0.00279759	down
164ab	Contig33680	3417	437	Plus	UGCACGUCCCCUGCUCCUCCA	::::::: ::::::: :::::	ACGUGCACGGGACGAAGAGGU	expansin 2	8.15e-05	4.5e-05	-0.856816	7.89e-10	up*
164c	Contig33680	3.5417	437	Plus	UGCACGUCCCCUGCUCCUCCA	.:::::: ::::::: :::::	GCGUGCACGGGACGAAGAGGU	expansin 2	8.15e-05	4.5e-05	-0.856816	7.89e-10	up*
171	103055	442	63	Plus	AUGAUUAUAUUGGCACGGCUCC	:: : :::::::::::::::	CAC-ACUAUAACCGUGCCGAGU	protein phosphatase 2c, putative	1.37e-05	6.72e-06	-1.02521	0.00275895	down
168e	Contig17320	4364	384	Plus	UUCCCCACCUGUGCUAAGCAA	::::: :::::..:.::::::	AAGGGCUGGACGUGGUUCGUU	transcription factor, putative	1.52e-05	7.45e-06	-1.0329	0.0015665	down
169a	Contig4223	4743	764	Minus	GCUGCAAGAUCAUCCUUGGCUC	: ::::: ::::::::::::	AGCCGUUC-AGUAGGAACCGAC	structural maintenance of chromosomes protein 5	1.23e-05	5.99e-06	-1.03971	6.06e-05	down
169c	Contig4223	4743	764	Minus	GCUGCAAGAUCAUCCUUGGCUC	: ::::: ::::::::::::	GGCCGUUC-AGUAGGAACCGAA	structural maintenance of chromosomes protein 5	1.23e-05	5.99e-06	-1.03971	6.06e-05	down*
169d	Contig4223	4743	763	Minus	GCUGCAAGAUCAUCCUUGGCU	: ::::: ::::::::::::	GGCCGUUC-AGUAGGAACCGA	structural maintenance of chromosomes protein 5	1.23e-05	5.99e-06	-1.03971	6.06e-05	down
169b	Contig4223	4743	764	Minus	GCUGCAAGAUCAUCCUUGGCUC	: ::::: ::::::::::::	GGCCGUUC-AGUAGGAACCGAC	structural maintenance of chromosomes protein 5	1.23e-05	5.99e-06	-1.03971	6.06e-05	down*
156e	248755	3.5134	154	Plus	UGGUUGAGCUCUCUUCUGUCA	::.: : :::::::::::::	CCCGAGU-GAGAGAAGACAGU	DNA binding protein, putative	8.59e-06	4.14e-06	-1.05307	0.0368806	down
156d	248755	4476	495	Minus	AUGCCCCUUUUCUUCUGUCA	:::: : .:.::::::::::	UACGAGUGAGAGAAGACAGU	DNA binding protein, putative	8.59e-06	4.14e-06	-1.05307	0.0368806	down*
165a	Contig18187	2.51997	2017	Plus	CUGGGAUGAAGCCUGGUCCGG	::::::::::::::::::.	CCCCCUACUUCGGACCAGGCU	homeobox-leucine zipper protein ATHB-15-like isoform 1	9.97e-06	4.64e-06	-1.10359	1.96e-08
166a	Contig18187	31997	2017	Plus	CUGGGAUGAAGCCUGGUCCGG	::.:::::::::::::::.	CCCCUUACUUCGGACCAGGCU	homeobox-leucine zipper protein ATHB-15-like isoform 1	9.97e-06	4.64e-06	-1.10359	1.96e-08	up
166b	Contig18187	2.51997	2017	Plus	CUGGGAUGAAGCCUGGUCCGG	::.::::::::::::::::	CCCCUUACUUCGGACCAGGCC	homeobox-leucine zipper protein ATHB-15-like isoform 1	9.97e-06	4.64e-06	-1.10359	1.96e-08	down
169d	Contig21120	41570	1588	Plus	AUGGUAAG-CAUCCUUGGCU	.::.::: :::::::::::	GGCCGUUCAGUAGGAACCGA	methyl-CpG-binding domain-containing protein 9-like	7.89e-06	3.59e-06	-1.13888	0.00127044	down
172a	Contig11274	4720	739	Minus	AUGAAACAUCAUCAAGA-UCU	::: : ::::::::::: :::	UACGUCGUAGUAGUUCUAAGA	phosphoribosylformylglycinamidine synthase, chloroplastic/mitochondrial-like	3.37e-05	1.53e-05	-1.13952	7.06e-07	down*
172a	Contig20503	41382	1402	Plus	GCAUAGCAUUAUCAAGAUUCU	. .:::::.:::::::::::	UACGUCGUAGUAGUUCUAAGA	myosin-H heavy chain-like	9.51e-06	4.23e-06	-1.16873	0.000361743	down*
172d	Contig20503	41382	1402	Plus	GCAUAGCAUUAUCAAGAUUCU	. .:::::.:::::::::::	UCCGUCGUAGUAGUUCUAAGA	myosin-H heavy chain-like	9.51e-06	4.23e-06	-1.16873	0.000361743	down
172g	Contig20503	41382	1402	Plus	GCAUAGCAUUAUCAAGAUUCU	. .:::::.:::::::::::	UUCGUCGUAGUAGUUCUAAGA	myosin-H heavy chain-like	9.51e-06	4.23e-06	-1.16873	0.000361743	up
172h	Contig20503	3.51382	1402	Plus	GCAUAGCAUUAUCAAGAUUCU	: .:::::.:::::::::::	CACGUCGUAGUAGUUCUAAGA	myosin-H heavy chain-like	9.51e-06	4.23e-06	-1.16873	0.000361743	down*
156e	Contig14188	4284	302	Plus	GGGCUCAGUCUCUUC-GUCA	::::::: ::::::: ::::	CCCGAGUGAGAGAAGACAGU	multiprotein-bridging factor 1c	0.000244078	9.19e-05	-1.40972	2.16e-22	down
165a	Contig22175	2.5432	452	Plus	CUGGGAUGAAGCCUGGUCCGG	::::::::::::::::::.	CCCCCUACUUCGGACCAGGCU	homeobox-leucine zipper protein ATHB-15-like isoform 1	3.47e-05	1.26e-05	-1.46684	2.07e-37
166a	Contig22175	3432	452	Plus	CUGGGAUGAAGCCUGGUCCGG	::.:::::::::::::::.	CCCCUUACUUCGGACCAGGCU	homeobox-leucine zipper protein ATHB-15-like isoform 1	3.47e-05	1.26e-05	-1.46684	2.07e-37	up
166b	Contig22175	2.5432	452	Plus	CUGGGAUGAAGCCUGGUCCGG	::.::::::::::::::::	CCCCUUACUUCGGACCAGGCC	homeobox-leucine zipper protein ATHB-15-like isoform 1	3.47e-05	1.26e-05	-1.46684	2.07e-37	down
1318	Contig17829	41510	1528	Plus	UAGAU-UCAUCUCUCUUGCA	::: : :::::::::.:::	AUCCACAGUAGAGAGGACGC	signal transducer, putative	4.57e-05	1.49e-05	-1.6128	1.16e-49	down
172g	Contig18990	41339	1359	Plus	CAGCAGCAUCAUCAAGAUUAA	::::::::::::::::::	UUCGUCGUAGUAGUUCUAAGA	condensin, putative	1.88e-05	5.73e-06	-1.71676	7.27e-36	up
172c	Contig18990	41339	1359	Plus	CAGCAGCAUCAUCAAGAUUAA	: :::::::::::::::::	GACGUCGUAGUAGUUCUAAGA	condensin, putative	1.88e-05	5.73e-06	-1.71676	7.27e-36	down
164ab	Contig16801	3750	770	Minus	UGCACGUCCCCUGCUCCUCCA	::::::: ::::::: :::::	ACGUGCACGGGACGAAGAGGU	Alpha-expansin 15 precursor, putative	0.00015189	3.52e-05	-2.11078	2.72e-119	up*
164c	Contig16801	3.575	770	Minus	UGCACGUCCCCUGCUCCUCCA	.:::::: ::::::: :::::	GCGUGCACGGGACGAAGAGGU	Alpha-expansin 15 precursor, putative	0.00015189	3.52e-05	-2.11078	2.72e-119	up*
171	75736	4120	140	Minus	AGGCGAUAUUGGCGCGGCUCA	: :::::::::.:::::::	CACACUAUAACCGUGCCGAGU	GRAS family transcription factor	8.56e-06	7.62e-07	-3.48949	1.45e-06	down
168e	8319	4513	533	Plus	UUCCAUGUCUGCAUCAAGCAA	:::: ..:::::.:::::::	AAGGGCUGGACGUGGUUCGUU	leucine-rich repeat receptor-like protein kinase TDR-like	3.71e-05	0	N.D.	5.57e-228	down
156a	Contig22705	41205	1223	Plus	GU-CACACUCUCUUCUUUCA	:: : ::::::::::: :::	CACGAGUGAGAGAAGACAGU	receptor serine-threonine protein kinase, putative	1.9e-05	2.11e-05	0.154395	n.s.	down*
156d	Contig19863	4442	461	Plus	AUGCCCCUUUUCUUCUGUCA	:::: : .:.::::::::::	UACGAGUGAGAGAAGACAGU	DNA binding protein, putative	7.67e-06	4.67e-06	-0.714888	n.s.	down*
156d	Contig18974	4725	743	Plus	AU-CUCAUUCUCUUCUUUCA	:: ::::.:::::::: :::	UACGAGUGAGAGAAGACAGU	Kinase interacting (KIP1-like) family protein	1.19e-05	7.12e-06	-0.74087	n.s.	down*
162	Contig8674	3.51055	1074	Plus	GUGGAAGCAGAGGUUU-UCAA	.:::: :::::::::: ::::	UACCUACGUCUCCAAAUAGUU	dolichyl pyrophosphate Man9GlcNAc2 alpha-1,3-glucosyltransferase	1.34e-05	1.37e-05	0.0342906	n.s.	down
162	Contig18202	4869	888	Plus	AUGG-UACAGAGGUUUAGCAA	:::: : :::::::::: :::	UACCUACGUCUCCAAAUAGUU	Magnesium transporter CorA-like family protein	1.43e-05	9.27e-06	-0.630016	n.s.	down
162	Contig31777	4614	633	Plus	AUGGCUCCAGAGG-UUAUCAA	:::: : :::::: :::::::	UACCUACGUCUCCAAAUAGUU	ATP binding protein	1.89e-05	1.65e-05	-0.192508	n.s.	down
164ab	Contig29960	3469	489	Plus	AGCCCGUGUCCUGCUUCUCCA	:: ::::.::::::::::::	ACGUGCACGGGACGAAGAGGU	transcription factor, putative	2.04e-05	1.31e-05	-0.633004	n.s.	up*
164c	Contig29960	3469	489	Plus	AGCCCGUGUCCUGCUUCUCCA	:: ::::.::::::::::::	GCGUGCACGGGACGAAGAGGU	transcription factor, putative	2.04e-05	1.31e-05	-0.633004	n.s.	up*
164d	Contig29960	2469	489	Plus	AGCCCGUGUCCUGCUUCUCCA	:::::::.::::::::::::	GCGGGCACGGGACGAAGAGGU	transcription factor, putative	2.04e-05	1.31e-05	-0.633004	n.s.	down
167ab	Contig23923	3.5356	377	Plus	AAGAGUUUUGCUGGCAGCUUCA	::: :. ::::::::::::::	AUCU-AGUACGACCGUCGAAGU	protein-tyrosine phosphatase mitochondrial 1-like protein-like	6.64e-06	3.19e-06	-1.05875	n.s.	up
167ab	Contig12325	4408	429	Plus	UAGAUCAGGCUGGCAGCUUGUA	::::::: ::::::::::: .:	AUCUAGUACGACCGUCGAA-GU	auxin response factor 6/8	8.68e-06	6.89e-06	-0.334233	n.s.	up
167ab	Contig33724	4938	957	Plus	CAGAUGAUGC-GGCAGCUUCA	:::: :::: ::::::::::	AUCUAGUACGACCGUCGAAGU	transcription factor MYB1R1 isoform 2	4.49e-05	4.49e-05	0.00127435	n.s.	up
167d	Contig33724	4937	957	Plus	CCAGAUGAUGC-GGCAGCUUCA	::::: :::: ::::::::::	AGUCUAGUACGACCGUCGAAGU	transcription factor MYB1R1 isoform 2	4.49e-05	4.49e-05	0.00127435	n.s.	down
168e	236976	4324	344	Plus	UUCCCCACCUGUGCUAAGCAA	::::: :::::..:.::::::	AAGGGCUGGACGUGGUUCGUU	transcription factor, putative	7.51e-06	8.87e-06	0.240293	n.s.	down
168e	Contig20722	4690	710	Plus	UCUCCGUUUUGCACCAAGCAA	: .::: ..::::::::::::	AAGGGCUGGACGUGGUUCGUU	RNA-dependent RNA polymerase-like protein	9.26e-06	4.43e-06	-1.06558	n.s.	down
169a	239458	4569	588	Plus	AUGGUAAG-CAUCCUUGGCUG	.::.::: ::::::::::::	AGCCGUUCAGUAGGAACCGAC	methyl-CpG-binding domain-containing protein 9-like	3.68e-06	4.76e-06	0.371837	n.s.	down
169d	239458	4569	587	Plus	AUGGUAAG-CAUCCUUGGCU	.::.::: :::::::::::	GGCCGUUCAGUAGGAACCGA	methyl-CpG-binding domain-containing protein 9-like	3.68e-06	4.76e-06	0.371837	n.s.	down
169f	Contig5014	4870	891	Plus	ACCACCCAUUCAUCCUUGGCUG	::: : : :::::::::::::	UGGCCGUUCAGUAGGAACCGAC	cup-shaped cotyledon	1.41e-05	1.2e-05	-0.233706	n.s.	down*
169b	Contig5014	4871	891	Plus	CCACCCAUUCAUCCUUGGCUG	:: : : :::::::::::::	GGCCGUUCAGUAGGAACCGAC	cup-shaped cotyledon	1.41e-05	1.2e-05	-0.233706	n.s.	down*
169b	239458	4569	588	Plus	AUGGUAAG-CAUCCUUGGCUG	.::.::: ::::::::::::	GGCCGUUCAGUAGGAACCGAC	methyl-CpG-binding domain-containing protein 9-like	3.68e-06	4.76e-06	0.371837	n.s.	down*
172a	243997	3.5171	190	Plus	AU-UAGCUUCAUCAAGAUUCC	:: .::: ::::::::::::	UACGUCGUAGUAGUUCUAAGA	pentatricopeptide repeat-containing protein At3g22470, mitochondrial-like	9.46e-05	7.3e-05	-0.372594	n.s.	down*
172a	94074	452	72	Plus	UUGCAGCAGCAUCAAGAUUCA	::::::: :::::::::::	UACGUCGUAGUAGUUCUAAGA	serine/threonine-protein kinase DDB_G0279405-like	1.04e-05	4.98e-06	-1.06146	n.s.	down*
172a	Contig20098	41143	1162	Plus	AAACAG-AUCAUCAAGAUUUU	: ::: ::::::::::::.:	UACGUCGUAGUAGUUCUAAGA	zinc finger CCCH domain-containing protein 30	2.58e-05	2.14e-05	-0.269109	n.s.	down*
172a	Contig30203	4570	589	Plus	AUUCAACAUCAUCAAG-UUCU	:: :: :::::::::: ::::	UACGUCGUAGUAGUUCUAAGA	tir-nbs-lrr resistance protein	4.58e-06	2.1e-06	-1.12348	n.s.	down*
172a	248066	474	93	Plus	AUGCAGACUCA-CAAGAUUCU	:::::: ::: :::::::::	UACGUCGUAGUAGUUCUAAGA	LRR receptor-like serine/threonine-protein kinase ERL2-like	1.43e-06	0	#NUM!	n.s.	down*
172b	94074	353	74	Plus	UGCAGCAGCAUCAAGAUUCAUC	::::::: ::::::::::: ::	ACGUCGUAGUAGUUCUAAG-AG	serine/threonine-protein kinase DDB_G0279405-like	1.04e-05	4.98e-06	-1.06146	n.s.	down
172b	Contig662	42257	2276	Plus	GGCAGCAUCAUCGA-AUUCUC	:::::::::::.: ::::::	ACGUCGUAGUAGUUCUAAGAG	SWI/SNF-related matrix-associated actin-dependent regulator of chromatin subfamily A member 3-like 1-like	2.84e-05	2.17e-05	-0.386529	n.s.	down
172d	Contig662	3.52256	2275	Plus	GGGCAGCAUCAUCGA-AUUCU	.::::::::::::.: :::::	UCCGUCGUAGUAGUUCUAAGA	SWI/SNF-related matrix-associated actin-dependent regulator of chromatin subfamily A member 3-like 1-like	2.84e-05	2.17e-05	-0.386529	n.s.	down
172d	Contig20098	41143	1162	Plus	AAACAG-AUCAUCAAGAUUUU	: ::: ::::::::::::.:	UCCGUCGUAGUAGUUCUAAGA	zinc finger CCCH domain-containing protein 30	2.58e-05	2.14e-05	-0.269109	n.s.	down
172f	94074	352	72	Plus	UUGCAGCAGCAUCAAGAUUCA	:::::::: :::::::::::	AACGUCGUAGUAGUUCUAAGA	serine/threonine-protein kinase DDB_G0279405-like	1.04e-05	4.98e-06	-1.06146	n.s.	down
172f	Contig18728	41126	1145	Plus	UUG-AGAAUCAUUAGGAUUCU	::: :: :::::.:.::::::	AACGUCGUAGUAGUUCUAAGA	chaperone protein dnaJ 10	3e-05	2.72e-05	-0.140943	n.s.	down
172g	Contig20098	31143	1162	Plus	AAACAG-AUCAUCAAGAUUUU	:: ::: ::::::::::::.:	UUCGUCGUAGUAGUUCUAAGA	zinc finger CCCH domain-containing protein 30	2.58e-05	2.14e-05	-0.269109	n.s.	up
172g	Contig662	42256	2275	Plus	GGGCAGCAUCAUCGA-AUUCU	..:::::::::::.: :::::	UUCGUCGUAGUAGUUCUAAGA	SWI/SNF-related matrix-associated actin-dependent regulator of chromatin subfamily A member 3-like 1-like	2.84e-05	2.17e-05	-0.386529	n.s.	up
172g	Contig26259	4293	312	Plus	AAG-AGCCUCAUCAAGGUUUU	::: ::: ::::::::.::.:	UUCGUCGUAGUAGUUCUAAGA	signal recognition particle protein, putative	8.47e-06	6.42e-06	-0.400726	n.s.	up
172h	94074	452	72	Plus	UUGCAGCAGCAUCAAGAUUCA	::::::: :::::::::::	CACGUCGUAGUAGUUCUAAGA	serine/threonine-protein kinase DDB_G0279405-like	1.04e-05	4.98e-06	-1.06146	n.s.	down*
172h	Contig662	42256	2275	Plus	GGGCAGCAUCAUCGA-AUUCU	: :::::::::::.: :::::	CACGUCGUAGUAGUUCUAAGA	SWI/SNF-related matrix-associated actin-dependent regulator of chromatin subfamily A member 3-like 1-like	2.84e-05	2.17e-05	-0.386529	n.s.	down*
172c	94074	3.552	72	Plus	UUGCAGCAGCAUCAAGAUUCA	.::::::: :::::::::::	GACGUCGUAGUAGUUCUAAGA	serine/threonine-protein kinase DDB_G0279405-like	1.04e-05	4.98e-06	-1.06146	n.s.	down
172e	243997	2.5171	190	Plus	AU-UAGCUUCAUCAAGAUUCC	:: .::: :::::::::::::	UACGUCGUAGUAGUUCUAAGG	pentatricopeptide repeat-containing protein At3g22470, mitochondrial-like	9.46e-05	7.3e-05	-0.372594	n.s.	down
172e	94074	452	72	Plus	UUGCAGCAGCAUCAAGAUUCA	::::::: :::::::::::	UACGUCGUAGUAGUUCUAAGG	serine/threonine-protein kinase DDB_G0279405-like	1.04e-05	4.98e-06	-1.06146	n.s.	down
390	Contig11341	3.51811	1830	Plus	GGC-UUCUCCCUCCUGAGUUU	::: .: :::::::::::.::	CCGCGAUAGGGAGGACUCGAA	pentatricopeptide repeat-containing protein At1g73400, mitochondrial-like	5.59e-06	6.15e-06	0.13825	n.s.	up*
396a	Contig17135	2.5993	1012	Plus	UA-UUUAGGAAAGCUGUGGAA	.: ::.:.:::::::::::::	GUCAAGUUCUUUCGACACCUU	cyclin-T1-5-like isoform 1	7.71e-06	8.77e-06	0.185236	n.s.	down
396a	67383	3.5257	276	Plus	CA-UUCUGGAAGGCUGUGGAA	:: ::: .:::.:::::::::	GUCAAGUUCUUUCGACACCUU	aluminum-activated malate transporter 9-like	1.18e-05	1.02e-05	-0.208091	n.s.	down
396b	Contig17135	3.5992	1012	Plus	GUAUUUAGGAAAGCUGUGGAA	. ::.:.:::::::::::::	UUCAAGUUCUUUCGACACCUU	cyclin-T1-5-like isoform 1	7.71e-06	8.77e-06	0.185236	n.s.	down*
396b	Contig6119	4573	594	Plus	AAGUUGCAAGAAGGCUUUGGAA	::::: ::::::.::: :::::	UUCAA-GUUCUUUCGACACCUU	leucine-rich repeat receptor-like protein kinase At5g63930-like	1.35e-05	1.11e-05	-0.274459	n.s.	down*
397d	Contig30431	478	98	Plus	CAUCGGCCAUGCAAUCAAUGG	::::..: ::::: :::::::	GUAGUUGCUACGUGAGUUACC	UDP-glucosyltransferase, putative	4.76e-05	3.81e-05	-0.320095	n.s.	down
397d	Contig18364	4372	392	Plus	CAUCGGCCAUGCAAUCAAUGG	::::..: ::::: :::::::	GUAGUUGCUACGUGAGUUACC	UDP-glucosyltransferase, putative	5.07e-05	4.06e-05	-0.318928	n.s.	down
397d	Contig31284	4390	409	Plus	CAUCAAC-AUUCACUCGAUGG	::::::: :: :::::.::::	GUAGUUGCUACGUGAGUUACC	uncharacterized aarF domain-containing protein kinase 2-like	1.51e-05	1.1e-05	-0.464088	n.s.	down
406	Contig16052	3.5246	2479	Plus	UGUA-UACAAUAUCAUUUCCU	:::: ::::::: :::::::.	ACAUAAUGUUAUCGUAAAGGG	starch branching enzyme II, putative	3.93e-05	3.65e-05	-0.103838	n.s.	down
406	Contig12350	41119	1139	Plus	UGGAGAACAAUGGCAUUUCCC	:: : :::::.:::::::::	ACAUAAUGUUAUCGUAAAGGG	cup-shaped cotyledon	1.02e-05	6.14e-06	-0.739104	n.s.	down
406	112931	4322	342	Plus	UGUACUUCAAUUGCAUUUCCC	:::: : :::: :::::::::	ACAUAAUGUUAUCGUAAAGGG	CBL-interacting serine/threonine-protein kinase, putative	1.29e-05	5.57e-06	-1.21474	n.s.	down
837	Contig32853	3.5245	264	Plus	UUAGAUGACGAACAAG-AACA	: :.:::::::::::: ::::	ACUUUACUGCUUGUUCUUUGU	potassium transporter 12-like	1.74e-05	1.43e-05	-0.283486	n.s.	down
858	Contig33634	4939	959	Plus	UAAGCUAGAAGAGACAACGAA	:::: : ::: ::::::::::	AUUCCAGCUUGUCUGUUGCUU	ubiquitin carboxyl-terminal hydrolase 12-like	3.89e-05	3.48e-05	-0.160976	n.s.	down
858	Contig31637	41820	1839	Plus	UAAGCU-GAAUAGACAACGAC	:::: : :::.:::::::::	AUUCCAGCUUGUCUGUUGCUU	U-box domain-containing protein 43-like	5.95e-06	7.16e-06	0.265917	n.s.	down
1318	Contig28593	4816	835	Plus	CAGGUGUUAUUUCUCCUGCA	::::::.::.::::::::	AUCCACAGUAGAGAGGACGC	xaa-pro dipeptidase, putative	8.76e-06	1.07e-05	0.294399	n.s.	down
156a	Contig26604	3590	609	Minus	GUGCUCUCUCUCCUCUGUCA	:::::: ::::: :::::::	CACGAGUGAGAGAAGACAGU	squamosa promoter-binding-like protein 7-like	1.37e-05	1.35e-05	-0.0150435	n.s.	down*
156b	Contig26604	4590	610	Minus	GUGCUCUCUCUCCUCUGUCAA	:::::: ::::: :::::::	CACGAGUGAGAGAAGACAGUC	squamosa promoter-binding-like protein 7-like	1.37e-05	1.35e-05	-0.0150435	n.s.	down*
156c	Contig26604	4590	609	Minus	GUGCUCUCUCUCCUCUGUCA	::::: ::::: :::::::	AACGAGUGAGAGAAGACAGU	squamosa promoter-binding-like protein 7-like	1.37e-05	1.35e-05	-0.0150435	n.s.	down*
156c	Contig8680	460	80	Minus	UCUCUCUACUUUCUUCUGUCA	: ::: :::.::::::::::	AACGAG-UGAGAGAAGACAGU	DNA binding protein, putative	1.28e-05	1.03e-05	-0.303825	n.s.	down*
156d	Contig26604	3.559	609	Minus	GUGCUCUCUCUCCUCUGUCA	.::::: ::::: :::::::	UACGAGUGAGAGAAGACAGU	squamosa promoter-binding-like protein 7-like	1.37e-05	1.35e-05	-0.0150435	n.s.	down*
156d	Contig21477	3.5616	634	Minus	AUGCU-GCUCUCAUCUGUCA	::::: .::::: :::::::	UACGAGUGAGAGAAGACAGU	uncharacterized oxidoreductase C663.09c-like	1.54e-05	1.63e-05	0.0832968	n.s.	down*
156d	27147	473	91	Minus	AUGCUCACUUUUUUCU-UCA	:::::::::.:.:::: :::	UACGAGUGAGAGAAGACAGU	nucleotidyltransferase	6.52e-06	0	#NUM!	n.s.	down*
156e	Contig26604	4590	609	Minus	GUGCUCUCUCUCCUCUGUCA	: :::: ::::: :::::::	CCCGAGUGAGAGAAGACAGU	squamosa promoter-binding-like protein 7-like	1.37e-05	1.35e-05	-0.0150435	n.s.	down
156f	Contig8680	460	81	Minus	UCUCUCUACUUUCUUCUGUCAG	: ::: :::.:::::::::::	AACGAG-UGAGAGAAGACAGUC	DNA binding protein, putative	1.28e-05	1.03e-05	-0.303825	n.s.
156g	Contig26604	4590	609	Minus	GUGCUCUCUCUCCUCUGUCA	:::::: ::::: ::::::	CACGAGUGAGAGAAGACAGC	squamosa promoter-binding-like protein 7-like	1.37e-05	1.35e-05	-0.0150435	n.s.	down
157	Contig26604	4590	610	Minus	GUGCUCUCUCUCCUCUGUCAA	::::::::: :: ::::::::	CACGAGAGAUAGAAGACAGUU	squamosa promoter-binding-like protein 7-like	1.37e-05	1.35e-05	-0.0150435	n.s.	up
164ab	Contig5014	3.5943	963	Minus	AGCAUGUGACCUGCUUCUCCA	:::.::: ::::::::::::	ACGUGCACGGGACGAAGAGGU	cup-shaped cotyledon	1.41e-05	1.2e-05	-0.233706	n.s.	up*
164ab	241676	4246	265	Minus	CUCACGU-UCCUGCUUCUCCA	::::: .::::::::::::	ACGUGCACGGGACGAAGAGGU	Receptor protein kinase CLAVATA1 precursor, putative	7.56e-46	2.8e-13	108.19	n.s.	up*
164c	241676	3246	265	Minus	CUCACGU-UCCUGCUUCUCCA	: ::::: .::::::::::::	GCGUGCACGGGACGAAGAGGU	Receptor protein kinase CLAVATA1 precursor, putative	7.56e-46	2.8e-13	108.19	n.s.	up*
164c	Contig5014	3.5943	963	Minus	AGCAUGUGACCUGCUUCUCCA	:::.::: ::::::::::::	GCGUGCACGGGACGAAGAGGU	cup-shaped cotyledon	1.41e-05	1.2e-05	-0.233706	n.s.	up*
164d	241676	4246	265	Minus	CUCACGU-UCCUGCUUCUCCA	: : ::: .::::::::::::	GCGGGCACGGGACGAAGAGGU	Receptor protein kinase CLAVATA1 precursor, putative	7.56e-46	2.8e-13	108.19	n.s.	down
168a	108071	4547	567	Minus	UUCACGGCCUGCAUCAAGUGG	::: ::.::::::.::::.:.	AAGGGCUGGACGUGGUUCGCU	uncharacterized membrane protein At1g16860	4.1e-05	3.97e-05	-0.0461008	n.s.	down*
168d	Contig22838	41188	1207	Minus	CACUUGA-CUGCACCAAGUGA	::..:: ::::::::::.::	AUGGGCUGGACGUGGUUCGCU	ring finger protein, putative	2.49e-05	2.22e-05	-0.165068	n.s.	down
168e	Contig31600	3.5551	571	Minus	UGCUCUUCCUGCACCAAGCAA	: :.: ::::::::::::::	AAGGGCUGGACGUGGUUCGUU	starch synthase I, chloroplastic precursor	7.75e-06	9.29e-06	0.261384	n.s.	down
169a	Contig1767	31946	1966	Minus	UUUGCGAGUCAUCCUUGGCUU	:. ::.::::::::::::::	AGCCGUUCAGUAGGAACCGAC	Peroxisomal acyl-CoA oxidase 1A	2.8e-05	2.62e-05	-0.0921028	n.s.	down
169a	Contig3403	31282	1301	Minus	UGGGCAAGUCAUCC-UGGCUG	: :::::::::::: ::::::	AGCCGUUCAGUAGGAACCGAC	dof zinc finger protein DOF5.2-like	1.82e-05	1.77e-05	-0.0392296	n.s.	down
169c	Contig1767	2.51946	1966	Minus	UUUGCGAGUCAUCCUUGGCUU	.. ::.:::::::::::::::	GGCCGUUCAGUAGGAACCGAA	Peroxisomal acyl-CoA oxidase 1A	2.8e-05	2.62e-05	-0.0921028	n.s.	down*
169d	Contig1767	2.51946	1965	Minus	UUUGCGAGUCAUCCUUGGCU	.. ::.::::::::::::::	GGCCGUUCAGUAGGAACCGA	Peroxisomal acyl-CoA oxidase 1A	2.8e-05	2.62e-05	-0.0921028	n.s.	down
169d	Contig3403	3.51282	1300	Minus	UGGGCAAGUCAUCC-UGGCU	. :::::::::::: :::::	GGCCGUUCAGUAGGAACCGA	dof zinc finger protein DOF5.2-like	1.82e-05	1.77e-05	-0.0392296	n.s.	down
169b	Contig1767	3.51946	1966	Minus	UUUGCGAGUCAUCCUUGGCUU	.. ::.::::::::::::::	GGCCGUUCAGUAGGAACCGAC	Peroxisomal acyl-CoA oxidase 1A	2.8e-05	2.62e-05	-0.0921028	n.s.	down*
169b	Contig3403	3.51282	1301	Minus	UGGGCAAGUCAUCC-UGGCUG	. :::::::::::: ::::::	GGCCGUUCAGUAGGAACCGAC	dof zinc finger protein DOF5.2-like	1.82e-05	1.77e-05	-0.0392296	n.s.	down*
171	249775	41138	1159	Minus	AUGAUUAUAUUGGCACGGCUCC	:: : :::::::::::::::	CAC-ACUAUAACCGUGCCGAGU	protein phosphatase 2C 23-like isoform 1	2.95e-06	3.67e-06	0.31459	n.s.	down
172b	Contig20164	41201	1222	Minus	UGUAGAGAUCAUCAAGGUUCUU	::.:: :::::::::.::::.	ACGUC-GUAGUAGUUCUAAGAG	shaggy-related protein kinase epsilon	0.00013226	0.000119963	-0.140788	n.s.	down
172b	Contig20524	4666	685	Minus	UGCAGGGU-AUCAAGAUUCUU	::::: .: :::::::::::.	ACGUCGUAGUAGUUCUAAGAG	acc synthase, putative	2.28e-05	2.27e-05	-0.00398151	n.s.	down
172f	Contig20164	3.512	1221	Minus	UUGUAGAGAUCAUCAAGGUUCU	:::.:: :::::::::.::::	AACGUC-GUAGUAGUUCUAAGA	shaggy-related protein kinase epsilon	0.00013226	0.000119963	-0.140788	n.s.	down
172f	Contig20524	3.5665	684	Minus	UUGCAGGGU-AUCAAGAUUCU	:::::: .: :::::::::::	AACGUCGUAGUAGUUCUAAGA	acc synthase, putative	2.28e-05	2.27e-05	-0.00398151	n.s.	down
172c	Contig20164	41200	1221	Minus	UUGUAGAGAUCAUCAAGGUUCU	.::.:: :::::::::.::::	GACGUC-GUAGUAGUUCUAAGA	shaggy-related protein kinase epsilon	0.00013226	0.000119963	-0.140788	n.s.	down
172c	Contig20524	4665	684	Minus	UUGCAGGGU-AUCAAGAUUCU	.::::: .: :::::::::::	GACGUCGUAGUAGUUCUAAGA	acc synthase, putative	2.28e-05	2.27e-05	-0.00398151	n.s.	down
172e	Contig4262	474	94	Minus	AUUCAGAAUCAUCAAGUUUCC	:: ::: ::::::::: ::::	UACGUCGUAGUAGUUCUAAGG	arginine/serine-rich splicing factor, putative	1.63e-05	5.28e-06	-1.63137	n.s.	down
172e	211461	426	45	Minus	AUGCAGACUCA-CAAGAUUCC	:::::: ::: :::::::::	UACGUCGUAGUAGUUCUAAGG	leucine-rich repeat protein kinase	0	0	#DIV/0!	n.s.	down
396a	Contig32256	4717	736	Minus	CUGUGC-AGAAAGCUGUGGAU	: :: : :::::::::::::	GUCAAGUUCUUUCGACACCUU	chaperone protein ClpC, chloroplastic-like	5.67e-05	5.17e-05	-0.134485	n.s.	down
396b	Contig32236	32340	2359	Minus	AAGUUCAAGAAA-UUGUGGAA	:::::::::::: .:::::::	UUCAAGUUCUUUCGACACCUU	phospholipase DDHD2-like	1.82e-05	1.68e-05	-0.116075	n.s.	down*
397a	Contig23640	3.5215	236	Minus	CAACACAUGCUGCACUUAAUGA	:: :: :.::::::::.:::::	GUAGU-UGCGACGUGAGUUACU	ubiquitin-protein ligase, putative	1.34e-05	1.21e-05	-0.146285	n.s.	down
837	Contig33718	3.5397	416	Minus	UUAGAUGACGAACAAG-AACA	: :.:::::::::::: ::::	ACUUUACUGCUUGUUCUUUGU	potassium transporter 12-like	3.13e-06	3.75e-06	0.25968	n.s.	down
1318	Contig22720	456	74	Minus	UAGCAGUCAUCUCUCC-GCG	::: ::::::::::: :::	AUCCACAGUAGAGAGGACGC	bifunctional dihydroflavonol 4-reductase/flavanone 4-reductase	2.21e-06	4.47e-06	1.0144	n.s.	down

## Sheet: Sheet3
156a	down*
156b	down*
156c	down*
156d	down*
156e	down
156f
156g	down
157	up
158	down
162	down
164ab	up*
164c	up*
164d	down
165a,b	do
166a	up
166b	down
167ab	up
167d	down
168a	down*
168b	down*
168c	down
168d	down
168e	down
168f	down
168g	up
169a	down
169c	down*
169d	down
169f	down*
169b	down*
171	down
172a	down*
172b	down
172d	down
172f	down
172g	up
172h	down*
172c	down
172e	down
319
390	up*
396a	down
396b	down*
397a	down
397b	down
397c	down
397d	down
406	down
408	down
480	down*
835	down
837	down
845	down
857	down
858	down
1318	down
